# Supplementary material for: Modular prophage interactions driven by capsule serotype select for capsule loss under phage predation
Source: ISME J. 2020 Jul 30;14(12):2980–96. doi: 10.1038/s41396-020-0726-z (PMC7784688; doi:10.1038/s41396-020-0726-z)
Supplement: Supplementary file 2 — Dataset S1 [file 41396_2020_726_MOESM2_ESM.xlsx]

## Sheet: Genomes
Strain	Strain number	Corrected species	species_condifence	Genome size	Contigs	L90	RefSeq assembly accession	Assembly name	Database name	Name Figure S1	Klocus	Klocus_confidence	Olocus	Olocus_confidence
Enterobacter aerogenes KCTC 2190		K. aerogenes	weak	5280350	1	1	GCF_000215745.1	ASM21574v1	KLAE001.C.00001	KLAE001	KL107	None	OL102	None
Enterobacter aerogenes EA1509E		K. aerogenes	strong	5591105	3	1	GCF_000334515.1	ASM33451v1	KLAE001.C.00002	KLAE002	KL107	None	O5	Low
Klebsiella aerogenes CAV1320		K. aerogenes	strong	5138968	2	1	GCF_001021995.1	ASM102199v1	KLAE001.C.00003	KLAE003	KL42	Good	O2v1	None
Klebsiella aerogenes FDAARGOS 152		K. aerogenes	strong	5317141	1	1	GCF_001559215.2	ASM155921v2	KLAE001.C.00004	KLAE004	KL68	None	O5	Good
Klebsiella aerogenes G7		K. aerogenes	strong	5626434	2	1	GCF_001571545.2	ASM157154v2	KLAE001.C.00005	KLAE005	KL68	None	O5	Good
Klebsiella aerogenes FDAARGOS 363		K. aerogenes	strong	5245455	1	1	GCF_002591115.1	ASM259111v1	KLAE001.C.00006	KLAE006	KL68	None	O3/O3a	Good
Klebsiella aerogenes AR 0018		K. aerogenes	strong	5087312	1	1	GCF_002796405.1	ASM279640v1	KLAE001.C.00007	KLAE007	KL68	None	O5	Good
Klebsiella aerogenes AR 0007		K. aerogenes	strong	5118619	1	1	GCF_002796425.1	ASM279642v1	KLAE001.C.00008	KLAE008	KL68	None	O5	None
Klebsiella aerogenes AR 0009		K. aerogenes	strong	5332334	2	1	GCF_002796525.1	ASM279652v1	KLAE001.C.00009	KLAE009	KL68	None	O5	Good
Klebsiella michiganensis KCTC 1686		K. michiganensis	strong	5974109	1	1	GCF_000240325.1	ASM24032v1	KLMI001.C.00001	KLMI001	KL152	High	O2v1	Low
Klebsiella michiganensis E718		K. michiganensis	strong	6561678	3	1	GCF_000276705.2	ASM27670v2	KLMI001.C.00002	KLMI002	KL145	Perfect	O1v1	Low
Klebsiella michiganensis HKOPL1		K. michiganensis	strong	5914407	1	1	GCF_000632415.1	ASM63241v1	KLMI001.C.00003	KLMI003	KL152	None	O2v1	Low
Klebsiella michiganensis M1		K. michiganensis	strong	6311385	5	1	GCF_000724525.1	ASM72452v1	KLMI001.C.00004	KLMI004	KL43	Good	O1v1	Low
Klebsiella michiganensis RC10		Cedecea neuteri	strong	5107633	1	1	GCF_000963575.1	ASM96357v1	KLMI001.C.00005	CENE001	KL113	None	OL102	None
Klebsiella michiganensis K516		K. michiganensis	strong	6418740	4	1	GCF_002216835.1	ASM221683v1	KLMI001.C.00006	KLMI006	KL145	Very high	O1v1	Low
Klebsiella michiganensis K518		K. michiganensis	strong	6418567	4	1	GCF_002290285.1	ASM229028v1	KLMI001.C.00007	KLMI007	KL145	High	O1v1	Low
Klebsiella oxytoca KONIH1		K. michiganensis	strong	6684898	4	1	GCF_000714655.1	ASM71465v1	KLOX001.C.00001	KLMI008	KL68	Low	O1/O2v1	Low
Klebsiella oxytoca CAV1335		K. oxytoca	strong	6673117	6	1	GCF_002906415.1	ASM290641v1	KLOX001.C.00002	KLOX002	KL68	Low	O5	Good
Klebsiella oxytoca CAV1374		K. michiganensis	strong	7227285	12	2	GCF_002906435.1	ASM290643v1	KLOX001.C.00003	KLMI009	KL70	Good	O1/O2v1	None
Klebsiella oxytoca CAV1099		K. oxytoca	strong	6630537	6	1	GCF_001022115.1	ASM102211v1	KLOX001.C.00004	KLOX004	KL68	Low	O5	Good
Klebsiella oxytoca JKo3		K. grimontii	strong	6343376	5	1	GCF_001022195.1	ASM102219v1	KLOX001.C.00005	KLGR002	KL18	None	O1v1	Low
Klebsiella oxytoca CAV1015		K. oxytoca	strong	6582387	6	1	GCF_001022295.1	ASM102229v1	KLOX001.C.00006	KLOX006	KL68	Low	O5	Good
Klebsiella oxytoca CAV1752		K. michiganensis	strong	6394387	6	1	GCF_001548355.1	ASM154835v1	KLOX001.C.00007	KLMI010	KL43	Good	O1v1	Low
Klebsiella oxytoca AR 0147		K. michiganensis	strong	6461325	2	1	GCF_001870185.1	ASM187018v1	KLOX001.C.00008	KLMI011	KL29	Good	O1v1	Low
Klebsiella oxytoca KONIH4		K. michiganensis	strong	6938447	6	1	GCF_001970835.1	ASM197083v1	KLOX001.C.00009	KLMI012	KL68	Low	O1v1	None
Klebsiella oxytoca KONIH2		K. michiganensis	strong	7173160	8	3	GCF_002072655.1	ASM207265v1	KLOX001.C.00010	KLMI013	KL41	Good	O1v1	Low
Klebsiella oxytoca KONIH5		K. michiganensis	strong	6518214	3	1	GCF_002906395.1	ASM290639v1	KLOX001.C.00011	KLMI014	KL47	None	O1v1	Low
Klebsiella pneumoniae 03-9138	#25	K. pneumoniae	strong	5157573	1	1		ERR560500.1	KLPN.0218.00013	KLPN184	KL2	Very high	O1v2	High
Klebsiella pneumoniae SA1 CG86 K2	#57	K. pneumoniae	strong	5551300	2	1		ERR560512.1	KLPN.0218.00023	KLPN185	KL2	Very high	O1v1	Very high
Klebsiella pneumoniae T69 CG375 SB4536	#59	K. pneumoniae	strong	5549090	2	1	GCF_000529775.1	GCA_000529775.1	KLPN.0218.00024	KLPN186	KL2	Very high	O1v2	Very high
Klebsiella pneumoniae ST66 CIP 52.145	#55	K. pneumoniae	strong	5656097	3	1	GCF_000968155.1	GCA_000968155.1	KLPN.0218.00036	KLPN187	KL2	High	O1v2	Very high
Klebsiella pneumoniae BJ1	#26	K. pneumoniae	strong	5343150	3	1	GCF_900978065.1	GCA_900978065.1	KLPN.0218.00037	KLPN188	KL2	Very high	O1v1	Very high
Klebsiella pneumoniae ST258 258-1	#63	K. pneumoniae	strong	5417216	4	1	GCF_000598005.1		KLPN.0218.00042	KLPN042	KL107	Very high	O2v2	Very high
Klebsiella pneumoniae MGH 78578	#23	K. pneumoniae	strong	5694894	6	1	GCF_000016305.1		KLPN.0218.00068	KLPN189	KL52	Perfect	OL101	High
Klebsiella pneumoniae KP13 ST442	#62	K. pneumoniae	strong	5739888	7	1		CP003999.1	KLPN.0218.00074	KLPN190	KL107	Very high	O2v2	Very high
Klebsiella pneumoniae ST62 SB615	#46	K. pneumoniae	strong	5131048	43	15			KLPN.0218.00078	KLPN191	KL124	Low	OL101	Good
Klebsiella pneumoniae ST55	#47	K. pneumoniae	strong	5386882	40	16		GCA_900978385.1	KLPN.0218.00079	KLPN192	KL124	Low	OL101	Good
Klebsiella pneumoniae ST37	#50	K. pneumoniae	strong	5344906	45	16		GCA_900977655.1	KLPN.0218.00080	KLPN193	KL8	Very high	O2v2	Very high
Klebsiella pneumoniae ST45 SB1170	#51	K. pneumoniae	strong	5607484	60	16			KLPN.0218.00081	KLPN194	KL24	Very high	O2v1	Very high
Klebsiella pneumoniae ST17	#48	K. pneumoniae	strong	5440642	92	31		GCA_900977535.1	KLPN.0218.00083	KLPN195	KL2	Very high	O2v2	Very high
Klebsiella pneumoniae ST15 04A025	#37	K. pneumoniae	strong	5461637	79	37		GCA_900977905.1	KLPN.0218.00084	KLPN196	KL24	Very high	O1v1	Very high
Klebsiella pneumoniae 133	#45	K. pneumoniae	strong	5752881	192	39		GCA_900978345.1	KLPN.0218.00085	KLPN117	KL116	Good	O1v1	Very high
Klebsiella pneumoniae ST14	#54	K. pneumoniae	strong	5623256	75	40	GCF_000689275.1	GCA_000689275.1	KLPN.0218.00086	KLPN197	KL2	Very high	O1v1	Very high
Klebsiella pneumoniae ST63 SB611	#44	K. pneumoniae	weak	5571515	219	78			KLPN.0218.00087	KLPN053	KL111	Good	OL103	None
Klebsiella pneumoniae SA12	#27	K. pneumoniae	strong	5531648	454	219		ERR560506.1	KLPN.0218.00088	KLPN003	KL1	Very high	O1v2	Very high
Klebsiella pneumoniae subsp. pneumoniae NTUH-K2044 DNA	#56	K. pneumoniae	strong	5472672	2	1	GCF_000009885.1	ASM988v1	KLPN001.C.00001	KLPN001	KL1	Perfect	O1v2	Good
Klebsiella pneumoniae subsp. pneumoniae MGH 78578		K. pneumoniae	strong	5694894	6	1	GCF_000406765.2	ASM40676v2	KLPN001.C.00002	KLPN002	KL52	Perfect	OL101	Low
Klebsiella pneumoniae 342	#24	K. variicola	strong	5920257	3	1	GCF_001913175.1	ASM191317v1	KLPN001.C.00003	KLVA011	KL30	Very high	O3/O3a	Good
Klebsiella pneumoniae KCTC 2242		K. pneumoniae	strong	5462423	2	1	GCF_001922465.1	ASM192246v1	KLPN001.C.00004	KLPN004	KL2	Very high	O1v1	None
Klebsiella pneumoniae subsp. pneumoniae HS11286		K. pneumoniae	strong	5682322	7	1	GCF_001936035.1	ASM193603v1	KLPN001.C.00005	KLPN005	KL103	Very high	O2v1	Low
Klebsiella pneumoniae subsp. pneumoniae KPNIH10		K. pneumoniae	strong	5767822	4	1	GCF_001952835.1	ASM195283v1	KLPN001.C.00006	KLPN006	KL107	Very high	OL102	None
Klebsiella pneumoniae subsp. pneumoniae KPNIH1		K. pneumoniae	strong	5766615	4	1	GCF_001952875.1	ASM195287v1	KLPN001.C.00007	KLPN007	KL107	Very high	OL102	None
Klebsiella pneumoniae subsp. pneumoniae 1084		K. pneumoniae	strong	5386705	1	1	GCF_001952895.1	ASM195289v1	KLPN001.C.00008	KLPN008	KL1	None	O1v1	None
Klebsiella pneumoniae ATCC BAA-2146 chromosome 1		K. pneumoniae	strong	5781501	5	1	GCF_001952915.1	ASM195291v1	KLPN001.C.00009	KLPN009	KL74	Low	O3b	Good
Klebsiella pneumoniae 500 1420		K. pneumoniae	strong	5547643	5	1	GCF_001956965.1	ASM195696v1	KLPN001.C.00010	KLPN010	KL106	Low	O2v2	Good
Klebsiella pneumoniae UHKPC33		K. pneumoniae	strong	5663117	5	1	GCF_002009075.1	ASM200907v1	KLPN001.C.00011	KLPN011	KL106	Good	O2v2	Good
Klebsiella pneumoniae DMC1097		K. pneumoniae	strong	5710688	4	1	GCF_002055765.1	ASM205576v1	KLPN001.C.00012	KLPN012	KL107	Very high	O2v2	Good
Klebsiella pneumoniae UHKPC07		K. pneumoniae	strong	5523776	4	1	GCF_000417085.2	ASM41708v2	KLPN001.C.00013	KLPN013	KL106	Good	O2v2	Good
Klebsiella pneumoniae JM45		K. pneumoniae	strong	5603174	3	1	GCF_002055855.1	ASM205585v1	KLPN001.C.00014	KLPN014	KL125	High	O3b	Good
Klebsiella pneumoniae KP-1		K. pneumoniae	strong	5375667	2	1	GCF_002056385.1	ASM205638v1	KLPN001.C.00015	KLPN015	KL54	Very high	O1v2	Good
Klebsiella pneumoniae CG43		K. pneumoniae	strong	5166857	1	1	GCF_002056475.1	ASM205647v1	KLPN001.C.00016	KLPN016	KL2	None	O1v1	Good
Klebsiella pneumoniae subsp. pneumoniae Kp13		K. pneumoniae	strong	5739888	7	1	GCF_002113865.1	ASM211386v1	KLPN001.C.00017	KLPN017	KL107	Very high	O2v2	Good
Klebsiella pneumoniae 30684/NJST258 2		K. pneumoniae	strong	5417216	4	1	GCF_002116885.1	ASM211688v1	KLPN001.C.00018	KLPN018	KL107	Very high	O2v2	Good
Klebsiella pneumoniae 30660/NJST258 1		K. pneumoniae	strong	5540936	6	1	GCF_002156725.1	ASM215672v1	KLPN001.C.00019	KLPN019	KL107	Very high	O2v2	Good
Klebsiella pneumoniae subsp. pneumoniae KPNIH27		K. pneumoniae	strong	6132443	6	2	GCF_002156745.1	ASM215674v1	KLPN001.C.00020	KLPN020	KL37	Good	O1v1	Good
Klebsiella pneumoniae subsp. pneumoniae KPNIH24		K. pneumoniae	strong	5734564	4	1	GCF_002156765.1	ASM215676v1	KLPN001.C.00021	KLPN021	KL106	Good	O2v2	Good
Klebsiella pneumoniae subsp. pneumoniae KPR0928		K. pneumoniae	strong	5436785	3	1	GCF_002156785.1	ASM215678v1	KLPN001.C.00022	KLPN022	KL106	Good	O2v2	Good
Klebsiella pneumoniae subsp. pneumoniae PittNDM01		K. pneumoniae	strong	5812304	5	1	GCF_002163895.1	ASM216389v1	KLPN001.C.00023	KLPN023	KL2	Very high	O1v1	None
Klebsiella pneumoniae blaNDM-1		K. pneumoniae	strong	5510332	3	1	GCF_000417225.2	ASM41722v2	KLPN001.C.00024	KLPN024	KL108	Perfect	O1v2	Good
Klebsiella pneumoniae subsp. pneumoniae ATCC 43816 KPPR1		K. pneumoniae	strong	5374834	1	1	GCF_002180075.1	ASM218007v1	KLPN001.C.00025	KLPN025	KL2	Very high	O1v1	Good
Klebsiella pneumoniae PMK1		K. pneumoniae	strong	5990738	5	2	GCF_002180155.1	ASM218015v1	KLPN001.C.00026	KLPN026	KL112	None	O1v1	Good
Klebsiella pneumoniae subsp. pneumoniae KPNIH33		K. pneumoniae	strong	5695223	4	1	GCF_002180175.1	ASM218017v1	KLPN001.C.00027	KLPN027	KL107	Very high	O2v2	Good
Klebsiella pneumoniae subsp. pneumoniae KPNIH32		K. pneumoniae	strong	5858308	4	1	GCF_002180255.1	ASM218025v1	KLPN001.C.00028	KLPN028	KL107	Very high	O2v2	Good
Klebsiella pneumoniae XH209		K. pneumoniae	strong	5118878	1	1	GCF_002180295.1	ASM218029v1	KLPN001.C.00029	KLPN029	KL38	Very high	O2v2	Good
Klebsiella pneumoniae subsp. pneumoniae KPNIH29		K. pneumoniae	strong	5520596	3	1	GCF_002180315.1	ASM218031v1	KLPN001.C.00030	KLPN030	KL64	Very high	O2v2	Good
Klebsiella pneumoniae subsp. pneumoniae KPNIH30		K. pneumoniae	strong	5484149	4	1	GCF_002192315.1	ASM219231v1	KLPN001.C.00031	KLPN031	KL106	Good	O2v2	Good
Klebsiella pneumoniae subsp. pneumoniae KPNIH31		K. pneumoniae	strong	5473580	4	1	GCF_002192335.1	ASM219233v1	KLPN001.C.00032	KLPN032	KL27	Very high	O4	Low
Klebsiella pneumoniae 32192		K. pneumoniae	strong	5620801	4	1	GCF_002192375.1	ASM219237v1	KLPN001.C.00033	KLPN033	KL106	Good	O2v2	Good
Klebsiella pneumoniae HK787		K. pneumoniae	strong	5329385	1	1	GCF_002197225.1	ASM219722v1	KLPN001.C.00034	KLPN034	KL2	Very high	O1v1	Good
Klebsiella pneumoniae 34618		K. pneumoniae	strong	5649912	5	1	GCF_000417265.2	ASM41726v2	KLPN001.C.00035	KLPN035	KL63	Very high	O2v2	Good
Klebsiella pneumoniae subsp. pneumoniae 1158		K. pneumoniae	strong	5341039	1	1	GCF_002197505.1	ASM219750v1	KLPN001.C.00036	KLPN036	KL2	Very high	O1v2	Good
Klebsiella pneumoniae str. Kp52.145		K. pneumoniae	strong	5655684	3	1	GCF_002202195.1	ASM220219v1	KLPN001.C.00037	KLPN037	KL2	High	O1v1	Low
Klebsiella pneumoniae subsp. pneumoniae 234-12		K. pneumoniae	strong	5648826	4	1	GCF_002202215.1	ASM220221v1	KLPN001.C.00038	KLPN038	KL35	High	O1v1	Good
Klebsiella pneumoniae CAV1392		K. pneumoniae	strong	5552491	4	1	GCF_002202235.1	ASM220223v1	KLPN001.C.00039	KLPN039	KL125	High	O3b	Good
Klebsiella pneumoniae CAV1344		K. pneumoniae	strong	5810009	6	1	GCF_002202255.1	ASM220225v1	KLPN001.C.00040	KLPN040	KL25	High	O2v2	Good
Klebsiella pneumoniae CAV1596		K. pneumoniae	strong	5620516	5	1	GCF_002202275.1	ASM220227v1	KLPN001.C.00041	KLPN041	KL107	Very high	O2v2	Good
Klebsiella pneumoniae subsp. pneumoniae HKUOPLC		K. quasipenumoniae subsp quasipneumoniae	strong	5088873	1	1	GCF_002209405.1	ASM220940v1	KLPN001.C.00042	KLQS009	KL8	Very high	O12	Good
Klebsiella pneumoniae KP617		K. pneumoniae	strong	5696051	3	1	GCF_002211905.1	ASM221190v1	KLPN001.C.00043	KLPN043	KL2	Good	O1v1	None
Klebsiella pneumoniae subsp. pneumoniae ST101:960186733		K. pneumoniae	strong	5846356	3	1	GCF_002243445.1	ASM224344v1	KLPN001.C.00044	KLPN044	KL17	Very high	O1v1	Good
Klebsiella pneumoniae genome assembly MS6671.v1 chromosome : Chr Kpneumoniae MS6671.		K. pneumoniae	strong	5980203	7	1	GCF_002249975.1	ASM224997v1	KLPN001.C.00045	KLPN045	KL64	Perfect	O2v1	Good
Klebsiella pneumoniae KpN01		K. pneumoniae	strong	5680634	5	1	GCF_000445405.1	ASM44540v1	KLPN001.C.00046	KLPN046	KL136	Very high	O2v2	Good
Klebsiella pneumoniae KpN06		K. pneumoniae	strong	5650490	5	1	GCF_002269295.1	ASM226929v1	KLPN001.C.00047	KLPN047	KL136	Very high	O2v2	Good
Klebsiella pneumoniae CAV1193		K. pneumoniae	strong	5874698	6	1	GCF_002278055.1	ASM227805v1	KLPN001.C.00048	KLPN048	KL25	High	O2v2	Good
Klebsiella pneumoniae J1		K. pneumoniae	strong	5406866	3	1	GCF_002587165.1	ASM258716v1	KLPN001.C.00049	KLPN049	KL113	High	O1v2	Good
Klebsiella pneumoniae subsp. pneumoniae NUHL24835		K. pneumoniae	strong	5535187	3	1	GCF_002587885.1	ASM258788v1	KLPN001.C.00050	KLPN050	KL2	Good	O1v1	Good
Klebsiella pneumoniae subsp. pneumoniae RJF999		K. pneumoniae	strong	5690826	2	1	GCF_002591075.1	ASM259107v1	KLPN001.C.00051	KLPN051	KL1	Very high	O1v2	None
Klebsiella pneumoniae subsp. pneumoniae RJF293		K. pneumoniae	strong	5450593	2	1	GCF_002741685.1	ASM274168v1	KLPN001.C.00052	KLPN052	KL2	High	O1v1	Good
Klebsiella pneumoniae YH43		K. pneumoniae	strong	5520319	1	1	GCF_002752775.1	ASM275277v1	KLPN001.C.00053	KL05002	KL67	Very high	OL103	Good
Klebsiella pneumoniae subsp. pneumoniae TGH8		K. pneumoniae	strong	5439720	1	1	GCF_002752815.1	ASM275281v1	KLPN001.C.00054	KLPN054	KL30	Very high	O1v2	Good
Klebsiella pneumoniae subsp. pneumoniae TGH10		K. pneumoniae	strong	5355459	1	1	GCF_002752905.1	ASM275290v1	KLPN001.C.00055	KLPN055	KL30	Good	O1v2	Good
Klebsiella pneumoniae SKGH01		K. pneumoniae	strong	6088457	6	1	GCF_002752955.1	ASM275295v1	KLPN001.C.00056	KLPN056	KL64	Perfect	O2v1	Good
Klebsiella pneumoniae W14		K. pneumoniae	strong	5495481	3	1	GCF_000465975.2	ASM46597v2	KLPN001.C.00057	KLPN057	KL30	Very high	O1v1	Good
Klebsiella pneumoniae AATZP		K. pneumoniae	strong	5566588	4	1	GCF_002752975.1	ASM275297v1	KLPN001.C.00058	KLPN058	KL64	Very high	O2v1	Good
Klebsiella pneumoniae BR		K. pneumoniae	strong	5420718	2	1	GCF_002752995.1	ASM275299v1	KLPN001.C.00059	KLPN059	KL112	Very high	O1v1	None
Klebsiella pneumoniae KPNIH39		K. pneumoniae	strong	5779669	4	1	GCF_002753015.1	ASM275301v1	KLPN001.C.00060	KLPN060	KL15	Good	O4	Low
Klebsiella pneumoniae Kpn223		K. pneumoniae	strong	5536135	2	1	GCF_002753035.1	ASM275303v1	KLPN001.C.00061	KLPN061	KL74	Very high	O3b	Good
Klebsiella pneumoniae Kpn555		K. pneumoniae	strong	5730336	4	1	GCF_002753055.1	ASM275305v1	KLPN001.C.00062	KLPN062	KL52	Very high	OL103	Good
Klebsiella pneumoniae KPNIH36		K. pneumoniae	strong	5681468	4	1	GCF_002753075.1	ASM275307v1	KLPN001.C.00063	KLPN063	KL107	High	OL102	None
Klebsiella pneumoniae TH1		K. pneumoniae	strong	5495471	3	1	GCF_002753165.1	ASM275316v1	KLPN001.C.00064	KLPN064	KL30	Very high	O1v1	Good
Klebsiella pneumoniae DHQP1002001		K. pneumoniae	weak	5558458	3	1	GCF_002753355.1	ASM275335v1	KLPN001.C.00065	KLPN065	KL57	High	O2v2	Good
Klebsiella pneumoniae isolate blood sample 2		K. pneumoniae	strong	5803735	4	1	GCF_002753375.1	ASM275337v1	KLPN001.C.00066	KLPN066	KL107	Very high	O2v2	Good
Klebsiella pneumoniae ED23		K. pneumoniae	strong	5587396	2	1	GCF_002753405.1	ASM275340v1	KLPN001.C.00067	KLPN067	KL1	Very high	O1v2	Good
Klebsiella pneumoniae ED2		K. pneumoniae	strong	5412960	1	1	GCF_000474015.1	ASM47401v1	KLPN001.C.00068	KLPN068	KL1	Very high	O1v2	Good
Klebsiella pneumoniae isolate 11		K. pneumoniae	strong	5805603	5	1	GCF_002753555.1	ASM275355v1	KLPN001.C.00069	KLPN069	KL2	Very high	O1v1	None
Klebsiella pneumoniae isolate 23		K. pneumoniae	strong	5483848	4	1	GCF_002753605.1	ASM275360v1	KLPN001.C.00070	KLPN070	KL2	Very high	O1v1	Good
Klebsiella pneumoniae UCLAOXA232KP Pt0		K. pneumoniae	strong	5312744	1	1	GCF_002754835.1	ASM275483v1	KLPN001.C.00071	KLPN071	KL51	High	O3/O3a	None
Klebsiella pneumoniae UCLAOXA232KP		K. pneumoniae	strong	5798553	5	1	GCF_002761315.1	ASM276131v1	KLPN001.C.00072	KLPN072	KL51	High	O3b	Good
Klebsiella pneumoniae UCLAOXA232KP		K. pneumoniae	strong	5880491	7	1	GCF_002761515.1	ASM276151v1	KLPN001.C.00073	KLPN073	KL51	High	O3b	Good
Klebsiella pneumoniae subsp. pneumoniae TGH13		K. pneumoniae	strong	5344576	1	1	GCF_002786755.1	ASM278675v1	KLPN001.C.00074	KLPN074	KL64	Perfect	O2v1	Good
Klebsiella pneumoniae KP36		K. pneumoniae	strong	5759206	4	1	GCF_002787755.1	ASM278775v1	KLPN001.C.00075	KLPN075	KL64	High	O1v1	Good
Klebsiella pneumoniae KP5		K. pneumoniae	strong	5718854	5	1	GCF_002811335.2	ASM281133v2	KLPN001.C.00076	KLPN076	KL64	Perfect	O2v1	Good
Klebsiella pneumoniae CAV1016		K. pneumoniae	strong	5597109	4	1	GCF_002812365.1	ASM281236v1	KLPN001.C.00077	KLPN077	KL25	High	O2v1	Good
Klebsiella pneumoniae Kp Goe 822579		K. pneumoniae	strong	5920942	7	1	GCF_002812385.1	ASM281238v1	KLPN001.C.00078	KLPN078	KL64	Very high	O2v1	Good
Klebsiella pneumoniae MNCRE78		K. pneumoniae	strong	5778465	5	1	GCF_000512165.1	ASM51216v1	KLPN001.C.00079	KLPN079	KL107	Very high	O2v2	Good
Klebsiella pneumoniae MNCRE69		K. pneumoniae	strong	5773763	5	1	GCF_002812665.1	ASM281266v1	KLPN001.C.00080	KLPN080	KL107	Very high	O2v2	Good
Klebsiella pneumoniae MNCRE53		K. pneumoniae	strong	5811538	5	1	GCF_002813595.1	ASM281359v1	KLPN001.C.00081	KLPN081	KL107	Very high	O2v2	Good
Klebsiella pneumoniae CAV1453		K. pneumoniae	strong	5594981	4	1	GCF_002814015.1	ASM281401v1	KLPN001.C.00082	KLPN082	KL106	Good	O2v2	Good
Klebsiella pneumoniae isolate Kp Goe 154414		K. pneumoniae	strong	5851286	7	2	GCF_002833425.1	ASM283342v1	KLPN001.C.00083	KLPN083	KL57	Good	O2v1	Low
Klebsiella pneumoniae Kp Goe 62629		K. pneumoniae	strong	5778578	3	1	GCF_002833445.1	ASM283344v1	KLPN001.C.00084	KLPN084	KL108	Perfect	O1v2	Good
Klebsiella pneumoniae Kp Goe 39795		K. pneumoniae	strong	5676522	5	1	GCF_002833465.1	ASM283346v1	KLPN001.C.00085	KLPN085	KL24	High	O1v1	None
Klebsiella pneumoniae Kp Goe 822917		K. pneumoniae	strong	5584283	9	1	GCF_002848545.1	ASM284854v1	KLPN001.C.00086	KLPN086	KL15	Very high	O4	Low
Klebsiella pneumoniae Kp Goe 33208		K. pneumoniae	strong	5655658	3	1	GCF_002848565.1	ASM284856v1	KLPN001.C.00087	KLPN087	KL17	Very high	O1v1	Good
Klebsiella pneumoniae SWU01		K. pneumoniae	strong	5699058	2	1	GCF_002848585.1	ASM284858v1	KLPN001.C.00088	KLPN088	KL47	Very high	OL101	Low
Klebsiella pneumoniae Kp Goe 71070		K. pneumoniae	strong	5658942	4	1	GCF_002893825.1	ASM289382v1	KLPN001.C.00089	KLPN089	KL17	Very high	O1v1	Good
Klebsiella pneumoniae CAV1417		K. pneumoniae	strong	5513536	5	1	GCF_000597905.1	ASM59790v1	KLPN001.C.00090	KLPN090	KL55	Very high	O3b	Good
Klebsiella pneumoniae CAV1042		K. pneumoniae	strong	5752260	7	1	GCF_002903005.1	ASM290300v1	KLPN001.C.00091	KLPN091	KL15	Very high	O4	Low
Klebsiella pneumoniae Kp Goe 149473		K. pneumoniae	strong	5916317	6	1	GCF_002903025.1	ASM290302v1	KLPN001.C.00092	KLPN092	KL64	Very high	O2v1	Good
Klebsiella pneumoniae Kp Goe 827024		K. pneumoniae	strong	5907691	6	1	GCF_000598005.1	ASM59800v1	KLPN001.C.00093	KLPN093	KL64	Very high	O2v1	Good
Klebsiella pneumoniae Kp Goe 827026		K. pneumoniae	strong	5913496	6	1	GCF_000016305.1	ASM1630v1	KLPN001.C.00094	KLPN094	KL64	Very high	O2v1	Good
Klebsiella pneumoniae Kp Goe 152021		K. pneumoniae	strong	5921376	6	1	GCF_000695935.1	ASM69593v1	KLPN001.C.00095	KLPN095	KL64	Very high	O2v1	Good
Klebsiella pneumoniae KP Goe 828304		K. pneumoniae	strong	5914083	6	1	GCF_000714675.1	ASM71467v1	KLPN001.C.00096	KLPN096	KL64	Very high	O2v1	Good
Klebsiella pneumoniae CAV1217		K. pneumoniae	strong	5379063	5	1	GCF_000717515.1	ASM71751v1	KLPN001.C.00097	KLPN097	KL55	High	O3b	Good
Klebsiella pneumoniae Kp Goe 149832		K. pneumoniae	strong	5920288	6	1	GCF_000733255.1	ASM73325v1	KLPN001.C.00098	KLPN098	KL64	Very high	O2v1	Good
Klebsiella pneumoniae Kp Goe 821588		K. pneumoniae	strong	5526153	3	1	GCF_000739495.1	ASM73949v1	KLPN001.C.00099	KLPN099	KL15	Very high	O4	Low
Klebsiella pneumoniae Kp Goe 121641		K. pneumoniae	strong	5627728	6	1	GCF_000742755.1	ASM74275v1	KLPN001.C.00100	KLPN100	KL17	Very high	O1v1	Good
Klebsiella pneumoniae AR 0049		K. pneumoniae	strong	5779484	4	1	GCF_000764615.1	ASM76461v1	KLPN001.C.00101	KLPN101	KL74	Low	O3b	Good
Klebsiella pneumoniae ATCC 35657		K. pneumoniae	strong	5387970	2	1	GCF_000775375.1	ASM77537v1	KLPN001.C.00102	KLPN102	KL64	Very high	O1v1	Good
Klebsiella pneumoniae 1756		K. pneumoniae	strong	5269768	2	1	GCF_000775395.1	ASM77539v1	KLPN001.C.00103	KLPN103	KL8	Very high	O1v1	None
Klebsiella pneumoniae CN1		K. pneumoniae	strong	5435802	3	1	GCF_000775955.1	ASM77595v1	KLPN001.C.00104	KLPN104	KL27	Very high	O4	Low
Klebsiella pneumoniae NY9		K. pneumoniae	strong	5880908	7	1	GCF_000019565.1	ASM1956v1	KLPN001.C.00105	KLPN105	KL55	Very high	O3b	Good
Klebsiella pneumoniae CR14		K. pneumoniae	strong	6063895	6	1	GCF_000784945.1	ASM78494v1	KLPN001.C.00106	KLPN106	KL107	Very high	O2v2	Good
Klebsiella pneumoniae 825795-1		K. pneumoniae	strong	5869161	5	1	GCF_000784985.1	ASM78498v1	KLPN001.C.00107	KLPN107	KL64	Very high	O2v1	Good
Klebsiella pneumoniae KP38731		K. pneumoniae	strong	5852942	7	1	GCF_000785005.1	ASM78500v1	KLPN001.C.00108	KLPN108	KL105	None	O2v1	None
Klebsiella pneumoniae AR 0117		K. pneumoniae	strong	5838292	6	1	GCF_000807395.2	ASM80739v3	KLPN001.C.00109	KLPN109	KL30	Good	O1v2	Good
Klebsiella pneumoniae AR 0068		K. pneumoniae	strong	5884778	4	1	GCF_000813205.1	ASM81320v1	KLPN001.C.00110	KLPN110	KL2	Very high	O1v1	None
Klebsiella pneumoniae AR 0115		K. pneumoniae	strong	5666107	5	1	GCF_000814305.1	ASM81430v1	KLPN001.C.00111	KLPN111	KL107	Very high	O2v2	Good
Klebsiella pneumoniae AR 0098		K. pneumoniae	strong	5708390	5	1	GCF_000814805.1	ASM81480v1	KLPN001.C.00112	KLPN112	KL106	Good	O2v2	None
Klebsiella pneumoniae K66-45		K. pneumoniae	strong	6081126	5	2	GCF_000968155.1	ASM96815v1	KLPN001.C.00113	KLPN113	KL24	Very high	O2v1	Good
Klebsiella pneumoniae kp757		K. pneumoniae	strong	5264852	1	1	GCF_000981845.1	ASM98184v1	KLPN001.C.00114	KLPN114	KL2	Very high	O1v1	Good
Klebsiella pneumoniae BK13043		K. pneumoniae	strong	5896654	4	1	GCF_001022035.1	ASM102203v1	KLPN001.C.00115	KLPN115	KL107	Very high	O2v2	Good
Klebsiella pneumoniae KPN1482		K. pneumoniae	strong	5965284	6	1	GCF_000220485.1	ASM22048v1	KLPN001.C.00116	KLPN116	KL105	High	O2v2	Good
Klebsiella pneumoniae KPN1481		K. variicola	strong	6106127	6	1	GCF_001022175.1	ASM102217v1	KLPN001.C.00117	KLVA004	KL10	Very high	O5	Good
Klebsiella pneumoniae KPN528		K. pneumoniae	strong	5973075	4	1	GCF_001022235.1	ASM102223v1	KLPN001.C.00118	KLPN118	KL2	Very high	O1v1	None
Klebsiella pneumoniae subsp. pneumoniae RJA166		K. pneumoniae	strong	5918670	4	1	GCF_001280925.1	ASM128092v1	KLPN001.C.00119	KLPN119	KL1	Very high	O1v2	Good
Klebsiella pneumoniae AR 0047		K. pneumoniae	strong	5774316	5	1	GCF_001307175.1	ASM130717v1	KLPN001.C.00120	KLPN120	KL107	Very high	O2v2	Good
Klebsiella pneumoniae AR 0112		K. pneumoniae	strong	5859680	6	1	GCF_001316565.3	ASM131656v3	KLPN001.C.00121	KLPN121	KL107	Very high	O2v2	Good
Klebsiella pneumoniae AR 0146		K. pneumoniae	strong	5746129	4	1	GCF_001455995.1	MS6671.v1	KLPN001.C.00122	KLPN122	KL24	Very high	O2v1	Good
Klebsiella pneumoniae AR 0158		K. pneumoniae	strong	5806817	5	2	GCF_001456055.3	ASM145605v3	KLPN001.C.00123	KLPN123	KL12	High	O1v1	Good
Klebsiella pneumoniae AR 0129		K. pneumoniae	strong	5835823	6	1	GCF_001456095.3	ASM145609v3	KLPN001.C.00124	KLPN124	KL107	Very high	O2v2	Good
Klebsiella pneumoniae AR 0143		K. pneumoniae	strong	5989257	5	1	GCF_001456135.1	ASM145613v1	KLPN001.C.00125	KLPN125	KL2	Very high	O1v1	None
Klebsiella pneumoniae AR 0126		K. pneumoniae	strong	5598174	4	1	GCF_001482345.1	ASM148234v1	KLPN001.C.00126	KLPN126	KL25	High	O2v1	Good
Klebsiella pneumoniae AR 0113		K. pneumoniae	strong	5849839	6	1	GCF_000240185.1	ASM24018v2	KLPN001.C.00127	KLPN127	KL107	Very high	O2v2	Good
Klebsiella pneumoniae AR 0138		K. pneumoniae	strong	5708112	5	1	GCF_001521895.1	ASM152189v1	KLPN001.C.00128	KLPN128	KL64	Perfect	O2v1	Good
Klebsiella pneumoniae AR 0120		K. pneumoniae	strong	5995730	5	1	GCF_001529935.1	ASM152993v1	KLPN001.C.00129	KLPN129	KL107	Very high	O2v2	Good
Klebsiella pneumoniae AR 0125		K. pneumoniae	strong	5726558	6	1	GCF_001530015.1	ASM153001v1	KLPN001.C.00130	KLPN130	KL107	Very high	O2v2	Good
Klebsiella pneumoniae AR 0139		K. pneumoniae	strong	6054276	5	1	GCF_001548315.1	ASM154831v1	KLPN001.C.00131	KLPN131	KL105	High	O2v2	Good
Klebsiella pneumoniae AR 0145		K. pneumoniae	strong	5656270	5	1	GCF_001611055.1	ASM161105v1	KLPN001.C.00132	KLPN132	KL64	Very high	O2v1	Good
Klebsiella pneumoniae AR 0152		K. pneumoniae	strong	5782129	6	1	GCF_001611095.1	ASM161109v1	KLPN001.C.00133	KLPN133	KL64	Very high	O2v1	Good
Klebsiella pneumoniae AR 0148		K. pneumoniae	strong	5798614	5	1	GCF_001644765.1	ASM164476v1	KLPN001.C.00134	KLPN134	KL24	Very high	O2v1	Good
Klebsiella pneumoniae AR 0107		K. pneumoniae	strong	5658318	3	1	GCF_001646625.1	ASM164662v1	KLPN001.C.00135	KLPN135	KL19	High	O1v2	Good
Klebsiella pneumoniae 19051		K. pneumoniae	strong	5332976	1	1	GCF_001648215.1	ASM164821v1	KLPN001.C.00136	KLPN136	KL24	Good	O1v1	Good
Klebsiella pneumoniae MLST-15		K. pneumoniae	strong	5816577	4	1	GCF_001663195.1	ASM166319v1	KLPN001.C.00137	KLPN137	KL2	Very high	O1v1	Good
Klebsiella pneumoniae BIC-1		K. pneumoniae	strong	5621950	4	1	GCF_000281435.2	ASM28143v2	KLPN001.C.00138	KLPN138	KL106	Good	O2v2	Good
Klebsiella pneumoniae subsp. pneumoniae AUSMDU00008079		K. pneumoniae	strong	5814263	4	1	GCF_001663295.1	ASM166329v1	KLPN001.C.00139	KLPN139	KL106	Good	O2v2	Good
Klebsiella pneumoniae 911021		K. pneumoniae	strong	5456357	1	1	GCF_001663435.1	ASM166343v1	KLPN001.C.00140	KLPN140	KL47	Very high	OL101	Low
Klebsiella pneumoniae 721005		K. pneumoniae	strong	5475860	1	1	GCF_001663455.1	ASM166345v1	KLPN001.C.00141	KLPN141	KL47	High	OL101	Low
Klebsiella pneumoniae FDAARGOS 444		K. pneumoniae	strong	5880984	5	1	GCF_001675125.1	ASM167512v1	KLPN001.C.00142	KLPN142	KL64	Very high	O2v1	None
Klebsiella pneumoniae FDAARGOS 446		K. pneumoniae	strong	5769651	4	1	GCF_001676825.1	ASM167682v1	KLPN001.C.00143	KLPN143	KL19	High	O2v2	Good
Klebsiella pneumoniae FDAARGOS 439		K. pneumoniae	strong	5752865	6	1	GCF_001704235.1	ASM170423v1	KLPN001.C.00144	KLPN144	KL64	Perfect	O2v1	Good
Klebsiella pneumoniae isolate KSB1 5D		K. pneumoniae	strong	5768890	7	1	GCF_001705385.1	ASM170538v1	KLPN001.C.00145	KLPN145	KL15	Very high	O4	None
Klebsiella pneumoniae INF249		K. pneumoniae	strong	5676465	7	1	GCF_001708225.1	ASM170822v1	KLPN001.C.00146	KLPN146	KL30	Good	O1v1	Low
Klebsiella pneumoniae INF322		K. pneumoniae	strong	5684599	7	1	GCF_001708245.1	ASM170824v1	KLPN001.C.00147	KLPN147	KL30	Good	O1v1	Low
Klebsiella pneumoniae KSB1 7E		K. pneumoniae	strong	5448674	3	1	GCF_001709275.1	ASM170927v1	KLPN001.C.00148	KLPN148	KL21	Very high	O3b	Good
Klebsiella pneumoniae QS17-0161		K. pneumoniae	strong	5717053	8	1	GCF_000281535.2	ASM28153v2	KLPN001.C.00149	KLPN149	KL7	Very high	O2v2	Good
Klebsiella pneumoniae INF278		K. pneumoniae	strong	5731216	7	1	GCF_001709295.1	ASM170929v1	KLPN001.C.00150	KLPN150	KL15	Very high	O4	None
Klebsiella pneumoniae INF042		K. pneumoniae	strong	5519452	3	1	GCF_001721725.1	ASM172172v1	KLPN001.C.00151	KLPN151	KL14	Very high	O3b	Good
Klebsiella pneumoniae KSB2 1B		K. pneumoniae	strong	6025713	11	2	GCF_001741545.1	ASM174154v1	KLPN001.C.00152	KLPN152	KL21	Very high	O3b	Good
Klebsiella pneumoniae KSB1 10J		K. pneumoniae	strong	5677989	6	1	GCF_001741665.1	ASM174166v1	KLPN001.C.00153	KLPN153	KL21	Very high	O3b	Good
Klebsiella pneumoniae INF158		K. pneumoniae	strong	5768996	7	1	GCF_001746535.1	ASM174653v1	KLPN001.C.00154	KLPN154	KL15	Very high	O4	None
Klebsiella pneumoniae INF157		K. pneumoniae	strong	5768986	7	1	GCF_001750805.1	ASM175080v1	KLPN001.C.00155	KLPN155	KL15	Very high	O4	None
Klebsiella pneumoniae KSB1 9D		K. pneumoniae	strong	5702263	7	1	GCF_001855315.1	ASM185531v1	KLPN001.C.00156	KLPN156	KL15	Very high	O4	None
Klebsiella pneumoniae INF059		K. pneumoniae	strong	5519452	3	1	GCF_001870165.1	ASM187016v1	KLPN001.C.00157	KLPN157	KL14	Very high	O3b	Good
Klebsiella pneumoniae KSB1 7J		K. pneumoniae	strong	5354543	1	1	GCF_001885255.2	ASM188525v2	KLPN001.C.00158	KLPN158	KL14	Very high	O3b	Good
Klebsiella pneumoniae INF163		K. pneumoniae	strong	5736111	7	1	GCF_001902195.1	ASM190219v1	KLPN001.C.00159	KLPN159	KL15	High	O4	None
Klebsiella pneumoniae INF164		K. pneumoniae	strong	5766429	7	1	GCF_000294365.1	ASM29436v1	KLPN001.C.00160	KLPN160	KL15	Very high	O4	None
Klebsiella pneumoniae INF274		K. pneumoniae	strong	5732200	6	1	GCF_001902215.1	ASM190221v1	KLPN001.C.00161	KLPN161	KL15	Very high	O4	None
Klebsiella pneumoniae KSB1 4E		K. pneumoniae	strong	5698065	5	1	GCF_001902235.1	ASM190223v1	KLPN001.C.00162	KLPN162	KL21	Very high	O3b	Good
Klebsiella pneumoniae P1428		K. pneumoniae	strong	5633290	1	1	GCF_001902255.1	ASM190225v1	KLPN001.C.00163	KLPN163	KL1	Very high	O1v2	Good
Klebsiella pneumoniae subsp. pneumoniae H11		K. pneumoniae	strong	5316818	1	1	GCF_001902335.1	ASM190233v1	KLPN001.C.00164	KLPN164	KL107	Very high	O2v2	Good
Klebsiella pneumoniae CRKP-1215		K. pneumoniae	strong	5720338	4	1	GCF_001902355.1	ASM190235v1	KLPN001.C.00165	KLPN165	KL64	Very high	O2v1	Good
Klebsiella pneumoniae CRKP-2297		K. pneumoniae	strong	5707921	4	1	GCF_001902395.1	ASM190239v1	KLPN001.C.00166	KLPN166	KL64	Perfect	O2v1	Good
Klebsiella pneumoniae WCHKP34		K. pneumoniae	strong	5742366	4	1	GCF_001902415.1	ASM190241v1	KLPN001.C.00167	KLPN167	KL15	Very high	O4	Low
Klebsiella pneumoniae AUSMDU00003562		K. pneumoniae	strong	5633657	3	1	GCF_001902435.1	ASM190243v1	KLPN001.C.00168	KLPN168	KL106	Good	O2v2	Good
Klebsiella pneumoniae AUSMDU00008119		K. pneumoniae	strong	5743591	3	1	GCF_001902475.1	ASM190247v1	KLPN001.C.00169	KLPN169	KL106	Good	O2v2	Good
Klebsiella pneumoniae NU-CRE047		K. pneumoniae	strong	6067344	6	1	GCF_001902515.1	ASM190251v1	KLPN001.C.00170	KLPN170	KL107	High	O2v1	None
Klebsiella pneumoniae SGH10		K. pneumoniae	strong	5716697	2	1	GCF_000364385.3	ASM36438v3	KLPN001.C.00171	KLPN171	KL1	Very high	O1v1	Low
Klebsiella pneumoniae 459		K. pneumoniae	strong	5320942	1	1	GCF_001902535.1	ASM190253v1	KLPN001.C.00172	KLPN172	KL11	None	O3b	Good
Klebsiella pneumoniae NR5632		K. pneumoniae	strong	5741903	3	1	GCF_001908515.1	ASM190851v1	KLPN001.C.00173	KLPN173	KL102	Very high	O2v2	Good
Klebsiella pneumoniae KP1768		K. pneumoniae	strong	5745430	3	1	GCF_001908595.1	ASM190859v1	KLPN001.C.00174	KLPN174	KL102	Very high	O2v2	Good
Klebsiella pneumoniae KP1766		K. pneumoniae	strong	5751187	3	1	GCF_001908625.1	ASM190862v1	KLPN001.C.00175	KLPN175	KL102	High	OL102	None
Klebsiella pneumoniae KP69		K. pneumoniae	strong	5859831	5	1	GCF_001908655.1	ASM190865v1	KLPN001.C.00176	KLPN176	KL47	Very high	O12	None
Klebsiella pneumoniae JS187		K. pneumoniae	strong	5845963	5	1	GCF_001908675.1	ASM190867v1	KLPN001.C.00177	KLPN177	KL103	Very high	O2v1	None
Klebsiella pneumoniae F44		K. pneumoniae	strong	5899407	5	1	GCF_001908695.1	ASM190869v1	KLPN001.C.00178	KLPN178	KL47	Very high	OL101	None
Klebsiella pneumoniae subsp. pneumoniae GD4		K. pneumoniae	strong	5537629	2	1	GCF_001908715.1	ASM190871v1	KLPN001.C.00179	KLPN179	KL47	Very high	OL101	Low
Klebsiella pneumoniae KPNIH50		K. pneumoniae	strong	6209759	6	1	GCF_001908875.1	ASM190887v1	KLPN001.C.00180	KLPN180	KL81	Very high	O1v2	Good
Klebsiella pneumoniae KPNIH49		K. pneumoniae	strong	6374553	9	2	GCF_001908895.1	ASM190889v1	KLPN001.C.00181	KLPN181	KL110	High	O1v1	Good
Klebsiella quasipneumoniae 01A030	#36	K. quasipenumoniae subsp quasipneumoniae	strong	5494568	2	1	GCF_000751755.1	NZ_CCDF01000065.1	KLQQ.0218.00001	KLQQ001	KL35	Very high	O3/O3a	Very high
Klebsiella quasipneumoniae SB98	#41	K. quasipenumoniae subsp quasipneumoniae	strong	5877041	91	35	GCF_900978495.1	ERR2835051.1	KLQQ.0218.00002	KLQQ002	KL125	High	O3/O3a	Very high
Klebsiella quasipneumoniae	#28	K. quasipenumoniae subsp quasipneumoniae	strong	5452578	96	43	GCF_900978495.1	GCA_900978235.1	KLQQ.0218.00003	KLQQ003	KL10	Good	O3/O3a	Good
Klebsiella quasipneumoniae U41	#52	K. quasipenumoniae subsp quasipneumoniae	strong	5840959	176	58		GCA_900978005.1	KLQQ.0218.00004	KLQQ004	KL72	Low	O2v1	None
Klebsiella quasipneumoniae	#49	K. quasipenumoniae subsp quasipneumoniae	weak	5637157	250	87		GCA_900977675.1	KLQQ.0218.00005	KLQQ005	KL138	Good	OL102	None
Klebsiella similipneumoniae 07A044T ST1215	#38	K. quasipenumoniae subsp similpneumoniae	strong	5162581	2	1		GCA_000613225.1	KLQS.0218.00001	KLQS001	KL53	Very high	O3/O3a	Very high
Klebsiella similipneumoniae klb alba CIP110288 CW-D3 T	#60	K. quasipenumoniae subsp similpneumoniae	strong	5359819	33	12		GCA_900978135.1	KLQS.0218.00002	KLQS002	KL57	Good	O3/O3a	Good
Klebsiella similipneumoniae 09A323 ST18	#42	K. quasipenumoniae subsp similpneumoniae	strong	5400215	58	15		GCA_900977715.1	KLQS.0218.00003	KLQS003	KL123	Very high	O3/O3a	Very high
Klebsiella similipneumoniae 12A476 ST384	#43	K. quasipenumoniae subsp similpneumoniae	strong	5425574	71	19		GCA_900977875.1	KLQS.0218.00004	KLQS004	KL61	Good	O3/O3a	Good
Klebsiella similpneumoniae SB610	#29	K. quasipenumoniae subsp similpneumoniae	weak	5704513	187	57		GCA_900978275.1	KLQS.0218.00005	KLQS005	KL111	Very high	O12	Very high
Klebsiella quasipneumoniae ATCC 700603		K. quasipenumoniae subsp similpneumoniae	strong	5513862	3	1	GCF_001596075.2	ASM159607v2	KLQU001.C.00001	KLQS006	KL53	Very high	O3/O3a	Good
Klebsiella quasipneumoniae HKUOPA4		K. quasipenumoniae subsp similpneumoniae	strong	5089790	1	1	GCF_002240295.1	ASM224029v1	KLQU001.C.00002	KLQS007	KL8	Very high	O12	Good
Klebsiella quasivariicola KPN1705		Klebsiella Type VI	strong	5946706	4	1	GCF_002269255.1	ASM226925v1	KLQU002.C.00001	KL06002	KL153	Very high	O2v1	Low
Klebsiella sp. LTGPAF-6F		K. michiganensis	strong	6790399	3	1	GCF_001753185.1	ASM175318v1	KLSP001.C.00001	KLMI005	KL47	None	O1v1	None
Klebsiella sp. M5al		K. grimontii	strong	5800138	1	1	GCF_002090195.1	ASM209019v1	KLSP002.C.00001	KLGR001	KL161	None	O1v1	Low
Klebsiella sp. 2N3		K. pneumoniae	strong	5333433	1	1	GCF_002850275.1	ASM285027v1	KLSP003.C.00001	KLPN183	KL63	Very high	O1v2	Good
Klebsiella variicola AT22	#61	K. variicola	strong	5458505	1	1		NC_013850	KLVA.0218.00001	KLVA001	KL134	Very high	O3/O3a	Very high
Klebsiella variicola 342	#24	K. variicola	strong	5920257	3	1		NC_011283	KLVA.0218.00002	KLVA002	KL30	Very high	O3/O3a	Very high
Klebsiella variicola SB1	#35	K. variicola	strong	5426844	50	23	GCA_900977835.1		KLVA.0218.00003	KLVA003	KL31	Good	O3/O3a	Good
Klebsiella variicola At-22		K. variicola	strong	5458505	1	1	GCF_000025465.1	ASM2546v1	KLVA001.C.00001	KLVA008	KL134	Very high	O3/O3a	Good
Klebsiella variicola DX120E		K. variicola	strong	5718434	3	1	GCF_000812205.2	ASM81220v2	KLVA001.C.00002	KLVA009	KL103	Very high	O3/O3a	Good
Klebsiella variicola DSM 15968		K. variicola	strong	5521203	1	1	GCF_000828055.2	ASM82805v2	KLVA001.C.00003	KLVA010	KL16	Very high	O3/O3a	Good
Klebsiella variicola HKUOPLA		K. quasipenumoniae subsp similpneumoniae	strong	5090052	1	1	GCF_001278905.1	ASM127890v1	KLVA001.C.00004	KLQS008	KL8	Very high	O12	Good
Klebsiella variicola GJ1		K. variicola	strong	5860470	4	1	GCF_001989495.1	ASM198949v1	KLVA001.C.00005	KLVA005	KL53	Very high	O5	Good
Klebsiella variicola GJ2		K. variicola	strong	5927027	5	1	GCF_001989515.1	ASM198951v1	KLVA001.C.00006	KLVA006	KL53	Very high	O5	Good
Klebsiella variicola GJ3		K. variicola	strong	5933065	5	1	GCF_001989535.1	ASM198953v1	KLVA001.C.00007	KLVA007	KL53	Very high	O5	Good
Klebsiella quasivariicola CDC 4241-71	#40	K. quasivariicola	strong	5544082	1	1		GCA_900977835.1	KP05.0218.00001	KL05001	KL23	High	OL103	Very high
Klebsiella type VI 08A119	#39	Klebsiella Type VI	strong	5856373	3	1		GCA_900978035.1	KP06.0218.00001	KL06001	KL51	Very high	O1v2	Very high
Klebsiella pneumoniae LM21		K. pneumoniae	strong	5509425	154	54		GCA_000820445	LM21	KLPN182	KL122	Very high	O2v2	Very high

## Sheet: Prophages
Database name	Prophage #	Size	Category	Position	# Proteins	# Viral proteins	Name Figure S1
KLAE001.C.00001	1	8.6Kb	questionable(70)	768840-777453	11	9	KLAE001
KLAE001.C.00001	2	48.2Kb	questionable(90)	4498969-4547205	47	40	KLAE001
KLAE001.C.00001	3	32.9Kb	intact(100)	4743545-4776514	40	34	KLAE001
KLAE001.C.00001	4	20.5Kb	incomplete(30)	4777572-4798154	27	19	KLAE001
KLAE001.C.00004	1	51.7Kb	intact(120)	451596-503343	51	44	KLAE004
KLAE001.C.00004	2	35.3Kb	intact(130)	1519998-1555302	39	33	KLAE004
KLAE001.C.00004	3	36.1Kb	intact(150)	1598089-1634199	47	40	KLAE004
KLAE001.C.00004	4	23.9Kb	incomplete(40)	4686023-4709983	23	17	KLAE004
KLAE001.C.00006	1	52.2Kb	intact(100)	1711037-1763244	50	40	KLAE006
KLAE001.C.00006	2	49.4Kb	intact(130)	3523625-3573025	75	56	KLAE006
KLAE001.C.00006	3	43.5Kb	questionable(86)	3978286-4021789	48	39	KLAE006
KLAE001.C.00007	1	31Kb	intact(150)	361829-392876	39	35	KLAE007
KLAE001.C.00007	2	30.5Kb	intact(110)	3111401-3141969	41	35	KLAE007
KLAE001.C.00007	3	24.5Kb	incomplete(20)	3145927-3170442	23	20	KLAE007
KLAE001.C.00007	4	53.6Kb	incomplete(50)	4042986-4096636	38	29	KLAE007
KLAE001.C.00008	1	33.9Kb	intact(130)	2371441-2405379	33	30	KLAE008
KLAE001.C.00008	2	40.9Kb	intact(150)	2561649-2602612	49	42	KLAE008
KLAE001.C.00008	3	55.9Kb	intact(100)	3255138-3311042	58	49	KLAE008
KLAE001.C.00003	1	31.2Kb	incomplete(40)	137721-168972	9	6	KLAE003
KLAE001.C.00003	2	22.9Kb	incomplete(30)	5013949-5036891	23	13	KLAE003
KLAE001.C.00003	3	19.2Kb	incomplete(60)	5038121-5057339	17	15	KLAE003
KLAE001.C.00005	1	38.2Kb	intact(110)	237081-275329	56	48	KLAE005
KLAE001.C.00005	2	48.8Kb	intact(130)	466869-515760	73	63	KLAE005
KLAE001.C.00005	3	37.4Kb	questionable(80)	705276-742694	38	29	KLAE005
KLAE001.C.00005	4	48Kb	intact(140)	788869-836899	62	48	KLAE005
KLAE001.C.00005	5	20.3Kb	incomplete(40)	1076850-1097162	22	11	KLAE005
KLAE001.C.00005	6	41.6Kb	intact(120)	1158139-1199824	51	43	KLAE005
KLAE001.C.00005	7	50Kb	intact(150)	2242684-2292702	48	39	KLAE005
KLAE001.C.00005	8	47.9Kb	intact(150)	5336916-5384907	48	39	KLAE005
KLAE001.C.00005	9	40.7Kb	intact(110)	5493789-5534574	30	17	KLAE005
KLAE001.C.00009	1	36.1Kb	intact(150)	260584-296694	46	39	KLAE009
KLAE001.C.00009	2	23.9Kb	incomplete(40)	3348222-3372182	23	16	KLAE009
KLAE001.C.00009	3	51.7Kb	intact(130)	4434402-4486150	54	45	KLAE009
KLAE001.C.00009	4	48Kb	intact(120)	4796025-4844066	56	41	KLAE009
KLAE001.C.00002	1	38.7Kb	intact(120)	191478-230240	55	49	KLAE002
KLAE001.C.00002	2	28.1Kb	questionable(70)	607946-636076	37	28	KLAE002
KLAE001.C.00002	3	50Kb	intact(150)	2069757-2119774	44	36	KLAE002
KLAE001.C.00002	4	104.5Kb	intact(150)	5143455-5248048	119	101	KLAE002
KLAE001.C.00002	5	44.7Kb	questionable(89)	5354457-5399189	57	46	KLAE002
KLAE001.C.00002	6	21.5Kb	incomplete(40)	5532642-5554169	21	12	KLAE002
KLMI001.C.00001	1	42.8Kb	intact(120)	3318755-3361601	47	38	KLMI001
KLMI001.C.00001	2	33.4Kb	intact(120)	3825584-3859039	26	25	KLMI001
KLMI001.C.00003	1	26.1Kb	incomplete(40)	2153607-2179787	21	11	KLMI003
KLMI001.C.00003	2	56.9Kb	intact(150)	4122365-4179347	29	20	KLMI003
KLMI001.C.00003	3	23.8Kb	incomplete(50)	4617674-4641509	32	22	KLMI003
KLMI001.C.00005	1	8.7Kb	incomplete(20)	2677386-2686091	7	6	CENE001
KLMI001.C.00005	2	16.1Kb	incomplete(40)	3781957-3798102	23	18	CENE001
KLMI001.C.00005	3	20.4Kb	incomplete(40)	4242752-4263152	13	6	CENE001
KLMI001.C.00002	1	14.7Kb	incomplete(30)	1195920-1210658	12	8	KLMI002
KLMI001.C.00002	2	51.4Kb	intact(140)	1454810-1506291	67	55	KLMI002
KLMI001.C.00002	3	26.3Kb	incomplete(50)	1996147-2022499	33	23	KLMI002
KLMI001.C.00002	4	21.2Kb	questionable(70)	2050640-2071856	19	9	KLMI002
KLMI001.C.00002	5	55Kb	intact(150)	2504543-2559609	65	50	KLMI002
KLMI001.C.00002	6	36.3Kb	intact(150)	4144167-4180557	41	37	KLMI002
KLMI001.C.00002	7	13Kb	questionable(75)	4711923-4724997	13	10	KLMI002
KLMI001.C.00002	8	42.8Kb	questionable(70)	6207393-6250225	21	10	KLMI002
KLMI001.C.00002	9	11.1Kb	incomplete(20)	6375181-6386354	22	12	KLMI002
KLMI001.C.00002	10	25Kb	incomplete(60)	6402663-6427704	11	8	KLMI002
KLMI001.C.00002	11	25Kb	intact(100)	6466033-6491076	32	17	KLMI002
KLMI001.C.00006	1	24.8Kb	intact(150)	335-25158	30	23	KLMI006
KLMI001.C.00006	2	36.3Kb	intact(150)	1613818-1650210	40	36	KLMI006
KLMI001.C.00006	3	13Kb	questionable(75)	2183996-2197072	12	9	KLMI006
KLMI001.C.00006	4	14.7Kb	incomplete(30)	4779188-4793930	13	8	KLMI006
KLMI001.C.00006	5	53.9Kb	intact(140)	5039152-5093124	71	57	KLMI006
KLMI001.C.00006	6	26.3Kb	incomplete(50)	5585856-5612208	32	24	KLMI006
KLMI001.C.00006	7	25.5Kb	questionable(70)	5620696-5646211	18	9	KLMI006
KLMI001.C.00006	8	57.7Kb	intact(150)	6077949-6135676	79	60	KLMI006
KLMI001.C.00006	9	12Kb	incomplete(10)	6216037-6228131	24	8	KLMI006
KLMI001.C.00006	10	40.2Kb	intact(110)	6302346-6342576	30	17	KLMI006
KLMI001.C.00006	11	16.3Kb	incomplete(50)	6334408-6350798	25	14	KLMI006
KLMI001.C.00007	1	15.6Kb	incomplete(20)	440-16055	22	14	KLMI007
KLMI001.C.00007	2	56.2Kb	intact(150)	13294-69516	53	41	KLMI007
KLMI001.C.00007	3	27.8Kb	questionable(80)	501579-529477	24	12	KLMI007
KLMI001.C.00007	4	28.9Kb	incomplete(20)	522403-551320	7	6	KLMI007
KLMI001.C.00007	5	36Kb	incomplete(60)	535898-571987	35	24	KLMI007
KLMI001.C.00007	6	51.4Kb	intact(140)	1062816-1114298	66	55	KLMI007
KLMI001.C.00007	7	12.2Kb	incomplete(30)	1359476-1371734	12	8	KLMI007
KLMI001.C.00007	8	13Kb	questionable(75)	3953682-3966758	12	9	KLMI007
KLMI001.C.00007	9	36.3Kb	intact(150)	4500568-4536939	41	36	KLMI007
KLMI001.C.00007	10	13.1Kb	incomplete(60)	6125605-6138755	20	12	KLMI007
KLMI001.C.00007	11	12Kb	incomplete(10)	6242876-6254970	24	8	KLMI007
KLMI001.C.00007	12	31.1Kb	questionable(90)	6253488-6284634	38	21	KLMI007
KLMI001.C.00007	13	35.8Kb	intact(110)	6332440-6368254	31	17	KLMI007
KLMI001.C.00004	1	37.5Kb	questionable(90)	2992029-3029543	18	14	KLMI004
KLMI001.C.00004	2	41.2Kb	intact(150)	5535358-5576614	48	42	KLMI004
KLMI001.C.00004	3	62Kb	intact(150)	6245460-6307532	76	64	KLMI004
KLOX001.C.00008	1	15.6Kb	incomplete(30)	406351-421965	11	6	KLMI011
KLOX001.C.00008	2	50.8Kb	questionable(90)	1341923-1392757	45	32	KLMI011
KLOX001.C.00008	3	50.9Kb	questionable(80)	2045745-2096702	59	48	KLMI011
KLOX001.C.00008	4	59.4Kb	intact(150)	2215676-2275147	60	55	KLMI011
KLOX001.C.00008	5	21.4Kb	incomplete(60)	4282087-4303493	16	10	KLMI011
KLOX001.C.00008	6	31.4Kb	intact(150)	5592323-5623798	35	25	KLMI011
KLOX001.C.00008	7	38.9Kb	intact(150)	6066226-6105139	45	31	KLMI011
KLOX001.C.00008	8	31.6Kb	intact(100)	6322019-6353698	27	18	KLMI011
KLOX001.C.00008	9	32.8Kb	incomplete(40)	6345574-6378456	31	14	KLMI011
KLOX001.C.00011	1	35.1Kb	intact(150)	757971-793084	47	40	KLMI014
KLOX001.C.00011	2	22.5Kb	incomplete(50)	4231392-4253931	32	22	KLMI014
KLOX001.C.00011	3	57.6Kb	intact(150)	4671174-4728845	56	46	KLMI014
KLOX001.C.00011	4	53.6Kb	questionable(80)	5525555-5579185	30	25	KLMI014
KLOX001.C.00011	5	9.7Kb	incomplete(50)	5568488-5578279	13	9	KLMI014
KLOX001.C.00001	1	32.8Kb	intact(150)	91680-124559	40	32	KLMI008
KLOX001.C.00001	2	25.9Kb	incomplete(50)	1987573-2013512	36	23	KLMI008
KLOX001.C.00001	3	11Kb	questionable(90)	2042399-2053458	17	13	KLMI008
KLOX001.C.00001	4	44.3Kb	intact(140)	2657616-2701938	57	41	KLMI008
KLOX001.C.00001	5	42.2Kb	intact(150)	3702892-3745130	43	35	KLMI008
KLOX001.C.00001	6	42.7Kb	questionable(80)	3872072-3914863	34	23	KLMI008
KLOX001.C.00001	7	34.3Kb	intact(150)	4615202-4649555	46	41	KLMI008
KLOX001.C.00001	8	10.9Kb	incomplete(30)	5993892-6004867	13	9	KLMI008
KLOX001.C.00001	9	16.8Kb	incomplete(20)	6271265-6288072	27	12	KLMI008
KLOX001.C.00001	10	25.6Kb	incomplete(50)	6292186-6317785	13	10	KLMI008
KLOX001.C.00001	11	23.9Kb	incomplete(40)	6320772-6344697	34	17	KLMI008
KLOX001.C.00001	12	17Kb	incomplete(60)	6663373-6680425	23	14	KLMI008
KLOX001.C.00005	1	31.9Kb	intact(130)	1180714-1212702	41	36	KLGR002
KLOX001.C.00005	2	29.7Kb	incomplete(40)	1918947-1948669	34	23	KLGR002
KLOX001.C.00005	3	44.5Kb	intact(110)	2511132-2555654	55	43	KLGR002
KLOX001.C.00005	4	28.6Kb	questionable(70)	2933588-2962274	38	21	KLGR002
KLOX001.C.00005	5	42.9Kb	intact(120)	3234068-3277037	58	41	KLGR002
KLOX001.C.00005	6	55.2Kb	intact(140)	3692466-3747757	66	56	KLGR002
KLOX001.C.00005	7	9.7Kb	incomplete(30)	3913607-3923372	11	9	KLGR002
KLOX001.C.00005	8	56.1Kb	intact(150)	4135261-4191402	62	50	KLGR002
KLOX001.C.00005	9	42.5Kb	intact(150)	5119854-5162437	42	40	KLGR002
KLOX001.C.00005	10	9.4Kb	incomplete(40)	6055212-6064700	10	7	KLGR002
KLOX001.C.00005	11	116.8Kb	intact(150)	6142634-6259446	136	110	KLGR002
KLOX001.C.00005	12	28.2Kb	incomplete(60)	6262495-6290769	32	16	KLGR002
KLOX001.C.00002	1	18.5Kb	questionable(70)	578619-597212	25	14	KLOX002
KLOX001.C.00002	2	44.2Kb	intact(150)	1103326-1147610	39	28	KLOX002
KLOX001.C.00002	3	48.4Kb	intact(140)	2047242-2095732	66	57	KLOX002
KLOX001.C.00002	4	32Kb	intact(140)	3535410-3567464	43	37	KLOX002
KLOX001.C.00002	5	32.7Kb	intact(150)	4349525-4382312	40	37	KLOX002
KLOX001.C.00002	6	36.9Kb	intact(140)	4451610-4488558	49	38	KLOX002
KLOX001.C.00002	7	46.7Kb	incomplete(60)	5096228-5143020	45	35	KLOX002
KLOX001.C.00002	8	50.9Kb	intact(150)	5508686-5559675	53	43	KLOX002
KLOX001.C.00002	9	89.6Kb	intact(150)	5908749-5998351	100	76	KLOX002
KLOX001.C.00002	10	31.2Kb	questionable(70)	6099723-6130997	60	43	KLOX002
KLOX001.C.00002	11	125.9Kb	intact(150)	6228022-6353931	154	103	KLOX002
KLOX001.C.00002	12	14.2Kb	incomplete(10)	6500647-6514887	23	11	KLOX002
KLOX001.C.00002	13	39.5Kb	questionable(70)	6524803-6564399	11	9	KLOX002
KLOX001.C.00004	1	18.5Kb	questionable(70)	558893-577486	25	14	KLOX004
KLOX001.C.00004	2	44.2Kb	intact(150)	1085510-1129794	40	29	KLOX004
KLOX001.C.00004	3	48.4Kb	intact(140)	2028342-2076832	67	58	KLOX004
KLOX001.C.00004	4	32Kb	intact(140)	3514396-3546453	42	36	KLOX004
KLOX001.C.00004	5	32.7Kb	intact(150)	4328510-4361297	42	39	KLOX004
KLOX001.C.00004	6	36.6Kb	intact(140)	4430595-4467292	47	36	KLOX004
KLOX001.C.00004	7	44.8Kb	incomplete(60)	5073744-5118627	46	33	KLOX004
KLOX001.C.00004	8	50.9Kb	intact(150)	5482384-5533373	53	43	KLOX004
KLOX001.C.00004	9	87.6Kb	intact(150)	5879092-5966785	99	75	KLOX004
KLOX001.C.00004	10	31.2Kb	questionable(70)	6068157-6099431	60	44	KLOX004
KLOX001.C.00004	11	14.2Kb	incomplete(20)	6369857-6384097	24	11	KLOX004
KLOX001.C.00004	12	12.9Kb	incomplete(50)	6406399-6419338	11	9	KLOX004
KLOX001.C.00004	13	114.1Kb	intact(150)	6443757-6557860	142	96	KLOX004
KLOX001.C.00006	1	25Kb	intact(150)	848799-873809	26	21	KLOX006
KLOX001.C.00006	2	28.9Kb	incomplete(60)	1371987-1400886	36	23	KLOX006
KLOX001.C.00006	3	41.4Kb	questionable(70)	2061121-2102527	56	42	KLOX006
KLOX001.C.00006	4	89.6Kb	intact(150)	2203888-2293490	96	74	KLOX006
KLOX001.C.00006	5	52.4Kb	intact(150)	2637712-2690140	52	43	KLOX006
KLOX001.C.00006	6	36.6Kb	intact(140)	3656065-3692762	49	37	KLOX006
KLOX001.C.00006	7	33.9Kb	intact(150)	3759203-3793174	40	38	KLOX006
KLOX001.C.00006	8	32.2Kb	intact(140)	4576681-4608965	43	37	KLOX006
KLOX001.C.00006	9	48.4Kb	intact(150)	6046492-6094982	73	62	KLOX006
KLOX001.C.00006	10	14.2Kb	incomplete(20)	6308203-6322443	24	11	KLOX006
KLOX001.C.00006	11	39.5Kb	questionable(70)	6332359-6371955	11	9	KLOX006
KLOX001.C.00006	12	117.1Kb	intact(150)	6382103-6499251	144	94	KLOX006
KLOX001.C.00007	1	16.6Kb	incomplete(50)	148579-165197	19	13	KLMI010
KLOX001.C.00007	2	32.9Kb	intact(140)	448875-481805	43	38	KLMI010
KLOX001.C.00007	3	14Kb	questionable(70)	1028785-1042835	14	12	KLMI010
KLOX001.C.00007	4	10.9Kb	questionable(75)	1802229-1813180	10	8	KLMI010
KLOX001.C.00007	5	16.2Kb	questionable(70)	2627283-2643499	19	11	KLMI010
KLOX001.C.00007	6	37.4Kb	intact(110)	5078044-5115446	20	16	KLMI010
KLOX001.C.00007	7	45.8Kb	intact(140)	5728431-5774302	63	52	KLMI010
KLOX001.C.00007	8	32.2Kb	intact(140)	5893084-5925312	46	39	KLMI010
KLOX001.C.00007	9	12.3Kb	incomplete(10)	6017902-6030258	21	8	KLMI010
KLOX001.C.00007	10	14.6Kb	incomplete(30)	6242379-6257042	25	11	KLMI010
KLOX001.C.00007	11	124.9Kb	intact(150)	6257788-6382753	134	96	KLMI010
KLOX001.C.00009	1	11.6Kb	incomplete(30)	123115-134721	12	9	KLMI012
KLOX001.C.00009	2	60.3Kb	intact(150)	1427966-1488274	45	41	KLMI012
KLOX001.C.00009	3	51.1Kb	intact(150)	1520746-1571855	54	45	KLMI012
KLOX001.C.00009	4	42.7Kb	questionable(80)	2226070-2268861	34	23	KLMI012
KLOX001.C.00009	5	42.2Kb	intact(150)	2405662-2447897	43	36	KLMI012
KLOX001.C.00009	6	44.8Kb	intact(140)	3447251-3492065	57	41	KLMI012
KLOX001.C.00009	7	11Kb	questionable(90)	4098970-4110029	17	13	KLMI012
KLOX001.C.00009	8	42Kb	intact(140)	4118092-4160126	49	37	KLMI012
KLOX001.C.00009	9	37.8Kb	intact(150)	4243603-4281460	52	34	KLMI012
KLOX001.C.00009	10	32.8Kb	intact(150)	6114631-6147510	42	33	KLMI012
KLOX001.C.00009	11	17.2Kb	incomplete(60)	6323842-6341115	24	15	KLMI012
KLOX001.C.00009	12	30.8Kb	incomplete(30)	6815006-6845886	34	11	KLMI012
KLOX001.C.00009	13	51.1Kb	intact(112)	6886555-6937680	61	50	KLMI012
KLOX001.C.00003	1	34.4Kb	questionable(70)	1257559-1292025	17	7	KLMI009
KLOX001.C.00003	2	47.9Kb	intact(150)	1827619-1875548	44	42	KLMI009
KLOX001.C.00003	3	36.3Kb	questionable(80)	2601625-2637967	37	28	KLMI009
KLOX001.C.00003	4	18.2Kb	incomplete(60)	3386592-3404821	17	13	KLMI009
KLOX001.C.00003	5	43.2Kb	intact(150)	3823391-3866621	62	41	KLMI009
KLOX001.C.00003	6	21.8Kb	intact(150)	4028352-4050246	24	21	KLMI009
KLOX001.C.00003	7	50.9Kb	intact(150)	4396349-4447277	74	56	KLMI009
KLOX001.C.00003	8	23.6Kb	intact(100)	6447709-6471377	26	18	KLMI009
KLOX001.C.00003	9	36Kb	incomplete(30)	6760335-6796360	22	9	KLMI009
KLOX001.C.00003	10	62Kb	intact(150)	7047197-7109251	80	54	KLMI009
KLOX001.C.00003	11	18.7Kb	incomplete(40)	7111779-7130527	15	9	KLMI009
KLOX001.C.00003	12	6.4Kb	incomplete(30)	7181047-7187541	7	7	KLMI009
KLOX001.C.00010	1	44.8Kb	intact(150)	389-45190	54	43	KLMI013
KLOX001.C.00010	2	39.1Kb	intact(150)	175180-214333	38	29	KLMI013
KLOX001.C.00010	3	9.6Kb	incomplete(40)	447888-457524	10	8	KLMI013
KLOX001.C.00010	4	42Kb	questionable(70)	592729-634730	48	32	KLMI013
KLOX001.C.00010	5	45.4Kb	intact(120)	1716554-1761998	24	18	KLMI013
KLOX001.C.00010	6	38.2Kb	intact(150)	1980967-2019181	38	27	KLMI013
KLOX001.C.00010	7	40.8Kb	intact(150)	3617250-3658068	49	37	KLMI013
KLOX001.C.00010	8	8.6Kb	incomplete(50)	4178716-4187361	6	6	KLMI013
KLOX001.C.00010	9	48.6Kb	intact(130)	4979308-5027940	58	47	KLMI013
KLOX001.C.00010	10	23.2Kb	intact(100)	6217833-6241083	17	11	KLMI013
KLOX001.C.00010	11	19.4Kb	questionable(70)	6667530-6687028	15	8	KLMI013
KLOX001.C.00010	12	29.9Kb	incomplete(30)	6687474-6717380	25	14	KLMI013
KLOX001.C.00010	13	15.2Kb	questionable(80)	6816630-6831883	15	8	KLMI013
KLOX001.C.00010	14	13.1Kb	incomplete(50)	6946360-6959471	22	8	KLMI013
KLOX001.C.00010	15	30.4Kb	incomplete(40)	6960233-6990723	21	10	KLMI013
KLOX001.C.00010	16	55.7Kb	intact(150)	7116034-7171770	83	47	KLMI013
KLPN.0218.00013	1	48.4Kb	intact(110)	3763426-3811915	62	49	KLPN184
KLPN001.C.00008	1	7.9Kb	incomplete(60)	2986211-2994111	6	6	KLPN008
KLPN001.C.00008	2	33.1Kb	intact(100)	3211680-3244819	23	23	KLPN008
KLPN001.C.00016	1	36.9Kb	intact(150)	1600898-1637846	46	34	KLPN016
KLPN001.C.00016	2	22.1Kb	incomplete(30)	3030343-3052541	16	7	KLPN016
KLPN001.C.00025	1	31.1Kb	intact(110)	1624067-1655200	35	29	KLPN025
KLPN001.C.00025	2	45.8Kb	intact(130)	5328874-5374737	51	45	KLPN025
KLPN001.C.00029	1	21.7Kb	intact(100)	930203-951998	24	13	KLPN029
KLPN001.C.00029	2	43.3Kb	intact(130)	2801989-2845360	45	36	KLPN029
KLPN001.C.00034	1	14.4Kb	incomplete(30)	1327559-1341976	16	7	KLPN034
KLPN001.C.00034	2	37Kb	intact(150)	2798998-2835998	32	27	KLPN034
KLPN001.C.00034	3	9Kb	incomplete(20)	2838190-2847237	12	9	KLPN034
KLPN001.C.00034	4	45Kb	intact(100)	3926709-3971719	56	49	KLPN034
KLPN001.C.00036	1	6.3Kb	incomplete(10)	1185834-1192192	6	6	KLPN036
KLPN001.C.00036	2	6.9Kb	incomplete(20)	3875173-3882097	6	6	KLPN036
KLPN001.C.00042	1	24.8Kb	incomplete(60)	2831763-2856634	25	20	KLQS009
KLPN001.C.00042	2	32.7Kb	incomplete(40)	2856018-2888776	22	18	KLQS009
KLPN001.C.00053	1	41.7Kb	intact(150)	1812984-1854752	48	37	KL05002
KLPN001.C.00053	2	24.2Kb	incomplete(30)	1865209-1889466	12	11	KL05002
KLPN001.C.00053	3	32.2Kb	intact(100)	1887942-1920198	26	25	KL05002
KLPN001.C.00053	4	52.6Kb	intact(150)	3285627-3338239	37	29	KL05002
KLPN001.C.00053	5	38Kb	intact(150)	3372247-3410280	30	29	KL05002
KLPN001.C.00054	1	12.8Kb	incomplete(50)	51635-64486	20	16	KLPN054
KLPN001.C.00054	2	39.9Kb	intact(150)	684136-724073	47	41	KLPN054
KLPN001.C.00054	3	18.7Kb	incomplete(30)	1112543-1131286	17	8	KLPN054
KLPN001.C.00054	4	49.7Kb	questionable(89)	1464589-1514305	62	50	KLPN054
KLPN001.C.00054	5	23.4Kb	incomplete(40)	3063075-3086533	24	21	KLPN054
KLPN001.C.00054	6	35.1Kb	intact(150)	3593470-3628633	43	42	KLPN054
KLPN001.C.00054	7	55.6Kb	intact(110)	4039326-4094980	70	61	KLPN054
KLPN001.C.00055	1	39.9Kb	intact(150)	674163-714100	44	39	KLPN055
KLPN001.C.00055	2	18.7Kb	incomplete(30)	1010711-1029478	16	7	KLPN055
KLPN001.C.00055	3	49.7Kb	questionable(89)	1368786-1418502	59	50	KLPN055
KLPN001.C.00055	4	42.4Kb	intact(120)	2949686-2992108	48	40	KLPN055
KLPN001.C.00055	5	33.5Kb	intact(150)	3497592-3531119	40	39	KLPN055
KLPN001.C.00055	6	55.6Kb	intact(120)	3960885-4016549	68	59	KLPN055
KLPN001.C.00068	1	7.9Kb	incomplete(60)	3390314-3398222	7	6	KLPN068
KLPN001.C.00068	2	34.6Kb	intact(100)	3614310-3648931	27	26	KLPN068
KLPN001.C.00071	1	38.3Kb	intact(150)	174972-213310	38	30	KLPN071
KLPN001.C.00071	2	42Kb	intact(120)	969437-1011440	55	45	KLPN071
KLPN001.C.00071	3	42.4Kb	intact(140)	3697952-3740355	45	37	KLPN071
KLPN001.C.00071	4	72.3Kb	intact(120)	4301550-4373916	88	61	KLPN071
KLPN001.C.00071	5	24.1Kb	questionable(90)	5288371-5312521	29	25	KLPN071
KLPN001.C.00074	1	40.2Kb	intact(150)	874822-915080	47	40	KLPN074
KLPN001.C.00074	2	40.4Kb	intact(150)	2060148-2100626	42	34	KLPN074
KLPN001.C.00074	3	55.1Kb	intact(120)	3223922-3279042	49	41	KLPN074
KLPN001.C.00074	4	55Kb	intact(110)	4149024-4204041	61	52	KLPN074
KLPN001.C.00114	1	20Kb	incomplete(30)	1312377-1332441	16	7	KLPN114
KLPN001.C.00114	2	24.7Kb	incomplete(50)	1447949-1472676	37	29	KLPN114
KLPN001.C.00114	3	11.7Kb	incomplete(40)	1481450-1493204	8	6	KLPN114
KLPN001.C.00114	4	30Kb	intact(150)	2768959-2799034	26	21	KLPN114
KLPN001.C.00114	5	42.2Kb	intact(110)	3894337-3936616	60	50	KLPN114
KLPN001.C.00136	1	36.4Kb	intact(150)	271660-308131	46	39	KLPN136
KLPN001.C.00136	2	44.4Kb	intact(120)	3124732-3169215	62	55	KLPN136
KLPN001.C.00136	3	20.5Kb	questionable(80)	4056493-4077087	21	12	KLPN136
KLPN001.C.00140	1	59.6Kb	intact(110)	105398-165040	55	42	KLPN140
KLPN001.C.00140	2	30Kb	incomplete(60)	200892-230898	32	27	KLPN140
KLPN001.C.00140	3	40.3Kb	intact(100)	379178-419494	33	30	KLPN140
KLPN001.C.00140	4	29.9Kb	intact(150)	709972-739927	35	31	KLPN140
KLPN001.C.00140	5	21.8Kb	incomplete(30)	1388199-1410089	10	9	KLPN140
KLPN001.C.00140	6	15.4Kb	questionable(75)	1870875-1886309	18	12	KLPN140
KLPN001.C.00140	7	25.7Kb	questionable(70)	2970640-2996393	26	13	KLPN140
KLPN001.C.00140	8	41.4Kb	intact(150)	3738682-3780112	46	40	KLPN140
KLPN001.C.00140	9	55.4Kb	intact(140)	3893662-3949116	63	57	KLPN140
KLPN001.C.00140	10	15.7Kb	incomplete(20)	4326880-4342625	18	12	KLPN140
KLPN001.C.00141	1	15.7Kb	incomplete(20)	54439-70184	18	12	KLPN141
KLPN001.C.00141	2	32Kb	intact(140)	906553-938645	44	37	KLPN141
KLPN001.C.00141	3	61.5Kb	intact(110)	1311181-1372733	56	43	KLPN141
KLPN001.C.00141	4	30Kb	incomplete(60)	1431337-1461342	30	25	KLPN141
KLPN001.C.00141	5	40.3Kb	intact(100)	1608556-1648872	34	31	KLPN141
KLPN001.C.00141	6	37.5Kb	intact(150)	1942445-1979945	49	41	KLPN141
KLPN001.C.00141	7	21.8Kb	incomplete(30)	2626289-2648179	10	9	KLPN141
KLPN001.C.00141	8	11.3Kb	incomplete(50)	3109679-3121060	13	10	KLPN141
KLPN001.C.00141	9	30.4Kb	questionable(80)	4188096-4218499	26	12	KLPN141
KLPN001.C.00141	10	46.2Kb	intact(150)	4937599-4983866	48	43	KLPN141
KLPN001.C.00141	11	55Kb	intact(130)	5097416-5152447	62	55	KLPN141
KLPN001.C.00158	1	40.5Kb	intact(140)	1812701-1853245	37	32	KLPN158
KLPN001.C.00158	2	35.5Kb	intact(130)	3159590-3195122	33	29	KLPN158
KLPN001.C.00163	1	34.6Kb	intact(110)	5036772-5071391	28	27	KLPN163
KLPN001.C.00163	2	7.9Kb	incomplete(60)	5287473-5295372	8	6	KLPN163
KLPN001.C.00164	1	43.4Kb	questionable(90)	1411011-1454415	51	38	KLPN164
KLPN001.C.00164	2	40.8Kb	questionable(80)	1852269-1893157	36	27	KLPN164
KLPN001.C.00164	3	28.7Kb	intact(130)	5287461-5316183	39	33	KLPN164
KLPN001.C.00172	1	46.4Kb	intact(120)	260498-306951	67	55	KLPN172
KLPN001.C.00172	2	51.1Kb	intact(150)	3803416-3854595	44	38	KLPN172
KLPN001.C.00172	3	24.3Kb	intact(150)	3889699-3913999	32	29	KLPN172
KLPN001.C.00172	4	54.5Kb	intact(130)	4033081-4087623	56	49	KLPN172
KLPN.0218.00023	1	37.2Kb	intact(150)	2396024-2433290	35	27	KLPN185
KLPN.0218.00023	2	35.8Kb	intact(150)	2741108-2776927	42	31	KLPN185
KLPN.0218.00023	3	56.5Kb	intact(98)	4218830-4275356	56	47	KLPN185
KLPN.0218.00023	4	22.2Kb	incomplete(30)	4280603-4302802	16	7	KLPN185
KLPN.0218.00024	1	43.4Kb	intact(150)	2565259-2608711	38	36	KLPN186
KLPN.0218.00024	2	49.9Kb	intact(150)	3224589-3274531	41	33	KLPN186
KLPN.0218.00024	3	59.3Kb	intact(120)	4732857-4792226	59	53	KLPN186
KLPN001.C.00001	1	28.8Kb	incomplete(40)	2089398-2118272	32	24	KLPN001
KLPN001.C.00001	2	7.9Kb	incomplete(60)	2308096-2315996	7	6	KLPN001
KLPN001.C.00004	1	47.3Kb	intact(120)	1040394-1087705	64	53	KLPN004
KLPN001.C.00004	2	43.4Kb	intact(150)	1535550-1578998	40	35	KLPN004
KLPN001.C.00004	3	15.5Kb	incomplete(50)	5329921-5345440	8	6	KLPN004
KLPN001.C.00015	1	42.2Kb	intact(100)	3880665-3922872	54	40	KLPN015
KLPN001.C.00015	2	42.6Kb	intact(150)	4867896-4910548	40	37	KLPN015
KLPN001.C.00051	1	34.6Kb	intact(100)	2111275-2145896	23	23	KLPN051
KLPN001.C.00051	2	7.9Kb	incomplete(60)	2360083-2367982	6	6	KLPN051
KLPN001.C.00051	3	58.3Kb	intact(110)	4033515-4091823	59	50	KLPN051
KLPN001.C.00051	4	37.9Kb	intact(140)	4210727-4248693	46	35	KLPN051
KLPN001.C.00052	1	55.9Kb	intact(150)	2370873-2426804	43	38	KLPN052
KLPN001.C.00059	1	7.4Kb	incomplete(30)	1574013-1581445	7	6	KLPN059
KLPN001.C.00059	2	23.9Kb	intact(150)	3260224-3284128	24	21	KLPN059
KLPN001.C.00059	3	34.7Kb	intact(130)	5378787-5413535	29	23	KLPN059
KLPN001.C.00061	1	45.4Kb	intact(150)	2204941-2250373	44	34	KLPN061
KLPN001.C.00061	2	56.8Kb	intact(150)	2435330-2492135	51	39	KLPN061
KLPN001.C.00061	3	7Kb	incomplete(30)	3468238-3475315	7	6	KLPN061
KLPN001.C.00061	4	57.8Kb	intact(150)	3792999-3850896	46	38	KLPN061
KLPN001.C.00061	5	41.3Kb	intact(150)	4625103-4666476	48	41	KLPN061
KLPN001.C.00067	1	34.6Kb	intact(100)	2105051-2139672	24	23	KLPN067
KLPN001.C.00067	2	7.9Kb	incomplete(60)	2353908-2361816	6	6	KLPN067
KLPN001.C.00067	3	57.5Kb	intact(130)	3837220-3894792	81	58	KLPN067
KLPN001.C.00067	4	58.3Kb	intact(110)	3985858-4044161	60	49	KLPN067
KLPN001.C.00088	1	37.5Kb	intact(150)	249459-286959	48	41	KLPN088
KLPN001.C.00088	2	33.2Kb	intact(100)	584486-617771	25	23	KLPN088
KLPN001.C.00088	3	33.7Kb	questionable(70)	764796-798517	37	29	KLPN088
KLPN001.C.00088	4	60.9Kb	intact(130)	1575034-1635982	56	42	KLPN088
KLPN001.C.00088	5	15.7Kb	incomplete(20)	2104267-2119982	18	12	KLPN088
KLPN001.C.00088	6	56.6Kb	intact(150)	2496569-2553223	66	58	KLPN088
KLPN001.C.00088	7	51.2Kb	intact(150)	2666773-2718026	45	40	KLPN088
KLPN001.C.00088	8	30.4Kb	questionable(80)	3436007-3466410	26	12	KLPN088
KLPN001.C.00088	9	13.7Kb	questionable(75)	4641331-4655034	16	11	KLPN088
KLPN001.C.00088	10	14.7Kb	incomplete(30)	5116808-5131557	12	9	KLPN088
KLPN001.C.00088	11	10.7Kb	incomplete(40)	5549176-5559877	10	9	KLPN088
KLPN001.C.00088	12	29.4Kb	incomplete(40)	5602566-5632051	29	14	KLPN088
KLPN001.C.00102	1	12.9Kb	questionable(75)	35858-48812	13	9	KLPN102
KLPN001.C.00102	2	34.8Kb	questionable(90)	3279900-3314720	28	25	KLPN102
KLPN001.C.00102	3	41Kb	intact(130)	3492716-3533785	56	48	KLPN102
KLPN001.C.00102	4	60Kb	intact(110)	3671515-3731523	61	41	KLPN102
KLPN001.C.00103	1	44.5Kb	intact(150)	1391248-1435765	42	37	KLPN103
KLPN001.C.00103	2	27.4Kb	questionable(90)	2929958-2957389	29	25	KLPN103
KLPN001.C.00103	3	23.1Kb	questionable(70)	5223216-5246384	14	10	KLPN103
KLPN001.C.00171	1	46.8Kb	intact(110)	1296927-1343756	56	48	KLPN171
KLPN001.C.00171	2	65.9Kb	intact(120)	2102893-2168860	70	56	KLPN171
KLPN001.C.00171	3	34.6Kb	intact(100)	3290118-3324739	26	24	KLPN171
KLPN001.C.00179	1	15.7Kb	incomplete(20)	383015-398760	18	12	KLPN179
KLPN001.C.00179	2	59.6Kb	intact(110)	1600858-1660500	54	41	KLPN179
KLPN001.C.00179	3	30Kb	incomplete(60)	1696352-1726358	30	25	KLPN179
KLPN001.C.00179	4	29.9Kb	intact(150)	2134812-2164767	35	31	KLPN179
KLPN001.C.00179	5	21.8Kb	incomplete(30)	2812889-2834779	10	9	KLPN179
KLPN001.C.00179	6	15.4Kb	questionable(75)	3295322-3310756	14	12	KLPN179
KLPN001.C.00179	7	30.4Kb	questionable(70)	4390971-4421374	26	11	KLPN179
KLPN001.C.00179	8	41.4Kb	intact(150)	5167053-5208483	50	42	KLPN179
KLPN001.C.00179	9	58.7Kb	intact(100)	5311927-5370668	61	52	KLPN179
KLPN001.C.00179	10	44Kb	questionable(90)	5393649-5437709	51	22	KLPN179
KLPN001.C.00179	11	20.5Kb	incomplete(60)	5470490-5491047	22	14	KLPN179
KLPN.0218.00036	1	50Kb	intact(110)	1506007-1556024	66	56	KLPN187
KLPN.0218.00036	2	34.5Kb	intact(150)	2011784-2046327	46	41	KLPN187
KLPN.0218.00036	3	27.9Kb	intact(150)	2351743-2379686	24	23	KLPN187
KLPN.0218.00036	4	37.5Kb	intact(150)	2713409-2750915	49	36	KLPN187
KLPN.0218.00036	5	28.3Kb	questionable(90)	5428059-5456419	32	17	KLPN187
KLPN.0218.00037	1	5.9Kb	incomplete(50)	3936934-3942848	7	6	KLPN188
KLPN.0218.00037	2	6.3Kb	incomplete(10)	4554843-4561201	6	6	KLPN188
KLPN.0218.00037	3	7.3Kb	incomplete(50)	5273300-5280653	10	7	KLPN188
KLPN.0218.00037	4	10.4Kb	incomplete(20)	5281404-5291872	12	10	KLPN188
KLPN001.C.00003	1	31.6Kb	incomplete(50)	2877210-2908866	28	21	KLVA011
KLPN001.C.00003	2	22.4Kb	intact(110)	3391350-3413781	24	24	KLVA011
KLPN001.C.00003	3	48.5Kb	intact(140)	4181834-4230344	67	55	KLVA011
KLPN001.C.00014	1	15.9Kb	incomplete(60)	499876-515871	21	11	KLPN014
KLPN001.C.00014	2	39.6Kb	intact(150)	1270924-1310565	46	38	KLPN014
KLPN001.C.00014	3	56.8Kb	intact(100)	2988818-3045644	45	38	KLPN014
KLPN001.C.00014	4	37.5Kb	intact(150)	3469354-3506853	49	42	KLPN014
KLPN001.C.00014	5	46Kb	intact(130)	3943932-3989977	57	47	KLPN014
KLPN001.C.00014	6	21.8Kb	incomplete(30)	4197125-4219015	11	9	KLPN014
KLPN001.C.00014	7	13Kb	questionable(75)	4679680-4692712	16	10	KLPN014
KLPN001.C.00014	8	11.8Kb	questionable(90)	5291664-5303487	12	10	KLPN014
KLPN001.C.00014	9	33.2Kb	incomplete(40)	5297381-5330666	12	8	KLPN014
KLPN001.C.00014	10	41.4Kb	questionable(80)	5307831-5349245	27	13	KLPN014
KLPN001.C.00014	11	30.4Kb	intact(110)	5384880-5415279	29	17	KLPN014
KLPN001.C.00022	1	12.5Kb	questionable(75)	585959-598462	14	10	KLPN022
KLPN001.C.00022	2	49.1Kb	intact(100)	1269935-1319069	61	49	KLPN022
KLPN001.C.00022	3	37.5Kb	intact(150)	1757041-1794541	48	41	KLPN022
KLPN001.C.00022	4	44.6Kb	questionable(70)	1938828-1983501	39	27	KLPN022
KLPN001.C.00022	5	41.7Kb	intact(130)	2310888-2352673	52	40	KLPN022
KLPN001.C.00022	6	30.4Kb	questionable(80)	4784396-4814799	26	12	KLPN022
KLPN001.C.00022	7	38.5Kb	intact(150)	5311864-5350435	35	17	KLPN022
KLPN001.C.00024	1	34.2Kb	intact(150)	75928-110136	44	42	KLPN024
KLPN001.C.00024	2	40.4Kb	intact(110)	529150-569629	55	42	KLPN024
KLPN001.C.00024	3	14.7Kb	incomplete(30)	4596517-4611267	10	9	KLPN024
KLPN001.C.00024	4	38.1Kb	intact(150)	5265089-5303219	44	41	KLPN024
KLPN001.C.00030	1	41Kb	intact(120)	1313739-1354834	46	41	KLPN030
KLPN001.C.00030	2	46Kb	intact(130)	2081376-2127401	55	43	KLPN030
KLPN001.C.00030	3	40.4Kb	intact(140)	2459656-2500071	44	37	KLPN030
KLPN001.C.00030	4	10.4Kb	incomplete(50)	3543768-3554183	12	9	KLPN030
KLPN001.C.00030	5	15.6Kb	incomplete(40)	5162964-5178597	23	16	KLPN030
KLPN001.C.00030	6	19.3Kb	incomplete(30)	5487489-5506870	6	5	KLPN030
KLPN001.C.00037	1	50Kb	questionable(90)	1506010-1556027	53	45	KLPN037
KLPN001.C.00037	2	34.5Kb	intact(150)	2011787-2046330	46	41	KLPN037
KLPN001.C.00037	3	27.9Kb	intact(150)	2351743-2379687	24	23	KLPN037
KLPN001.C.00037	4	37.5Kb	intact(150)	2713404-2750911	48	38	KLPN037
KLPN001.C.00037	5	28.1Kb	intact(100)	5428065-5456171	32	18	KLPN037
KLPN001.C.00043	1	49.2Kb	intact(120)	187337-236614	62	49	KLPN043
KLPN001.C.00043	2	52.2Kb	intact(130)	1148902-1201105	41	32	KLPN043
KLPN001.C.00043	3	37.3Kb	intact(150)	1524848-1562220	40	29	KLPN043
KLPN001.C.00043	4	37.5Kb	questionable(70)	4912300-4949873	44	36	KLPN043
KLPN001.C.00043	5	20Kb	incomplete(30)	5015118-5035178	17	7	KLPN043
KLPN001.C.00043	6	19.5Kb	incomplete(60)	5412269-5431850	9	6	KLPN043
KLPN001.C.00043	7	27.9Kb	incomplete(40)	5658673-5686645	8	6	KLPN043
KLPN001.C.00044	1	27.6Kb	incomplete(40)	1798567-1826194	36	31	KLPN044
KLPN001.C.00044	2	48.9Kb	intact(150)	2371233-2420207	55	47	KLPN044
KLPN001.C.00044	3	37.3Kb	intact(150)	2445047-2482433	48	33	KLPN044
KLPN001.C.00044	4	57.1Kb	intact(150)	2616880-2673995	69	61	KLPN044
KLPN001.C.00044	5	6.2Kb	incomplete(40)	2946318-2952588	9	6	KLPN044
KLPN001.C.00044	6	62.8Kb	intact(130)	3799360-3862222	41	38	KLPN044
KLPN001.C.00044	7	57.7Kb	intact(100)	4622037-4679763	64	51	KLPN044
KLPN001.C.00044	8	18.5Kb	incomplete(30)	5357386-5375964	12	7	KLPN044
KLPN001.C.00044	9	45.7Kb	questionable(90)	5785169-5830939	21	10	KLPN044
KLPN001.C.00049	1	26.4Kb	incomplete(60)	221684-248086	16	14	KLPN049
KLPN001.C.00049	2	16.2Kb	questionable(90)	703736-720008	23	16	KLPN049
KLPN001.C.00049	3	12.8Kb	incomplete(30)	1457266-1470152	14	9	KLPN049
KLPN001.C.00049	4	12.7Kb	questionable(75)	2560592-2573370	12	8	KLPN049
KLPN001.C.00049	5	47.8Kb	intact(150)	2620117-2667920	54	39	KLPN049
KLPN001.C.00049	6	41.4Kb	intact(150)	4329036-4370456	51	44	KLPN049
KLPN001.C.00049	7	14.1Kb	incomplete(20)	5275922-5290057	21	9	KLPN049
KLPN001.C.00050	1	41.6Kb	intact(120)	132925-174606	48	38	KLPN050
KLPN001.C.00050	2	20.4Kb	questionable(90)	951565-972060	27	19	KLPN050
KLPN001.C.00050	3	29.1Kb	intact(150)	1524859-1554014	25	24	KLPN050
KLPN001.C.00050	4	40Kb	intact(150)	4289210-4329264	50	43	KLPN050
KLPN001.C.00050	5	38.7Kb	intact(150)	5082826-5121566	51	40	KLPN050
KLPN001.C.00057	1	30.1Kb	incomplete(60)	13-30137	20	17	KLPN057
KLPN001.C.00057	2	32.1Kb	intact(110)	906645-938786	24	23	KLPN057
KLPN001.C.00057	3	38.9Kb	incomplete(40)	928420-967382	13	10	KLPN057
KLPN001.C.00057	4	37Kb	questionable(90)	4969426-5006472	38	33	KLPN057
KLPN001.C.00057	5	32Kb	incomplete(60)	5188686-5220752	52	39	KLPN057
KLPN001.C.00057	6	32.4Kb	incomplete(60)	5347311-5379775	34	13	KLPN057
KLPN001.C.00057	7	107.7Kb	intact(150)	5386196-5493990	129	110	KLPN057
KLPN001.C.00064	1	63.7Kb	intact(120)	257-63986	59	50	KLPN064
KLPN001.C.00064	2	36.7Kb	intact(100)	246844-283616	37	32	KLPN064
KLPN001.C.00064	3	38.9Kb	incomplete(40)	4285638-4324603	12	10	KLPN064
KLPN001.C.00064	4	32.1Kb	intact(110)	4314250-4346391	25	22	KLPN064
KLPN001.C.00064	5	16.3Kb	incomplete(20)	5222648-5239021	22	10	KLPN064
KLPN001.C.00064	6	117.6Kb	intact(150)	5377689-5495337	128	111	KLPN064
KLPN001.C.00065	1	59.1Kb	intact(150)	1014222-1073367	78	67	KLPN065
KLPN001.C.00065	2	37.5Kb	intact(150)	2080791-2118379	39	29	KLPN065
KLPN001.C.00065	3	10.7Kb	questionable(80)	2868757-2879549	12	9	KLPN065
KLPN001.C.00065	4	44.6Kb	questionable(80)	2870115-2914802	39	33	KLPN065
KLPN001.C.00065	5	53.5Kb	intact(150)	5244164-5297698	58	33	KLPN065
KLPN001.C.00084	1	45.6Kb	intact(150)	1242599-1288249	41	36	KLPN084
KLPN001.C.00084	2	39.5Kb	intact(150)	1494933-1534461	46	35	KLPN084
KLPN001.C.00084	3	59.8Kb	intact(110)	2974201-3034080	54	40	KLPN084
KLPN001.C.00084	4	39.4Kb	intact(150)	3507739-3547149	50	42	KLPN084
KLPN001.C.00084	5	50.9Kb	intact(140)	3984894-4035825	69	60	KLPN084
KLPN001.C.00084	6	21.8Kb	incomplete(30)	4243580-4265471	12	9	KLPN084
KLPN001.C.00084	7	34.2Kb	intact(150)	5274904-5309151	43	32	KLPN084
KLPN001.C.00084	8	29Kb	intact(120)	5747372-5776423	32	22	KLPN084
KLPN001.C.00087	1	36.7Kb	intact(150)	1160887-1197591	45	42	KLPN087
KLPN001.C.00087	2	18.2Kb	incomplete(30)	1310696-1328900	19	10	KLPN087
KLPN001.C.00087	3	48.2Kb	intact(120)	1332195-1380446	64	52	KLPN087
KLPN001.C.00087	4	47.7Kb	intact(150)	1922432-1970196	58	50	KLPN087
KLPN001.C.00087	5	38.2Kb	intact(150)	1991867-2030096	50	34	KLPN087
KLPN001.C.00087	6	52.1Kb	intact(110)	4086475-4138663	65	52	KLPN087
KLPN001.C.00087	7	18.6Kb	incomplete(30)	4813955-4832620	11	6	KLPN087
KLPN001.C.00087	8	46.6Kb	intact(150)	5115508-5162127	63	56	KLPN087
KLPN001.C.00087	9	20Kb	intact(100)	5503797-5523880	27	13	KLPN087
KLPN001.C.00087	10	14.5Kb	incomplete(20)	5530390-5544899	11	9	KLPN087
KLPN001.C.00087	11	32.2Kb	incomplete(40)	5581204-5613480	21	7	KLPN087
KLPN001.C.00099	1	30.4Kb	questionable(80)	458537-488940	26	12	KLPN099
KLPN001.C.00099	2	52.1Kb	intact(110)	2964273-3016450	52	39	KLPN099
KLPN001.C.00099	3	50.9Kb	intact(100)	3925287-3976216	57	46	KLPN099
KLPN001.C.00099	4	21.8Kb	incomplete(30)	4184670-4206561	10	9	KLPN099
KLPN001.C.00099	5	13Kb	questionable(75)	4667344-4680378	15	10	KLPN099
KLPN001.C.00104	1	48Kb	intact(150)	663412-711462	54	45	KLPN104
KLPN001.C.00104	2	46.1Kb	intact(120)	2110044-2156241	54	47	KLPN104
KLPN001.C.00104	3	40.6Kb	intact(150)	5239684-5280361	41	21	KLPN104
KLPN001.C.00135	1	46.7Kb	intact(130)	1207680-1254448	70	62	KLPN135
KLPN001.C.00135	2	35.1Kb	intact(150)	1661109-1696270	44	43	KLPN135
KLPN001.C.00135	3	44.3Kb	questionable(90)	1853112-1897457	40	28	KLPN135
KLPN001.C.00135	4	17.9Kb	questionable(80)	2069826-2087797	24	22	KLPN135
KLPN001.C.00135	5	13.8Kb	incomplete(50)	2633300-2647180	17	13	KLPN135
KLPN001.C.00135	6	49.6Kb	intact(130)	3107400-3157084	60	55	KLPN135
KLPN001.C.00135	7	67.3Kb	intact(140)	3615124-3682475	51	44	KLPN135
KLPN001.C.00135	8	49Kb	intact(120)	3903297-3952365	62	47	KLPN135
KLPN001.C.00135	9	38.8Kb	intact(96)	4538570-4577453	50	44	KLPN135
KLPN001.C.00135	10	18.1Kb	questionable(80)	4590289-4608466	17	11	KLPN135
KLPN001.C.00135	11	71.1Kb	intact(150)	5586302-5657494	80	75	KLPN135
KLPN001.C.00148	1	20.6Kb	incomplete(30)	1318162-1338807	13	9	KLPN148
KLPN001.C.00148	2	30.7Kb	incomplete(40)	1758437-1789175	22	17	KLPN148
KLPN001.C.00148	3	53.9Kb	intact(110)	2946642-3000541	61	48	KLPN148
KLPN001.C.00148	4	36Kb	intact(110)	3141603-3177610	25	25	KLPN148
KLPN001.C.00148	5	12.3Kb	incomplete(20)	5239575-5251919	25	13	KLPN148
KLPN001.C.00151	1	49.7Kb	intact(110)	1405272-1454977	66	53	KLPN151
KLPN001.C.00151	2	41Kb	intact(150)	1862572-1903649	42	36	KLPN151
KLPN001.C.00151	3	38.4Kb	intact(140)	3213850-3252312	30	29	KLPN151
KLPN001.C.00151	4	5.7Kb	incomplete(50)	4682907-4688698	12	6	KLPN151
KLPN001.C.00151	5	34.1Kb	incomplete(50)	5375376-5409561	22	15	KLPN151
KLPN001.C.00151	6	14.7Kb	incomplete(10)	5459924-5474701	24	11	KLPN151
KLPN001.C.00157	1	49.7Kb	intact(110)	1405272-1454977	66	53	KLPN157
KLPN001.C.00157	2	41Kb	intact(150)	1862572-1903649	42	37	KLPN157
KLPN001.C.00157	3	38.4Kb	intact(140)	3213850-3252312	30	29	KLPN157
KLPN001.C.00157	4	5.7Kb	incomplete(50)	4682907-4688698	12	6	KLPN157
KLPN001.C.00157	5	34.1Kb	incomplete(50)	5375376-5409561	22	15	KLPN157
KLPN001.C.00157	6	14.7Kb	incomplete(10)	5459924-5474701	24	11	KLPN157
KLPN001.C.00168	1	30.4Kb	questionable(80)	461293-491696	26	12	KLPN168
KLPN001.C.00168	2	51.3Kb	intact(120)	1350266-1401662	64	53	KLPN168
KLPN001.C.00168	3	53.4Kb	intact(130)	3020322-3073805	56	44	KLPN168
KLPN001.C.00168	4	65.4Kb	intact(110)	3108912-3174362	48	39	KLPN168
KLPN001.C.00168	5	48.6Kb	intact(110)	3448963-3497616	60	38	KLPN168
KLPN001.C.00168	6	37.5Kb	intact(150)	3637516-3675016	48	41	KLPN168
KLPN001.C.00168	7	52Kb	intact(110)	4039476-4091506	60	50	KLPN168
KLPN001.C.00168	8	21.8Kb	incomplete(30)	4298638-4320529	10	9	KLPN168
KLPN001.C.00168	9	13Kb	questionable(75)	4781306-4794339	15	10	KLPN168
KLPN001.C.00169	1	30.4Kb	questionable(70)	460097-490500	26	11	KLPN169
KLPN001.C.00169	2	48.5Kb	intact(120)	1349072-1397642	61	51	KLPN169
KLPN001.C.00169	3	53.4Kb	intact(130)	3016744-3070227	58	44	KLPN169
KLPN001.C.00169	4	75.4Kb	intact(150)	3105334-3180822	57	46	KLPN169
KLPN001.C.00169	5	37.5Kb	intact(150)	3598551-3636051	49	41	KLPN169
KLPN001.C.00169	6	50.9Kb	intact(100)	4072489-4123418	58	49	KLPN169
KLPN001.C.00169	7	21.8Kb	incomplete(30)	4330550-4352441	10	9	KLPN169
KLPN001.C.00169	8	14.3Kb	questionable(75)	4813225-4827608	18	12	KLPN169
KLPN001.C.00169	9	50.4Kb	intact(150)	5630013-5680462	37	21	KLPN169
KLPN001.C.00173	1	30.4Kb	questionable(70)	508215-538618	25	12	KLPN173
KLPN001.C.00173	2	54.2Kb	intact(120)	1280904-1335112	76	58	KLPN173
KLPN001.C.00173	3	39.5Kb	intact(150)	1557983-1597516	44	40	KLPN173
KLPN001.C.00173	4	48.9Kb	questionable(90)	1984554-2033477	62	46	KLPN173
KLPN001.C.00173	5	45.2Kb	intact(150)	5390626-5435881	54	44	KLPN173
KLPN001.C.00173	6	26.3Kb	incomplete(50)	5481803-5508132	23	10	KLPN173
KLPN001.C.00173	7	18.6Kb	intact(100)	5686284-5704941	24	12	KLPN173
KLPN001.C.00174	1	30.4Kb	questionable(80)	508215-538618	25	13	KLPN174
KLPN001.C.00174	2	55.4Kb	intact(130)	1281346-1336754	76	59	KLPN174
KLPN001.C.00174	3	39.5Kb	intact(150)	1559626-1599159	43	38	KLPN174
KLPN001.C.00174	4	67Kb	questionable(90)	1986209-2053293	61	44	KLPN174
KLPN001.C.00174	5	45.2Kb	intact(150)	5390618-5435873	53	43	KLPN174
KLPN001.C.00174	6	26.3Kb	incomplete(50)	5481795-5508124	23	10	KLPN174
KLPN001.C.00175	1	30.4Kb	questionable(80)	508234-538637	25	13	KLPN175
KLPN001.C.00175	2	54.2Kb	intact(120)	1281363-1335571	73	57	KLPN175
KLPN001.C.00175	3	39.5Kb	intact(150)	1558443-1597976	45	40	KLPN175
KLPN001.C.00175	4	48.9Kb	questionable(90)	1976687-2025610	64	49	KLPN175
KLPN001.C.00175	5	45.2Kb	intact(150)	5390704-5435959	53	43	KLPN175
KLPN001.C.00175	6	26.3Kb	incomplete(40)	5481883-5508212	19	9	KLPN175
KLPN.0218.00042	1	30.4Kb	questionable(80)	504013-534416	25	12	KLPN042
KLPN.0218.00042	2	39.6Kb	intact(150)	1276674-1316316	47	38	KLPN042
KLPN.0218.00042	3	53.4Kb	intact(130)	2996433-3049916	56	42	KLPN042
KLPN.0218.00042	4	37.4Kb	intact(150)	3520599-3558095	48	40	KLPN042
KLPN.0218.00042	5	48.5Kb	intact(110)	3818483-3867032	52	48	KLPN042
KLPN.0218.00042	6	21.8Kb	incomplete(30)	4222665-4244555	11	9	KLPN042
KLPN.0218.00042	7	13Kb	questionable(75)	4705340-4718373	15	10	KLPN042
KLPN.0218.00042	8	28.6Kb	incomplete(50)	5300927-5329591	36	21	KLPN042
KLPN001.C.00006	1	12.5Kb	questionable(75)	585958-598461	14	10	KLPN006
KLPN001.C.00006	2	14.7Kb	incomplete(30)	1059034-1073784	10	9	KLPN006
KLPN001.C.00006	3	49.1Kb	intact(100)	1288942-1338076	60	49	KLPN006
KLPN001.C.00006	4	37.5Kb	intact(150)	1776351-1813851	49	41	KLPN006
KLPN001.C.00006	5	30.1Kb	incomplete(60)	2239043-2269236	17	14	KLPN006
KLPN001.C.00006	6	41.7Kb	intact(130)	2314688-2356473	54	41	KLPN006
KLPN001.C.00006	7	57.5Kb	intact(120)	3925584-3983137	58	47	KLPN006
KLPN001.C.00006	8	39.6Kb	intact(150)	4086563-4126205	46	39	KLPN006
KLPN001.C.00006	9	30.4Kb	questionable(80)	4869155-4899558	26	12	KLPN006
KLPN001.C.00006	10	23.5Kb	intact(110)	5422645-5446177	16	14	KLPN006
KLPN001.C.00006	11	70.1Kb	intact(130)	5523954-5594078	65	58	KLPN006
KLPN001.C.00006	12	50.6Kb	intact(140)	5638833-5689508	36	17	KLPN006
KLPN001.C.00007	1	12.5Kb	questionable(75)	585958-598461	14	10	KLPN007
KLPN001.C.00007	2	14.7Kb	incomplete(30)	1059034-1073784	10	9	KLPN007
KLPN001.C.00007	3	49.1Kb	intact(100)	1288942-1338076	60	49	KLPN007
KLPN001.C.00007	4	37.5Kb	intact(150)	1776351-1813851	49	41	KLPN007
KLPN001.C.00007	5	30.1Kb	incomplete(60)	2239043-2269236	17	14	KLPN007
KLPN001.C.00007	6	41.7Kb	intact(130)	2314688-2356473	54	41	KLPN007
KLPN001.C.00007	7	57.5Kb	questionable(83)	3924381-3981929	59	49	KLPN007
KLPN001.C.00007	8	39.6Kb	intact(150)	4085355-4124997	47	39	KLPN007
KLPN001.C.00007	9	30.4Kb	questionable(80)	4867948-4898351	26	12	KLPN007
KLPN001.C.00007	10	23.5Kb	intact(110)	5421438-5444970	16	14	KLPN007
KLPN001.C.00007	11	70.1Kb	intact(130)	5522747-5592871	65	58	KLPN007
KLPN001.C.00007	12	50.6Kb	intact(140)	5637626-5688301	36	17	KLPN007
KLPN001.C.00012	1	30.4Kb	questionable(70)	458966-489369	26	11	KLPN012
KLPN001.C.00012	2	39.6Kb	intact(150)	1203890-1243532	48	38	KLPN012
KLPN001.C.00012	3	52.1Kb	intact(120)	1357091-1409240	57	49	KLPN012
KLPN001.C.00012	4	53.4Kb	intact(130)	2966693-3020176	53	41	KLPN012
KLPN001.C.00012	5	39Kb	intact(150)	3101958-3140963	36	31	KLPN012
KLPN001.C.00012	6	40.2Kb	intact(110)	3264201-3304423	32	29	KLPN012
KLPN001.C.00012	7	37.5Kb	intact(150)	3592741-3630241	48	41	KLPN012
KLPN001.C.00012	8	21.8Kb	incomplete(30)	4278165-4300056	10	9	KLPN012
KLPN001.C.00012	9	13Kb	questionable(75)	4760841-4773875	16	10	KLPN012
KLPN001.C.00012	10	26.1Kb	questionable(70)	5418354-5444489	27	15	KLPN012
KLPN001.C.00013	1	30.4Kb	questionable(80)	460066-490469	26	12	KLPN013
KLPN001.C.00013	2	53.4Kb	intact(130)	2905995-2959478	55	41	KLPN013
KLPN001.C.00013	3	42.8Kb	intact(110)	3287034-3329875	50	36	KLPN013
KLPN001.C.00013	4	37.5Kb	intact(150)	3473004-3510504	49	41	KLPN013
KLPN001.C.00013	5	50.9Kb	intact(100)	3946943-3997872	59	49	KLPN013
KLPN001.C.00013	6	21.8Kb	incomplete(30)	4205021-4226912	10	9	KLPN013
KLPN001.C.00013	7	13Kb	questionable(75)	4687697-4700731	16	10	KLPN013
KLPN001.C.00013	8	38.6Kb	intact(150)	5329272-5367950	36	17	KLPN013
KLPN001.C.00013	9	33.6Kb	questionable(70)	5447021-5480662	28	8	KLPN013
KLPN001.C.00018	1	30.4Kb	questionable(80)	504013-534416	25	12	KLPN018
KLPN001.C.00018	2	39.6Kb	intact(150)	1276674-1316316	47	38	KLPN018
KLPN001.C.00018	3	53.4Kb	intact(130)	2996433-3049916	56	42	KLPN018
KLPN001.C.00018	4	37.4Kb	intact(150)	3520599-3558095	48	40	KLPN018
KLPN001.C.00018	5	48.5Kb	intact(110)	3818483-3867032	52	48	KLPN018
KLPN001.C.00018	6	21.8Kb	incomplete(30)	4222665-4244555	11	9	KLPN018
KLPN001.C.00018	7	13Kb	questionable(75)	4705340-4718373	15	10	KLPN018
KLPN001.C.00018	8	23.8Kb	incomplete(40)	5293302-5317192	30	17	KLPN018
KLPN001.C.00021	1	12.5Kb	questionable(75)	585958-598461	14	10	KLPN021
KLPN001.C.00021	2	33.5Kb	questionable(80)	1002232-1035744	26	12	KLPN021
KLPN001.C.00021	3	53.4Kb	intact(130)	3452742-3506225	57	45	KLPN021
KLPN001.C.00021	4	62.4Kb	intact(150)	3566747-3629162	61	49	KLPN021
KLPN001.C.00021	5	31.9Kb	questionable(80)	3920589-3952568	40	28	KLPN021
KLPN001.C.00021	6	37.5Kb	intact(150)	4095743-4133243	49	41	KLPN021
KLPN001.C.00021	7	52Kb	intact(110)	4570988-4623018	60	50	KLPN021
KLPN001.C.00021	8	21.8Kb	incomplete(30)	4830168-4852059	10	9	KLPN021
KLPN001.C.00021	9	25.9Kb	intact(120)	5423546-5449493	20	17	KLPN021
KLPN001.C.00021	10	29.5Kb	intact(150)	5610374-5639946	29	18	KLPN021
KLPN001.C.00021	11	38.3Kb	intact(100)	5636718-5675105	27	19	KLPN021
KLPN001.C.00027	1	12.5Kb	questionable(75)	586988-599491	14	10	KLPN027
KLPN001.C.00027	2	14.7Kb	incomplete(30)	1061263-1076013	10	9	KLPN027
KLPN001.C.00027	3	49.1Kb	intact(100)	1291171-1340305	62	49	KLPN027
KLPN001.C.00027	4	37.5Kb	intact(150)	1795666-1833166	48	41	KLPN027
KLPN001.C.00027	5	58Kb	intact(130)	2266129-2324148	52	44	KLPN027
KLPN001.C.00027	6	41.7Kb	intact(130)	2360106-2401891	55	41	KLPN027
KLPN001.C.00027	7	56.9Kb	intact(110)	4094408-4151406	56	52	KLPN027
KLPN001.C.00027	8	39.6Kb	intact(150)	4254832-4294474	47	39	KLPN027
KLPN001.C.00027	9	30.4Kb	questionable(80)	5031499-5061902	26	13	KLPN027
KLPN001.C.00027	10	22Kb	questionable(70)	5574251-5596322	28	19	KLPN027
KLPN001.C.00028	1	12.5Kb	questionable(75)	588185-600688	14	10	KLPN028
KLPN001.C.00028	2	14.7Kb	incomplete(30)	1061261-1076011	10	9	KLPN028
KLPN001.C.00028	3	49.1Kb	intact(100)	1291169-1340303	60	49	KLPN028
KLPN001.C.00028	4	37.5Kb	intact(150)	1779874-1817374	48	40	KLPN028
KLPN001.C.00028	5	41.7Kb	intact(130)	2287848-2329633	55	43	KLPN028
KLPN001.C.00028	6	57.5Kb	intact(120)	4042516-4100062	60	51	KLPN028
KLPN001.C.00028	7	41.5Kb	intact(150)	4203363-4244915	48	40	KLPN028
KLPN001.C.00028	8	30.4Kb	questionable(80)	4992822-5023225	27	12	KLPN028
KLPN001.C.00028	9	38.9Kb	intact(150)	5710856-5749829	47	32	KLPN028
KLPN001.C.00028	10	13.7Kb	incomplete(40)	5765459-5779183	13	10	KLPN028
KLPN001.C.00031	1	12.5Kb	questionable(75)	585959-598462	14	10	KLPN031
KLPN001.C.00031	2	49.1Kb	intact(100)	1269935-1319069	60	49	KLPN031
KLPN001.C.00031	3	37.5Kb	intact(150)	1757345-1794845	48	41	KLPN031
KLPN001.C.00031	4	44.1Kb	questionable(80)	1939124-1983297	40	28	KLPN031
KLPN001.C.00031	5	41.7Kb	intact(130)	2310693-2352478	53	41	KLPN031
KLPN001.C.00031	6	21.2Kb	questionable(80)	4787104-4808337	28	14	KLPN031
KLPN001.C.00031	7	38.5Kb	intact(150)	5309177-5347748	35	17	KLPN031
KLPN001.C.00032	1	46.1Kb	intact(130)	3041421-3087618	56	47	KLPN032
KLPN001.C.00032	2	69.4Kb	intact(150)	4460884-4530301	51	40	KLPN032
KLPN001.C.00032	3	46.8Kb	intact(130)	5252589-5299484	30	18	KLPN032
KLPN001.C.00032	4	77.9Kb	intact(140)	5395012-5472959	63	58	KLPN032
KLPN001.C.00033	1	30.4Kb	questionable(70)	460063-490466	26	11	KLPN033
KLPN001.C.00033	2	53.4Kb	intact(130)	2919569-2973052	56	43	KLPN033
KLPN001.C.00033	3	42.8Kb	intact(110)	3300602-3343443	50	36	KLPN033
KLPN001.C.00033	4	37.5Kb	intact(150)	3486556-3524056	49	41	KLPN033
KLPN001.C.00033	5	50.9Kb	intact(100)	3960491-4011420	58	46	KLPN033
KLPN001.C.00033	6	21.8Kb	incomplete(30)	4218567-4240382	9	8	KLPN033
KLPN001.C.00033	7	13Kb	questionable(75)	4701161-4714195	15	10	KLPN033
KLPN001.C.00033	8	23.5Kb	questionable(70)	5506128-5529713	13	10	KLPN033
KLPN001.C.00033	9	51.7Kb	intact(150)	5521856-5573580	30	18	KLPN033
KLPN001.C.00033	10	23.7Kb	intact(110)	5591449-5615186	16	14	KLPN033
KLPN001.C.00038	1	19Kb	questionable(90)	657455-676460	16	12	KLPN038
KLPN001.C.00038	2	47.7Kb	intact(140)	2073199-2120958	62	50	KLPN038
KLPN001.C.00038	3	7.8Kb	incomplete(50)	3021647-3029525	12	10	KLPN038
KLPN001.C.00038	4	11.3Kb	incomplete(40)	5296024-5307346	18	10	KLPN038
KLPN001.C.00038	5	14.6Kb	incomplete(40)	5447425-5462112	27	17	KLPN038
KLPN001.C.00038	6	37.8Kb	intact(110)	5562732-5600580	31	22	KLPN038
KLPN001.C.00039	1	54Kb	intact(130)	400742-454805	51	45	KLPN039
KLPN001.C.00039	2	36.4Kb	intact(150)	2166642-2203061	45	37	KLPN039
KLPN001.C.00039	3	30.4Kb	questionable(80)	2958645-2989048	26	12	KLPN039
KLPN001.C.00039	4	12.5Kb	questionable(75)	4065135-4077639	15	10	KLPN039
KLPN001.C.00039	5	14.7Kb	incomplete(30)	4540709-4555459	11	9	KLPN039
KLPN001.C.00039	6	48.3Kb	intact(120)	4770617-4818969	64	54	KLPN039
KLPN001.C.00039	7	37.5Kb	intact(150)	5267254-5304754	47	41	KLPN039
KLPN001.C.00039	8	30.9Kb	questionable(70)	5323800-5354779	22	8	KLPN039
KLPN001.C.00039	9	49.5Kb	intact(150)	5459067-5508621	47	26	KLPN039
KLPN001.C.00058	1	57.1Kb	intact(140)	2201092-2258287	51	46	KLPN058
KLPN001.C.00058	2	41.3Kb	intact(150)	4594119-4635492	47	40	KLPN058
KLPN001.C.00058	3	124.3Kb	intact(150)	5353312-5477629	126	102	KLPN058
KLPN001.C.00058	4	26.1Kb	questionable(70)	5537748-5563914	25	15	KLPN058
KLPN001.C.00060	1	35.2Kb	intact(150)	83997-119232	45	32	KLPN060
KLPN001.C.00060	2	5.7Kb	incomplete(50)	652387-658178	11	6	KLPN060
KLPN001.C.00060	3	44.1Kb	intact(150)	2078393-2122506	48	40	KLPN060
KLPN001.C.00060	4	29.3Kb	questionable(90)	2283129-2312454	35	29	KLPN060
KLPN001.C.00060	5	39.6Kb	intact(120)	2355854-2395502	48	39	KLPN060
KLPN001.C.00062	1	55.9Kb	intact(120)	239983-295980	57	47	KLPN062
KLPN001.C.00062	2	45.7Kb	intact(120)	387770-433565	57	42	KLPN062
KLPN001.C.00062	3	23.1Kb	incomplete(20)	1437512-1460709	20	15	KLPN062
KLPN001.C.00062	4	37.3Kb	intact(150)	2519957-2557272	44	41	KLPN062
KLPN001.C.00062	5	29.6Kb	intact(150)	3320637-3350320	36	36	KLPN062
KLPN001.C.00062	6	22.8Kb	intact(130)	5523852-5546683	26	18	KLPN062
KLPN001.C.00063	1	12.5Kb	questionable(75)	585958-598461	14	10	KLPN063
KLPN001.C.00063	2	14.7Kb	incomplete(30)	1059217-1073967	10	9	KLPN063
KLPN001.C.00063	3	49.1Kb	intact(100)	1289089-1338223	60	49	KLPN063
KLPN001.C.00063	4	37.5Kb	intact(150)	1776498-1813998	48	41	KLPN063
KLPN001.C.00063	5	30.1Kb	incomplete(60)	2240383-2270576	17	14	KLPN063
KLPN001.C.00063	6	41.7Kb	intact(130)	2316028-2357813	54	41	KLPN063
KLPN001.C.00063	7	57.5Kb	intact(120)	3928108-3985655	59	49	KLPN063
KLPN001.C.00063	8	39.6Kb	intact(150)	4089081-4128723	47	39	KLPN063
KLPN001.C.00063	9	30.4Kb	questionable(80)	4869238-4899641	26	12	KLPN063
KLPN001.C.00063	10	62.7Kb	intact(130)	5398224-5460980	65	57	KLPN063
KLPN001.C.00063	11	38.5Kb	intact(140)	5529940-5568511	35	17	KLPN063
KLPN001.C.00066	1	63.3Kb	intact(150)	392733-456106	61	49	KLPN066
KLPN001.C.00066	2	41.7Kb	intact(130)	501558-543343	57	44	KLPN066
KLPN001.C.00066	3	57.5Kb	intact(120)	2123869-2181416	59	50	KLPN066
KLPN001.C.00066	4	39.6Kb	intact(150)	2284842-2324484	47	39	KLPN066
KLPN001.C.00066	5	21.3Kb	questionable(80)	3072829-3094168	28	14	KLPN066
KLPN001.C.00066	6	12.5Kb	questionable(75)	4179440-4191943	15	10	KLPN066
KLPN001.C.00066	7	14.7Kb	incomplete(30)	4652516-4667266	10	9	KLPN066
KLPN001.C.00066	8	49.1Kb	intact(100)	4882424-4931558	58	49	KLPN066
KLPN001.C.00066	9	37.5Kb	intact(150)	5369833-5407333	48	41	KLPN066
KLPN001.C.00066	10	20.9Kb	intact(110)	5529302-5550277	18	14	KLPN066
KLPN001.C.00066	11	27.3Kb	questionable(80)	5689929-5717233	21	10	KLPN066
KLPN001.C.00070	1	42Kb	intact(150)	3870984-3912999	52	45	KLPN070
KLPN001.C.00070	2	40.7Kb	intact(150)	4140462-4181176	40	32	KLPN070
KLPN001.C.00070	3	125.2Kb	intact(150)	5223149-5348413	120	103	KLPN070
KLPN001.C.00070	4	32Kb	incomplete(50)	5375072-5407168	24	8	KLPN070
KLPN001.C.00070	5	41.6Kb	intact(120)	5430563-5472173	34	20	KLPN070
KLPN001.C.00075	1	6Kb	incomplete(30)	1289014-1295059	9	7	KLPN075
KLPN001.C.00075	2	39Kb	intact(150)	2068364-2107459	45	30	KLPN075
KLPN001.C.00075	3	35.8Kb	intact(150)	4068785-4104607	44	41	KLPN075
KLPN001.C.00075	4	17.4Kb	questionable(70)	5445114-5462540	21	8	KLPN075
KLPN001.C.00075	5	96.8Kb	intact(150)	5507165-5604026	92	79	KLPN075
KLPN001.C.00077	1	25.3Kb	intact(150)	1127835-1153159	26	22	KLPN077
KLPN001.C.00077	2	35.4Kb	intact(150)	3155637-3191047	43	32	KLPN077
KLPN001.C.00077	3	29.1Kb	intact(130)	3979609-4008752	33	30	KLPN077
KLPN001.C.00077	4	14.3Kb	incomplete(10)	4897870-4912203	15	9	KLPN077
KLPN001.C.00077	5	35.7Kb	intact(150)	4911433-4947227	43	38	KLPN077
KLPN001.C.00077	6	41.7Kb	questionable(80)	5251508-5293241	47	34	KLPN077
KLPN001.C.00077	7	35.7Kb	intact(140)	5424886-5460658	42	19	KLPN077
KLPN001.C.00082	1	14.7Kb	incomplete(30)	300873-315623	10	9	KLPN082
KLPN001.C.00082	2	37.5Kb	intact(150)	969040-1006540	47	41	KLPN082
KLPN001.C.00082	3	44.1Kb	questionable(70)	1149619-1193792	39	28	KLPN082
KLPN001.C.00082	4	41.7Kb	intact(130)	1521188-1562973	57	44	KLPN082
KLPN001.C.00082	5	55.9Kb	intact(110)	3121807-3177760	58	51	KLPN082
KLPN001.C.00082	6	25.7Kb	incomplete(60)	4038028-4063780	26	12	KLPN082
KLPN001.C.00082	7	12.5Kb	questionable(75)	5155660-5168163	16	10	KLPN082
KLPN001.C.00082	8	24.3Kb	intact(110)	5460109-5484489	19	14	KLPN082
KLPN001.C.00082	9	31.8Kb	questionable(80)	5554924-5586744	20	10	KLPN082
KLPN001.C.00089	1	36.7Kb	intact(150)	1160868-1197572	45	42	KLPN089
KLPN001.C.00089	2	18.2Kb	incomplete(30)	1310683-1328887	19	10	KLPN089
KLPN001.C.00089	3	48.2Kb	intact(120)	1332182-1380433	64	52	KLPN089
KLPN001.C.00089	4	46.5Kb	intact(150)	1922419-1968990	51	46	KLPN089
KLPN001.C.00089	5	38.2Kb	intact(150)	1991854-2030083	50	34	KLPN089
KLPN001.C.00089	6	52.1Kb	intact(120)	4085686-4137874	64	50	KLPN089
KLPN001.C.00089	7	18.6Kb	incomplete(30)	4813166-4831831	11	6	KLPN089
KLPN001.C.00089	8	46.6Kb	intact(150)	5114719-5161338	64	57	KLPN089
KLPN001.C.00089	9	17.4Kb	incomplete(40)	5496998-5514489	22	10	KLPN089
KLPN001.C.00089	10	29Kb	incomplete(50)	5517689-5546756	23	13	KLPN089
KLPN001.C.00089	11	31.2Kb	questionable(90)	5541090-5572375	21	14	KLPN089
KLPN001.C.00089	12	22Kb	incomplete(40)	5594294-5616364	25	9	KLPN089
KLPN001.C.00101	1	13Kb	questionable(75)	102809-115843	16	10	KLPN101
KLPN001.C.00101	2	30.4Kb	questionable(80)	1217168-1247571	26	12	KLPN101
KLPN001.C.00101	3	39.6Kb	intact(150)	1988139-2027781	46	39	KLPN101
KLPN001.C.00101	4	48.2Kb	questionable(86)	2141331-2189584	56	49	KLPN101
KLPN001.C.00101	5	7Kb	incomplete(30)	2605687-2612764	7	6	KLPN101
KLPN001.C.00101	6	60.3Kb	intact(110)	3761066-3821418	55	43	KLPN101
KLPN001.C.00101	7	37.5Kb	intact(150)	4333304-4370804	49	41	KLPN101
KLPN001.C.00101	8	50.9Kb	intact(100)	4808549-4859478	60	47	KLPN101
KLPN001.C.00101	9	38.4Kb	incomplete(50)	5475546-5514033	9	7	KLPN101
KLPN001.C.00101	10	25.1Kb	questionable(90)	5741686-5766858	33	15	KLPN101
KLPN001.C.00110	1	37.3Kb	intact(150)	259059-296431	40	29	KLPN110
KLPN001.C.00110	2	40.1Kb	questionable(90)	3649920-3690042	47	39	KLPN110
KLPN001.C.00110	3	20Kb	incomplete(30)	3755287-3775351	16	7	KLPN110
KLPN001.C.00110	4	49.2Kb	intact(120)	4277890-4327167	62	48	KLPN110
KLPN001.C.00110	5	53.4Kb	intact(150)	5239280-5292746	56	41	KLPN110
KLPN001.C.00110	6	18.1Kb	incomplete(20)	5465830-5484015	23	13	KLPN110
KLPN001.C.00110	7	22.6Kb	questionable(80)	5581231-5603830	21	11	KLPN110
KLPN001.C.00110	8	15.3Kb	incomplete(50)	5764947-5780260	10	7	KLPN110
KLPN001.C.00115	1	12.5Kb	questionable(75)	721515-734018	14	10	KLPN115
KLPN001.C.00115	2	14.7Kb	incomplete(30)	1195897-1210647	11	9	KLPN115
KLPN001.C.00115	3	49.1Kb	intact(100)	1425805-1474939	59	49	KLPN115
KLPN001.C.00115	4	37.5Kb	intact(150)	1913213-1950713	47	40	KLPN115
KLPN001.C.00115	5	61Kb	intact(140)	2375912-2436984	57	47	KLPN115
KLPN001.C.00115	6	41.7Kb	intact(130)	2482436-2524221	56	42	KLPN115
KLPN001.C.00115	7	57.6Kb	intact(110)	4242462-4300149	56	51	KLPN115
KLPN001.C.00115	8	39.6Kb	intact(150)	4403574-4443216	46	38	KLPN115
KLPN001.C.00115	9	30.4Kb	questionable(80)	5185143-5215546	26	12	KLPN115
KLPN001.C.00115	10	17.1Kb	intact(100)	5628282-5645423	13	11	KLPN115
KLPN001.C.00118	1	37.3Kb	intact(150)	2369586-2406936	39	29	KLPN118
KLPN001.C.00118	2	49.3Kb	intact(120)	3651091-3700390	64	50	KLPN118
KLPN001.C.00118	3	22.1Kb	incomplete(30)	4272708-4294902	17	8	KLPN118
KLPN001.C.00118	4	44.2Kb	questionable(70)	4361069-4405276	56	42	KLPN118
KLPN001.C.00118	5	38.3Kb	intact(100)	5425063-5463368	16	10	KLPN118
KLPN001.C.00118	6	13.7Kb	incomplete(30)	5477202-5490963	10	6	KLPN118
KLPN001.C.00118	7	32Kb	questionable(90)	5593498-5625554	31	21	KLPN118
KLPN001.C.00118	8	14.4Kb	incomplete(60)	5786914-5801384	9	7	KLPN118
KLPN001.C.00118	9	41.4Kb	incomplete(60)	5909126-5950555	33	11	KLPN118
KLPN001.C.00118	10	22Kb	questionable(80)	5950555-5972566	27	11	KLPN118
KLPN001.C.00119	1	58.5Kb	intact(130)	1413639-1472192	67	54	KLPN119
KLPN001.C.00119	2	7.9Kb	incomplete(60)	2952363-2960271	7	6	KLPN119
KLPN001.C.00119	3	33.9Kb	intact(100)	3174452-3208434	25	23	KLPN119
KLPN001.C.00119	4	33.9Kb	incomplete(60)	5425515-5459502	28	13	KLPN119
KLPN001.C.00119	5	33.8Kb	intact(130)	5663385-5697197	25	13	KLPN119
KLPN001.C.00119	6	113.1Kb	intact(150)	5805543-5918664	125	102	KLPN119
KLPN001.C.00122	1	30.4Kb	questionable(80)	1603850-1634253	26	12	KLPN122
KLPN001.C.00122	2	12.5Kb	questionable(75)	2710628-2723131	14	10	KLPN122
KLPN001.C.00122	3	14.7Kb	incomplete(30)	3183712-3198462	11	9	KLPN122
KLPN001.C.00122	4	49.1Kb	intact(100)	3413618-3462752	59	49	KLPN122
KLPN001.C.00122	5	37.5Kb	intact(150)	3902446-3939946	47	40	KLPN122
KLPN001.C.00122	6	42.7Kb	intact(110)	4410584-4453345	54	38	KLPN122
KLPN001.C.00122	7	17.8Kb	questionable(80)	5677758-5695588	28	15	KLPN122
KLPN001.C.00126	1	35.4Kb	intact(150)	776778-812188	42	32	KLPN126
KLPN001.C.00126	2	38.4Kb	intact(150)	2801992-2840408	38	29	KLPN126
KLPN001.C.00126	3	44.7Kb	intact(110)	4060361-4105091	52	36	KLPN126
KLPN001.C.00126	4	37.5Kb	intact(150)	4409372-4446908	48	40	KLPN126
KLPN001.C.00126	5	9.2Kb	incomplete(10)	4447234-4456496	14	9	KLPN126
KLPN001.C.00126	6	117.6Kb	intact(150)	5347846-5465495	149	73	KLPN126
KLPN001.C.00126	7	19Kb	incomplete(60)	5552602-5571628	13	12	KLPN126
KLPN001.C.00137	1	54.2Kb	intact(150)	3131-57422	50	38	KLPN137
KLPN001.C.00137	2	46.6Kb	intact(120)	1135099-1181743	69	59	KLPN137
KLPN001.C.00137	3	21.9Kb	incomplete(40)	5560084-5582005	9	6	KLPN137
KLPN001.C.00137	4	111Kb	intact(150)	5705427-5816512	120	99	KLPN137
KLPN001.C.00138	1	53.4Kb	intact(130)	251517-305000	55	42	KLPN138
KLPN001.C.00138	2	75.4Kb	intact(150)	340107-415595	55	46	KLPN138
KLPN001.C.00138	3	37.5Kb	intact(150)	833324-870824	47	41	KLPN138
KLPN001.C.00138	4	50.9Kb	intact(100)	1308463-1359392	59	47	KLPN138
KLPN001.C.00138	5	21.8Kb	incomplete(30)	1566524-1588415	10	9	KLPN138
KLPN001.C.00138	6	13Kb	questionable(75)	2049200-2062234	16	10	KLPN138
KLPN001.C.00138	7	30.4Kb	questionable(80)	3142858-3173261	26	12	KLPN138
KLPN001.C.00138	8	48.4Kb	intact(110)	4031832-4080299	61	52	KLPN138
KLPN001.C.00138	9	8.5Kb	incomplete(60)	5556066-5564654	10	8	KLPN138
KLPN001.C.00139	1	30.4Kb	questionable(80)	460094-490497	26	12	KLPN139
KLPN001.C.00139	2	47.3Kb	intact(120)	1349068-1396461	62	52	KLPN139
KLPN001.C.00139	3	53.4Kb	intact(130)	3017468-3070950	56	43	KLPN139
KLPN001.C.00139	4	75.4Kb	intact(150)	3106057-3181544	57	46	KLPN139
KLPN001.C.00139	5	38.7Kb	intact(150)	3599272-3637972	49	42	KLPN139
KLPN001.C.00139	6	50.9Kb	intact(100)	4074411-4125340	59	49	KLPN139
KLPN001.C.00139	7	21.8Kb	incomplete(30)	4332472-4354363	10	9	KLPN139
KLPN001.C.00139	8	13Kb	questionable(75)	4815143-4828177	16	10	KLPN139
KLPN001.C.00139	9	22.1Kb	intact(110)	5536535-5558710	16	14	KLPN139
KLPN001.C.00143	1	14.7Kb	incomplete(30)	245848-260598	10	9	KLPN143
KLPN001.C.00143	2	30.3Kb	intact(150)	914030-944329	38	33	KLPN143
KLPN001.C.00143	3	42.3Kb	intact(110)	1426691-1469080	54	41	KLPN143
KLPN001.C.00143	4	16.1Kb	incomplete(50)	1832567-1848713	19	13	KLPN143
KLPN001.C.00143	5	33.7Kb	intact(150)	3226045-3259841	42	36	KLPN143
KLPN001.C.00143	6	39.6Kb	intact(150)	3270609-3310251	47	39	KLPN143
KLPN001.C.00143	7	21.2Kb	questionable(80)	4061246-4082504	29	14	KLPN143
KLPN001.C.00143	8	12.5Kb	questionable(75)	5164463-5176966	19	10	KLPN143
KLPN001.C.00143	9	15.2Kb	questionable(80)	5458815-5474016	16	11	KLPN143
KLPN001.C.00143	10	20.2Kb	incomplete(40)	5496725-5516980	27	16	KLPN143
KLPN001.C.00165	1	40.2Kb	intact(150)	2837968-2878226	48	41	KLPN165
KLPN001.C.00165	2	27.1Kb	intact(120)	3457598-3484740	30	29	KLPN165
KLPN001.C.00165	3	47Kb	intact(150)	4111776-4158782	51	37	KLPN165
KLPN001.C.00165	4	55.4Kb	intact(140)	5301094-5356493	57	47	KLPN165
KLPN001.C.00165	5	84Kb	intact(150)	5636281-5720288	114	85	KLPN165
KLPN001.C.00166	1	40.2Kb	intact(150)	179842-220100	46	40	KLPN166
KLPN001.C.00166	2	27.1Kb	intact(120)	799473-826615	29	29	KLPN166
KLPN001.C.00166	3	48Kb	intact(150)	1452871-1500943	53	40	KLPN166
KLPN001.C.00166	4	55.4Kb	intact(130)	2646293-2701692	55	49	KLPN166
KLPN001.C.00166	5	69.2Kb	intact(110)	5638345-5707614	73	62	KLPN166
KLPN001.C.00167	1	40.2Kb	intact(150)	655946-696204	46	40	KLPN167
KLPN001.C.00167	2	55.3Kb	intact(140)	2954502-3009892	53	46	KLPN167
KLPN001.C.00167	3	54.3Kb	intact(110)	3880571-3934956	57	48	KLPN167
KLPN001.C.00167	4	10.5Kb	incomplete(50)	5335272-5345821	11	8	KLPN167
KLPN001.C.00167	5	51.5Kb	intact(100)	5566103-5617695	33	14	KLPN167
KLPN001.C.00167	6	16.5Kb	incomplete(50)	5676098-5692620	23	13	KLPN167
KLPN001.C.00009	1	12.5Kb	questionable(75)	604573-617076	14	10	KLPN009
KLPN001.C.00009	2	49.1Kb	intact(100)	1296806-1345940	60	48	KLPN009
KLPN001.C.00009	3	37.5Kb	intact(150)	1785522-1823022	48	41	KLPN009
KLPN001.C.00009	4	42.3Kb	intact(110)	2345686-2388075	52	39	KLPN009
KLPN001.C.00009	5	7Kb	incomplete(30)	3543581-3550658	8	7	KLPN009
KLPN001.C.00009	6	60.4Kb	questionable(86)	3954590-4015015	55	49	KLPN009
KLPN001.C.00009	7	39.6Kb	intact(150)	4128565-4168207	47	39	KLPN009
KLPN001.C.00009	8	25.7Kb	questionable(70)	4910621-4936374	26	12	KLPN009
KLPN001.C.00009	9	13Kb	incomplete(40)	5538398-5551483	8	7	KLPN009
KLPN001.C.00009	10	21.5Kb	questionable(80)	5701322-5722869	24	12	KLPN009
KLPN001.C.00010	1	30.4Kb	questionable(80)	460066-490469	26	12	KLPN010
KLPN001.C.00010	2	53.4Kb	intact(130)	2892042-2945525	55	42	KLPN010
KLPN001.C.00010	3	42.8Kb	intact(110)	3273080-3315921	50	36	KLPN010
KLPN001.C.00010	4	37.5Kb	intact(150)	3459050-3496550	50	41	KLPN010
KLPN001.C.00010	5	50.9Kb	intact(100)	3934189-3985118	59	48	KLPN010
KLPN001.C.00010	6	21.8Kb	incomplete(30)	4192268-4214159	10	9	KLPN010
KLPN001.C.00010	7	13Kb	questionable(75)	4674944-4687978	15	10	KLPN010
KLPN001.C.00010	8	40.8Kb	questionable(90)	5330820-5371687	32	10	KLPN010
KLPN001.C.00011	1	30.4Kb	questionable(80)	460061-490463	26	12	KLPN011
KLPN001.C.00011	2	53.4Kb	intact(130)	2913577-2967059	57	44	KLPN011
KLPN001.C.00011	3	42.8Kb	intact(110)	3294612-3337453	50	36	KLPN011
KLPN001.C.00011	4	38.7Kb	intact(150)	3480582-3519282	50	42	KLPN011
KLPN001.C.00011	5	50.9Kb	intact(100)	3955718-4006647	58	47	KLPN011
KLPN001.C.00011	6	21.8Kb	incomplete(30)	4213795-4235686	10	9	KLPN011
KLPN001.C.00011	7	13Kb	questionable(75)	4696467-4709499	13	10	KLPN011
KLPN001.C.00011	8	37.3Kb	intact(130)	5407911-5445300	26	16	KLPN011
KLPN001.C.00011	9	40.8Kb	intact(110)	5426648-5467458	25	12	KLPN011
KLPN001.C.00011	10	38.5Kb	intact(130)	5559887-5598458	20	14	KLPN011
KLPN001.C.00023	1	63Kb	intact(120)	209150-272242	68	54	KLPN023
KLPN001.C.00023	2	37.5Kb	questionable(70)	4858179-4895761	45	37	KLPN023
KLPN001.C.00023	3	20Kb	incomplete(30)	4961013-4981074	16	7	KLPN023
KLPN001.C.00023	4	27.6Kb	incomplete(60)	5479687-5507384	25	18	KLPN023
KLPN001.C.00023	5	27.9Kb	incomplete(40)	5600417-5628390	8	6	KLPN023
KLPN001.C.00023	6	6.8Kb	incomplete(30)	5734849-5741712	9	6	KLPN023
KLPN001.C.00023	7	32.8Kb	incomplete(60)	5736331-5769211	32	11	KLPN023
KLPN001.C.00023	8	22Kb	questionable(80)	5775753-5797785	27	12	KLPN023
KLPN001.C.00035	1	21Kb	questionable(80)	461589-482641	28	13	KLPN035
KLPN001.C.00035	2	53.4Kb	intact(130)	2912088-2965571	55	42	KLPN035
KLPN001.C.00035	3	62.6Kb	intact(150)	3016611-3079308	60	50	KLPN035
KLPN001.C.00035	4	50.9Kb	intact(100)	3939352-3990281	56	47	KLPN035
KLPN001.C.00035	5	21.8Kb	incomplete(30)	4197431-4219323	11	10	KLPN035
KLPN001.C.00035	6	13Kb	questionable(75)	4680093-4693127	16	10	KLPN035
KLPN001.C.00035	7	29Kb	incomplete(40)	5306637-5335682	9	7	KLPN035
KLPN001.C.00035	8	41.7Kb	intact(100)	5525412-5567186	27	20	KLPN035
KLPN001.C.00035	9	57.2Kb	intact(150)	5548440-5605677	32	18	KLPN035
KLPN001.C.00041	1	30.4Kb	questionable(80)	654542-684945	26	12	KLPN041
KLPN001.C.00041	2	12.5Kb	questionable(75)	1765571-1778074	14	10	KLPN041
KLPN001.C.00041	3	14.7Kb	incomplete(30)	2238271-2253018	10	9	KLPN041
KLPN001.C.00041	4	50.4Kb	intact(120)	2468176-2518616	63	53	KLPN041
KLPN001.C.00041	5	37.5Kb	intact(150)	2959769-2997269	47	41	KLPN041
KLPN001.C.00041	6	41.7Kb	intact(130)	3468944-3510729	56	43	KLPN041
KLPN001.C.00041	7	39.6Kb	intact(150)	5274224-5313866	50	41	KLPN041
KLPN001.C.00041	8	11.8Kb	incomplete(50)	5436641-5448499	11	9	KLPN041
KLPN001.C.00041	9	34Kb	incomplete(50)	5584012-5618036	7	6	KLPN041
KLPN001.C.00046	1	55.5Kb	intact(150)	238066-293657	52	46	KLPN046
KLPN001.C.00046	2	37.3Kb	intact(150)	605945-643266	37	30	KLPN046
KLPN001.C.00046	3	44.9Kb	intact(150)	667950-712892	54	38	KLPN046
KLPN001.C.00046	4	20.8Kb	incomplete(30)	1429898-1450773	16	8	KLPN046
KLPN001.C.00046	5	15.4Kb	questionable(70)	3246356-3261793	17	10	KLPN046
KLPN001.C.00046	6	38.9Kb	intact(150)	3436926-3475908	44	39	KLPN046
KLPN001.C.00046	7	50.9Kb	intact(100)	4205277-4256230	66	52	KLPN046
KLPN001.C.00046	8	7Kb	incomplete(60)	4623668-4630721	8	7	KLPN046
KLPN001.C.00046	9	35.5Kb	intact(150)	5391267-5426791	42	23	KLPN046
KLPN001.C.00047	1	55.5Kb	intact(150)	229671-285262	53	45	KLPN047
KLPN001.C.00047	2	37.3Kb	intact(150)	597550-634871	36	29	KLPN047
KLPN001.C.00047	3	44.9Kb	intact(150)	659555-704497	54	38	KLPN047
KLPN001.C.00047	4	20.8Kb	incomplete(30)	1421503-1442378	16	8	KLPN047
KLPN001.C.00047	5	15.4Kb	questionable(70)	3237961-3253398	17	10	KLPN047
KLPN001.C.00047	6	38.9Kb	intact(150)	3428531-3467513	43	38	KLPN047
KLPN001.C.00047	7	50.9Kb	intact(100)	4198004-4248957	66	51	KLPN047
KLPN001.C.00047	8	7Kb	incomplete(60)	4616395-4623448	8	7	KLPN047
KLPN001.C.00047	9	35.5Kb	intact(150)	5393166-5428690	42	23	KLPN047
KLPN001.C.00069	1	22.1Kb	incomplete(30)	528036-550232	16	7	KLPN069
KLPN001.C.00069	2	40.4Kb	questionable(70)	609564-650062	52	41	KLPN069
KLPN001.C.00069	3	63.1Kb	intact(130)	5233061-5296167	77	58	KLPN069
KLPN001.C.00069	4	13.7Kb	incomplete(30)	5414816-5428577	10	6	KLPN069
KLPN001.C.00069	5	32.8Kb	questionable(80)	5528861-5561698	31	20	KLPN069
KLPN001.C.00069	6	19.7Kb	incomplete(40)	5728638-5748366	28	9	KLPN069
KLPN001.C.00069	7	39.1Kb	questionable(90)	5747158-5786315	28	12	KLPN069
KLPN001.C.00069	8	11.9Kb	incomplete(30)	5779704-5791696	13	8	KLPN069
KLPN001.C.00072	1	42.5Kb	intact(120)	101424-143959	58	48	KLPN072
KLPN001.C.00072	2	38.3Kb	intact(150)	899611-937931	37	28	KLPN072
KLPN001.C.00072	3	36.2Kb	intact(140)	1100880-1137147	46	38	KLPN072
KLPN001.C.00072	4	57.6Kb	intact(120)	2064432-2122126	87	64	KLPN072
KLPN001.C.00072	5	42.4Kb	intact(140)	2685876-2728301	51	41	KLPN072
KLPN001.C.00072	6	119.3Kb	intact(150)	5597564-5716930	125	103	KLPN072
KLPN001.C.00076	1	55.3Kb	intact(140)	527455-582848	52	46	KLPN076
KLPN001.C.00076	2	40.2Kb	intact(150)	3477416-3517674	49	39	KLPN076
KLPN001.C.00076	3	41.5Kb	intact(150)	4762665-4804193	44	37	KLPN076
KLPN001.C.00076	4	137.7Kb	intact(150)	5400504-5538302	154	133	KLPN076
KLPN001.C.00076	5	42.8Kb	intact(100)	5553592-5596465	32	20	KLPN076
KLPN001.C.00076	6	27.8Kb	questionable(90)	5591533-5619399	25	16	KLPN076
KLPN001.C.00076	7	41.6Kb	intact(130)	5601522-5643140	35	22	KLPN076
KLPN001.C.00076	8	82.2Kb	intact(150)	5636392-5718685	84	62	KLPN076
KLPN001.C.00079	1	12.5Kb	questionable(75)	586746-599249	14	10	KLPN079
KLPN001.C.00079	2	14.7Kb	incomplete(30)	1059822-1074572	10	9	KLPN079
KLPN001.C.00079	3	49.1Kb	intact(100)	1289730-1338864	60	50	KLPN079
KLPN001.C.00079	4	39.4Kb	intact(150)	1681477-1720887	50	42	KLPN079
KLPN001.C.00079	5	58Kb	intact(130)	2152724-2210743	51	43	KLPN079
KLPN001.C.00079	6	41.7Kb	intact(130)	2246701-2288486	56	44	KLPN079
KLPN001.C.00079	7	72.8Kb	intact(130)	3969411-4042219	68	57	KLPN079
KLPN001.C.00079	8	42.7Kb	intact(150)	4145683-4188435	47	40	KLPN079
KLPN001.C.00079	9	30.4Kb	questionable(80)	4930365-4960768	26	12	KLPN079
KLPN001.C.00079	10	23Kb	incomplete(50)	5440665-5463717	10	8	KLPN079
KLPN001.C.00080	1	12.5Kb	questionable(75)	586748-599251	14	10	KLPN080
KLPN001.C.00080	2	14.7Kb	incomplete(30)	1059824-1074574	10	9	KLPN080
KLPN001.C.00080	3	49.1Kb	intact(100)	1289732-1338866	62	51	KLPN080
KLPN001.C.00080	4	39.4Kb	intact(150)	1680413-1719823	51	42	KLPN080
KLPN001.C.00080	5	58Kb	intact(130)	2151660-2209679	51	43	KLPN080
KLPN001.C.00080	6	41.7Kb	intact(130)	2245637-2287422	55	43	KLPN080
KLPN001.C.00080	7	72.8Kb	intact(130)	3968330-4041138	66	56	KLPN080
KLPN001.C.00080	8	42.7Kb	intact(150)	4144603-4187355	48	41	KLPN080
KLPN001.C.00080	9	30.4Kb	questionable(80)	4929284-4959687	26	12	KLPN080
KLPN001.C.00080	10	23Kb	incomplete(50)	5439584-5462636	10	8	KLPN080
KLPN001.C.00081	1	12.5Kb	questionable(75)	586749-599252	14	10	KLPN081
KLPN001.C.00081	2	14.7Kb	incomplete(30)	1059825-1074575	10	9	KLPN081
KLPN001.C.00081	3	49.1Kb	intact(100)	1289733-1338867	62	51	KLPN081
KLPN001.C.00081	4	39.4Kb	intact(150)	1680414-1719824	51	42	KLPN081
KLPN001.C.00081	5	58Kb	intact(130)	2151661-2209680	53	44	KLPN081
KLPN001.C.00081	6	41.7Kb	intact(130)	2245638-2287423	56	44	KLPN081
KLPN001.C.00081	7	72.8Kb	intact(130)	4006055-4078863	67	58	KLPN081
KLPN001.C.00081	8	42.7Kb	intact(150)	4182328-4225080	49	41	KLPN081
KLPN001.C.00081	9	30.4Kb	questionable(80)	4967010-4997413	26	12	KLPN081
KLPN001.C.00081	10	30.1Kb	incomplete(60)	5484527-5514693	9	7	KLPN081
KLPN001.C.00085	1	21Kb	questionable(80)	460837-481866	21	12	KLPN085
KLPN001.C.00085	2	37Kb	intact(150)	1315644-1352665	47	42	KLPN085
KLPN001.C.00085	3	39.4Kb	intact(150)	1926858-1966347	47	40	KLPN085
KLPN001.C.00085	4	20.4Kb	questionable(70)	5608376-5628822	29	11	KLPN085
KLPN001.C.00085	5	16.3Kb	incomplete(50)	5658001-5674361	12	8	KLPN085
KLPN001.C.00090	1	10.8Kb	incomplete(40)	63244-74101	9	9	KLPN090
KLPN001.C.00090	2	60.3Kb	intact(140)	1017609-1077968	60	43	KLPN090
KLPN001.C.00090	3	53.4Kb	intact(140)	1118418-1171901	58	45	KLPN090
KLPN001.C.00090	4	37.5Kb	intact(150)	1697357-1734857	48	41	KLPN090
KLPN001.C.00090	5	21.8Kb	incomplete(30)	2373818-2395708	10	9	KLPN090
KLPN001.C.00090	6	13Kb	questionable(75)	2856493-2869527	15	10	KLPN090
KLPN001.C.00090	7	25.7Kb	incomplete(60)	3908801-3934554	26	12	KLPN090
KLPN001.C.00090	8	39.6Kb	intact(150)	4682673-4722315	47	39	KLPN090
KLPN001.C.00090	9	31.6Kb	intact(150)	5272366-5303989	42	22	KLPN090
KLPN001.C.00090	10	20.9Kb	questionable(70)	5331015-5351999	22	10	KLPN090
KLPN001.C.00090	11	28.8Kb	incomplete(40)	5450519-5479353	7	6	KLPN090
KLPN001.C.00097	1	10.8Kb	incomplete(40)	887899-898756	10	9	KLPN097
KLPN001.C.00097	2	39.6Kb	intact(150)	1393846-1433487	46	38	KLPN097
KLPN001.C.00097	3	25.7Kb	incomplete(50)	2179458-2205211	25	10	KLPN097
KLPN001.C.00097	4	12.5Kb	questionable(75)	3289363-3301866	14	10	KLPN097
KLPN001.C.00097	5	14.7Kb	incomplete(30)	3763744-3778494	10	9	KLPN097
KLPN001.C.00097	6	8.8Kb	incomplete(30)	3992141-4001025	8	6	KLPN097
KLPN001.C.00097	7	37.5Kb	intact(150)	4380087-4417587	49	41	KLPN097
KLPN001.C.00097	8	41.7Kb	intact(140)	4888217-4930002	57	44	KLPN097
KLPN001.C.00097	9	58.4Kb	intact(140)	4982376-5040810	62	45	KLPN097
KLPN001.C.00097	10	20.9Kb	questionable(70)	5213624-5234608	22	10	KLPN097
KLPN001.C.00097	11	32Kb	intact(110)	5252334-5284423	35	14	KLPN097
KLPN001.C.00107	1	40.2Kb	intact(150)	660088-700346	46	40	KLPN107
KLPN001.C.00107	2	48.7Kb	intact(150)	1900117-1948897	51	38	KLPN107
KLPN001.C.00107	3	61.3Kb	intact(140)	3088139-3149463	50	45	KLPN107
KLPN001.C.00107	4	21.8Kb	incomplete(40)	5713049-5734882	27	8	KLPN107
KLPN001.C.00107	5	78.3Kb	intact(150)	5733268-5811615	93	73	KLPN107
KLPN001.C.00111	1	39.6Kb	intact(150)	361-40003	48	40	KLPN111
KLPN001.C.00111	2	30.4Kb	questionable(80)	781759-812162	26	12	KLPN111
KLPN001.C.00111	3	12.5Kb	questionable(75)	1892552-1905055	14	10	KLPN111
KLPN001.C.00111	4	14.7Kb	incomplete(30)	2365628-2380378	10	9	KLPN111
KLPN001.C.00111	5	49.1Kb	intact(100)	2595536-2644670	58	48	KLPN111
KLPN001.C.00111	6	37.5Kb	intact(150)	3037896-3075396	47	41	KLPN111
KLPN001.C.00111	7	61Kb	intact(140)	3500597-3561669	59	46	KLPN111
KLPN001.C.00111	8	41.7Kb	intact(130)	3609031-3650816	55	42	KLPN111
KLPN001.C.00111	9	21.6Kb	intact(110)	5397976-5419632	17	15	KLPN111
KLPN001.C.00111	10	20.7Kb	questionable(70)	5601838-5622589	21	11	KLPN111
KLPN001.C.00111	11	22.1Kb	incomplete(50)	5617511-5639671	9	7	KLPN111
KLPN001.C.00112	1	53.4Kb	intact(130)	313118-366601	58	45	KLPN112
KLPN001.C.00112	2	31.1Kb	incomplete(50)	415666-446788	12	10	KLPN112
KLPN001.C.00112	3	49.3Kb	intact(120)	425964-475281	48	41	KLPN112
KLPN001.C.00112	4	44.1Kb	intact(110)	758909-803082	55	38	KLPN112
KLPN001.C.00112	5	37.5Kb	intact(150)	946209-983709	48	41	KLPN112
KLPN001.C.00112	6	52Kb	intact(110)	1423365-1475395	60	50	KLPN112
KLPN001.C.00112	7	21.8Kb	incomplete(30)	1682545-1704436	10	9	KLPN112
KLPN001.C.00112	8	13Kb	questionable(75)	2166306-2179340	15	10	KLPN112
KLPN001.C.00112	9	30.4Kb	questionable(80)	3259974-3290377	26	12	KLPN112
KLPN001.C.00112	10	32Kb	intact(100)	5527273-5559347	23	10	KLPN112
KLPN001.C.00112	11	35.3Kb	intact(150)	5583948-5619259	31	18	KLPN112
KLPN001.C.00112	12	20.6Kb	incomplete(50)	5623224-5643911	9	7	KLPN112
KLPN001.C.00120	1	12.5Kb	questionable(75)	1031922-1044424	15	10	KLPN120
KLPN001.C.00120	2	14.7Kb	incomplete(30)	1506197-1520947	10	9	KLPN120
KLPN001.C.00120	3	51.4Kb	intact(120)	1736105-1787540	62	51	KLPN120
KLPN001.C.00120	4	37.5Kb	intact(150)	2225815-2263315	47	41	KLPN120
KLPN001.C.00120	5	61Kb	intact(140)	2689294-2750366	60	49	KLPN120
KLPN001.C.00120	6	41.7Kb	intact(130)	2797728-2839513	58	43	KLPN120
KLPN001.C.00120	7	41.5Kb	intact(150)	4540076-4581628	47	39	KLPN120
KLPN001.C.00120	8	30.4Kb	questionable(80)	5322187-5352590	28	12	KLPN120
KLPN001.C.00120	9	21.6Kb	intact(110)	5468018-5489674	21	16	KLPN120
KLPN001.C.00120	10	28.7Kb	incomplete(40)	5598653-5627388	28	15	KLPN120
KLPN001.C.00125	1	41.5Kb	questionable(70)	5887-47462	49	42	KLPN125
KLPN001.C.00125	2	20Kb	incomplete(30)	112707-132771	16	7	KLPN125
KLPN001.C.00125	3	41.6Kb	intact(150)	247945-289640	51	45	KLPN125
KLPN001.C.00125	4	49.2Kb	intact(120)	743212-792489	67	52	KLPN125
KLPN001.C.00125	5	36.2Kb	intact(150)	2025893-2062099	36	27	KLPN125
KLPN001.C.00125	6	40Kb	intact(150)	4818627-4858680	51	44	KLPN125
KLPN001.C.00125	7	27.2Kb	incomplete(30)	5958563-5985854	21	8	KLPN125
KLPN001.C.00128	1	55.2Kb	intact(140)	8496-63781	52	46	KLPN128
KLPN001.C.00128	2	14.4Kb	intact(100)	451208-465651	16	12	KLPN128
KLPN001.C.00128	3	47Kb	intact(150)	1206549-1253555	51	37	KLPN128
KLPN001.C.00128	4	27.1Kb	intact(120)	1879827-1906969	30	30	KLPN128
KLPN001.C.00128	5	41.3Kb	intact(150)	2483626-2524999	46	38	KLPN128
KLPN001.C.00128	6	28.6Kb	incomplete(60)	5576160-5604769	21	16	KLPN128
KLPN001.C.00128	7	55.2Kb	intact(110)	5607371-5662604	61	53	KLPN128
KLPN001.C.00129	1	38.7Kb	intact(150)	454182-492882	50	42	KLPN129
KLPN001.C.00129	2	41.7Kb	intact(130)	963356-1005141	57	43	KLPN129
KLPN001.C.00129	3	57.6Kb	intact(110)	2722194-2779881	58	51	KLPN129
KLPN001.C.00129	4	39.6Kb	intact(150)	2883307-2922949	50	40	KLPN129
KLPN001.C.00129	5	30.4Kb	questionable(80)	3666223-3696626	26	12	KLPN129
KLPN001.C.00129	6	12.5Kb	questionable(75)	4777999-4790502	14	10	KLPN129
KLPN001.C.00129	7	14.7Kb	incomplete(30)	5251075-5265825	13	9	KLPN129
KLPN001.C.00129	8	49.6Kb	questionable(80)	5467245-5516872	57	47	KLPN129
KLPN001.C.00129	9	22.2Kb	intact(120)	5658816-5681114	20	16	KLPN129
KLPN001.C.00129	10	51.9Kb	intact(150)	5811482-5863406	42	40	KLPN129
KLPN001.C.00129	11	35.1Kb	incomplete(50)	5870235-5905340	11	7	KLPN129
KLPN001.C.00131	1	26.1Kb	incomplete(50)	21991-48114	21	18	KLPN131
KLPN001.C.00131	2	37.2Kb	intact(150)	39252-76481	52	44	KLPN131
KLPN001.C.00131	3	55.6Kb	intact(140)	2850094-2905742	65	52	KLPN131
KLPN001.C.00131	4	44Kb	intact(110)	4333312-4377333	53	39	KLPN131
KLPN001.C.00131	5	47Kb	intact(150)	4976216-5023253	72	59	KLPN131
KLPN001.C.00131	6	49.9Kb	intact(150)	5042611-5092559	46	33	KLPN131
KLPN001.C.00131	7	99.5Kb	intact(150)	5606374-5705879	104	89	KLPN131
KLPN001.C.00132	1	41.3Kb	intact(150)	40103-81476	47	40	KLPN132
KLPN001.C.00132	2	57.1Kb	intact(150)	2974030-3031225	48	43	KLPN132
KLPN001.C.00132	3	75.4Kb	intact(120)	3986488-4061983	68	60	KLPN132
KLPN001.C.00132	4	34.7Kb	incomplete(40)	5375216-5410012	35	35	KLPN132
KLPN001.C.00132	5	28.5Kb	questionable(90)	5574883-5603453	24	13	KLPN132
KLPN001.C.00134	1	60.3Kb	intact(100)	952153-1012504	50	38	KLPN134
KLPN001.C.00134	2	44.5Kb	intact(150)	1483470-1528002	55	46	KLPN134
KLPN001.C.00134	3	50.9Kb	intact(110)	1965933-2016862	57	47	KLPN134
KLPN001.C.00134	4	21.8Kb	incomplete(30)	2224012-2245903	10	9	KLPN134
KLPN001.C.00134	5	13Kb	questionable(75)	2706687-2719721	16	10	KLPN134
KLPN001.C.00134	6	25.7Kb	incomplete(60)	3800555-3826308	26	12	KLPN134
KLPN001.C.00134	7	15.6Kb	questionable(80)	5513682-5529315	11	9	KLPN134
KLPN001.C.00142	1	30.4Kb	questionable(80)	362089-392492	26	12	KLPN142
KLPN001.C.00142	2	41.4Kb	intact(150)	1136773-1178203	48	41	KLPN142
KLPN001.C.00142	3	55.4Kb	intact(100)	1291753-1347207	67	60	KLPN142
KLPN001.C.00142	4	11.4Kb	incomplete(30)	1731715-1743162	11	9	KLPN142
KLPN001.C.00142	5	59.6Kb	intact(110)	2947904-3007546	55	41	KLPN142
KLPN001.C.00142	6	30Kb	incomplete(60)	3043398-3073404	32	27	KLPN142
KLPN001.C.00142	7	40.3Kb	intact(100)	3220617-3260933	32	30	KLPN142
KLPN001.C.00142	8	37.1Kb	intact(150)	3387838-3424944	47	33	KLPN142
KLPN001.C.00142	9	37.5Kb	intact(150)	3585934-3623434	49	41	KLPN142
KLPN001.C.00142	10	21.8Kb	incomplete(30)	4269795-4291685	10	9	KLPN142
KLPN001.C.00142	11	14.2Kb	questionable(75)	4752465-4766699	16	11	KLPN142
KLPN001.C.00142	12	30.4Kb	intact(120)	5493057-5523519	33	18	KLPN142
KLPN001.C.00142	13	33.5Kb	questionable(90)	5521251-5554774	23	11	KLPN142
KLPN001.C.00142	14	42Kb	intact(110)	5672071-5714117	42	22	KLPN142
KLPN001.C.00142	15	37.1Kb	intact(110)	5842283-5879460	34	18	KLPN142
KLPN001.C.00162	1	20.6Kb	incomplete(30)	1318162-1338807	13	9	KLPN162
KLPN001.C.00162	2	30.7Kb	incomplete(40)	1758437-1789175	22	17	KLPN162
KLPN001.C.00162	3	55.1Kb	intact(120)	2946642-3001742	62	49	KLPN162
KLPN001.C.00162	4	32.6Kb	intact(110)	3142852-3175490	22	22	KLPN162
KLPN001.C.00162	5	23.7Kb	incomplete(60)	5360877-5384610	22	13	KLPN162
KLPN001.C.00162	6	12.3Kb	incomplete(20)	5485645-5497989	27	13	KLPN162
KLPN001.C.00176	1	14.7Kb	questionable(75)	618977-633773	16	12	KLPN176
KLPN001.C.00176	2	14.7Kb	incomplete(30)	1094332-1109081	10	9	KLPN176
KLPN001.C.00176	3	37.5Kb	intact(150)	1763508-1801008	48	40	KLPN176
KLPN001.C.00176	4	40.3Kb	intact(110)	2092270-2132640	37	32	KLPN176
KLPN001.C.00176	5	7.3Kb	incomplete(60)	2192489-2199835	9	6	KLPN176
KLPN001.C.00176	6	33.3Kb	questionable(70)	2281041-2314435	34	25	KLPN176
KLPN001.C.00176	7	40.4Kb	intact(110)	2357510-2397989	56	43	KLPN176
KLPN001.C.00176	8	16.9Kb	incomplete(30)	3617639-3634584	18	13	KLPN176
KLPN001.C.00176	9	58.9Kb	intact(110)	4004415-4063383	57	50	KLPN176
KLPN001.C.00176	10	35.5Kb	intact(150)	4127815-4163375	43	41	KLPN176
KLPN001.C.00176	11	46.7Kb	intact(150)	4214266-4261018	47	41	KLPN176
KLPN001.C.00176	12	25.7Kb	questionable(70)	5001545-5027298	27	13	KLPN176
KLPN001.C.00176	13	49.8Kb	intact(150)	5735457-5785323	29	21	KLPN176
KLPN001.C.00176	14	18.6Kb	questionable(80)	5815145-5833819	20	14	KLPN176
KLPN001.C.00177	1	12.5Kb	questionable(75)	618955-631458	14	10	KLPN177
KLPN001.C.00177	2	15.9Kb	incomplete(40)	1093439-1109349	12	10	KLPN177
KLPN001.C.00177	3	48.9Kb	intact(130)	1324507-1373468	57	50	KLPN177
KLPN001.C.00177	4	30.3Kb	intact(150)	1813047-1843347	37	33	KLPN177
KLPN001.C.00177	5	40.3Kb	intact(110)	2313910-2354291	51	40	KLPN177
KLPN001.C.00177	6	39Kb	intact(150)	4073334-4112412	47	41	KLPN177
KLPN001.C.00177	7	30.4Kb	questionable(80)	4870708-4901111	26	12	KLPN177
KLPN001.C.00177	8	91.1Kb	intact(150)	5425528-5516705	101	74	KLPN177
KLPN001.C.00177	9	16.3Kb	incomplete(50)	5527495-5543813	24	9	KLPN177
KLPN001.C.00177	10	12.8Kb	questionable(70)	5723151-5736032	16	12	KLPN177
KLPN001.C.00177	11	17Kb	incomplete(50)	5760296-5777311	22	17	KLPN177
KLPN001.C.00178	1	12.8Kb	questionable(75)	618988-631790	15	12	KLPN178
KLPN001.C.00178	2	14.7Kb	incomplete(40)	1092379-1107127	11	10	KLPN178
KLPN001.C.00178	3	39.4Kb	intact(150)	1761345-1800755	48	41	KLPN178
KLPN001.C.00178	4	40.3Kb	intact(110)	2091204-2131520	35	31	KLPN178
KLPN001.C.00178	5	26Kb	incomplete(50)	2278714-2304740	23	18	KLPN178
KLPN001.C.00178	6	41.3Kb	intact(130)	2347681-2389022	60	45	KLPN178
KLPN001.C.00178	7	56Kb	intact(140)	3287934-3343969	69	57	KLPN178
KLPN001.C.00178	8	20.4Kb	incomplete(40)	3614825-3635287	24	15	KLPN178
KLPN001.C.00178	9	55.4Kb	intact(140)	4013164-4068618	64	57	KLPN178
KLPN001.C.00178	10	41.4Kb	intact(150)	4182162-4223590	50	42	KLPN178
KLPN001.C.00178	11	30.4Kb	questionable(80)	4965925-4996328	26	12	KLPN178
KLPN001.C.00178	12	7.2Kb	incomplete(30)	5606988-5614204	10	7	KLPN178
KLPN001.C.00178	13	19.8Kb	questionable(90)	5775138-5794937	23	15	KLPN178
KLPN001.C.00178	14	20.6Kb	questionable(70)	5823519-5844138	30	16	KLPN178
KLPN001.C.00178	15	46.2Kb	intact(120)	5837429-5883717	44	23	KLPN178
KLPN.0218.00068	1	27.6Kb	incomplete(40)	1540280-1567904	30	26	KLPN189
KLPN.0218.00068	2	23Kb	incomplete(50)	1567215-1590292	21	18	KLPN189
KLPN.0218.00068	3	20.2Kb	incomplete(20)	2712583-2732828	20	14	KLPN189
KLPN.0218.00068	4	38.9Kb	intact(150)	3796989-3835933	41	37	KLPN189
KLPN.0218.00068	5	43.7Kb	questionable(90)	5490992-5534723	34	14	KLPN189
KLPN001.C.00002	1	27.6Kb	incomplete(40)	1540280-1567904	30	26	KLPN002
KLPN001.C.00002	2	23Kb	incomplete(50)	1567215-1590292	21	18	KLPN002
KLPN001.C.00002	3	20.2Kb	incomplete(20)	2712583-2732828	20	14	KLPN002
KLPN001.C.00002	4	38.9Kb	intact(150)	3796989-3835933	41	37	KLPN002
KLPN001.C.00002	5	43.7Kb	questionable(90)	5490992-5534723	34	14	KLPN002
KLPN001.C.00019	1	30.4Kb	questionable(80)	458966-489369	26	12	KLPN019
KLPN001.C.00019	2	39.6Kb	intact(150)	1234156-1273800	48	38	KLPN019
KLPN001.C.00019	3	50.3Kb	intact(110)	1387444-1437824	55	50	KLPN019
KLPN001.C.00019	4	53.4Kb	intact(130)	2952316-3005798	54	41	KLPN019
KLPN001.C.00019	5	37.5Kb	intact(150)	3476489-3513989	47	41	KLPN019
KLPN001.C.00019	6	52Kb	intact(110)	3950205-4002243	57	46	KLPN019
KLPN001.C.00019	7	21.8Kb	incomplete(30)	4209391-4231282	10	9	KLPN019
KLPN001.C.00019	8	13Kb	questionable(75)	4693049-4706082	16	10	KLPN019
KLPN001.C.00019	9	17.6Kb	questionable(80)	5279796-5297491	21	11	KLPN019
KLPN001.C.00019	10	22Kb	questionable(70)	5406066-5428137	34	19	KLPN019
KLPN001.C.00019	11	13.7Kb	incomplete(40)	5443767-5457491	13	10	KLPN019
KLPN001.C.00040	1	16.3Kb	questionable(75)	319255-335612	12	9	KLPN040
KLPN001.C.00040	2	50.4Kb	intact(130)	849994-900412	59	52	KLPN040
KLPN001.C.00040	3	12.3Kb	questionable(75)	1589047-1601424	12	9	KLPN040
KLPN001.C.00040	4	29Kb	intact(150)	2883917-2912992	34	31	KLPN040
KLPN001.C.00040	5	23.2Kb	questionable(75)	3444722-3467988	14	10	KLPN040
KLPN001.C.00040	6	46.4Kb	intact(120)	3575116-3621594	55	46	KLPN040
KLPN001.C.00040	7	30.7Kb	intact(110)	4234930-4265702	46	36	KLPN040
KLPN001.C.00040	8	47.5Kb	intact(150)	5161078-5208619	59	43	KLPN040
KLPN001.C.00040	9	21.4Kb	questionable(80)	5283094-5304548	21	11	KLPN040
KLPN001.C.00040	10	41.7Kb	intact(140)	5604341-5646080	29	20	KLPN040
KLPN001.C.00040	11	14.5Kb	incomplete(10)	5688816-5703370	26	11	KLPN040
KLPN001.C.00040	12	9Kb	incomplete(20)	5796250-5805324	11	7	KLPN040
KLPN001.C.00048	1	16.3Kb	questionable(75)	319255-335612	12	9	KLPN048
KLPN001.C.00048	2	50.4Kb	intact(130)	871207-921625	60	52	KLPN048
KLPN001.C.00048	3	12.3Kb	questionable(75)	1610260-1622637	11	9	KLPN048
KLPN001.C.00048	4	29Kb	intact(150)	2904064-2933139	34	31	KLPN048
KLPN001.C.00048	5	23.2Kb	questionable(75)	3464868-3488134	14	10	KLPN048
KLPN001.C.00048	6	46.4Kb	intact(120)	3595262-3641740	53	45	KLPN048
KLPN001.C.00048	7	30.7Kb	intact(110)	4253875-4284647	44	35	KLPN048
KLPN001.C.00048	8	47.5Kb	intact(150)	5218219-5265760	59	43	KLPN048
KLPN001.C.00048	9	39.6Kb	incomplete(60)	5669056-5708725	28	15	KLPN048
KLPN001.C.00048	10	14.5Kb	incomplete(10)	5743494-5758048	27	11	KLPN048
KLPN001.C.00048	11	19Kb	questionable(70)	5850928-5870013	18	14	KLPN048
KLPN001.C.00056	1	40.2Kb	intact(150)	440684-480942	48	39	KLPN056
KLPN001.C.00056	2	27.1Kb	intact(120)	1062224-1089366	30	30	KLPN056
KLPN001.C.00056	3	47Kb	intact(150)	1715624-1762629	52	38	KLPN056
KLPN001.C.00056	4	57.3Kb	intact(140)	2910513-2967820	54	48	KLPN056
KLPN001.C.00056	5	36Kb	intact(150)	4196714-4232800	49	34	KLPN056
KLPN001.C.00056	6	55.3Kb	intact(120)	5999223-6054578	64	55	KLPN056
KLPN001.C.00092	1	40.2Kb	intact(150)	660088-700346	46	40	KLPN092
KLPN001.C.00092	2	48.7Kb	intact(150)	1900117-1948897	51	38	KLPN092
KLPN001.C.00092	3	61.3Kb	intact(140)	3088139-3149463	50	45	KLPN092
KLPN001.C.00092	4	10.3Kb	incomplete(10)	5501490-5511852	22	12	KLPN092
KLPN001.C.00092	5	88.9Kb	intact(150)	5712029-5800941	111	81	KLPN092
KLPN001.C.00092	6	17.8Kb	questionable(70)	5897582-5915416	22	16	KLPN092
KLPN001.C.00093	1	40.2Kb	intact(150)	660088-700346	46	40	KLPN093
KLPN001.C.00093	2	48.7Kb	intact(150)	1901181-1949961	51	38	KLPN093
KLPN001.C.00093	3	61.3Kb	intact(150)	3089203-3150527	52	46	KLPN093
KLPN001.C.00093	4	10.3Kb	incomplete(10)	5604806-5615168	21	12	KLPN093
KLPN001.C.00093	5	68.9Kb	intact(130)	5717156-5786105	78	65	KLPN093
KLPN001.C.00093	6	15.2Kb	incomplete(40)	5792196-5807406	27	8	KLPN093
KLPN001.C.00093	7	26.2Kb	incomplete(60)	5881401-5907608	16	12	KLPN093
KLPN001.C.00094	1	40.2Kb	intact(150)	660088-700346	46	40	KLPN094
KLPN001.C.00094	2	48.7Kb	intact(150)	1900117-1948897	51	38	KLPN094
KLPN001.C.00094	3	61.3Kb	intact(140)	3088139-3149463	50	45	KLPN094
KLPN001.C.00094	4	25.8Kb	incomplete(40)	5362895-5388713	30	13	KLPN094
KLPN001.C.00094	5	10.3Kb	incomplete(10)	5406643-5417005	21	12	KLPN094
KLPN001.C.00094	6	99.2Kb	intact(150)	5703476-5802750	117	81	KLPN094
KLPN001.C.00094	7	32.5Kb	questionable(70)	5880542-5913056	22	15	KLPN094
KLPN001.C.00095	1	40.2Kb	intact(150)	660088-700346	46	40	KLPN095
KLPN001.C.00095	2	48.7Kb	intact(150)	1900117-1948897	51	38	KLPN095
KLPN001.C.00095	3	61.3Kb	intact(140)	3088138-3149462	50	45	KLPN095
KLPN001.C.00095	4	10.3Kb	incomplete(10)	5392510-5402872	21	12	KLPN095
KLPN001.C.00095	5	109.1Kb	intact(150)	5701174-5810273	124	82	KLPN095
KLPN001.C.00096	1	40.2Kb	intact(150)	660088-700346	46	40	KLPN096
KLPN001.C.00096	2	48.7Kb	intact(150)	1900117-1948897	51	38	KLPN096
KLPN001.C.00096	3	61.3Kb	intact(140)	3088139-3149463	50	45	KLPN096
KLPN001.C.00096	4	30.1Kb	incomplete(30)	5360099-5390254	32	13	KLPN096
KLPN001.C.00096	5	81.4Kb	intact(150)	5725620-5807045	88	63	KLPN096
KLPN001.C.00096	6	38.7Kb	questionable(80)	5865108-5903894	22	16	KLPN096
KLPN001.C.00098	1	40.2Kb	intact(150)	660088-700346	46	40	KLPN098
KLPN001.C.00098	2	47.8Kb	intact(150)	1900075-1947900	52	37	KLPN098
KLPN001.C.00098	3	61.3Kb	intact(140)	3088140-3149464	50	45	KLPN098
KLPN001.C.00098	4	10.3Kb	incomplete(10)	5454126-5464488	22	12	KLPN098
KLPN001.C.00098	5	87.3Kb	intact(130)	5700902-5788256	79	63	KLPN098
KLPN001.C.00098	6	21.8Kb	incomplete(40)	5820326-5842159	28	8	KLPN098
KLPN001.C.00098	7	44.5Kb	questionable(70)	5872739-5917282	22	15	KLPN098
KLPN001.C.00100	1	36.7Kb	intact(150)	1180887-1217591	46	42	KLPN100
KLPN001.C.00100	2	20.1Kb	incomplete(30)	1330764-1350878	18	7	KLPN100
KLPN001.C.00100	3	48.2Kb	intact(120)	1354106-1402357	63	51	KLPN100
KLPN001.C.00100	4	47.7Kb	intact(150)	1943533-1991297	58	50	KLPN100
KLPN001.C.00100	5	38.1Kb	intact(150)	2013035-2051197	50	34	KLPN100
KLPN001.C.00100	6	51.9Kb	intact(120)	4106450-4158411	62	50	KLPN100
KLPN001.C.00100	7	18.6Kb	incomplete(30)	4834057-4852722	11	6	KLPN100
KLPN001.C.00100	8	20.4Kb	intact(120)	5529664-5550137	23	17	KLPN100
KLPN001.C.00100	9	17.2Kb	incomplete(40)	5573380-5590621	24	8	KLPN100
KLPN001.C.00106	1	30.4Kb	questionable(80)	465267-495670	26	12	KLPN106
KLPN001.C.00106	2	39.6Kb	intact(150)	1240208-1279850	49	39	KLPN106
KLPN001.C.00106	3	52.1Kb	intact(120)	1393409-1445554	60	49	KLPN106
KLPN001.C.00106	4	37.5Kb	intact(150)	3623072-3660578	48	41	KLPN106
KLPN001.C.00106	5	21.8Kb	incomplete(30)	4309828-4331719	10	9	KLPN106
KLPN001.C.00106	6	13Kb	questionable(75)	4793838-4806872	16	10	KLPN106
KLPN001.C.00106	7	47.5Kb	intact(110)	5212911-5260499	64	51	KLPN106
KLPN001.C.00106	8	37.1Kb	intact(130)	5522948-5560103	22	14	KLPN106
KLPN001.C.00106	9	28.3Kb	questionable(80)	5784215-5812600	28	15	KLPN106
KLPN001.C.00109	1	39Kb	intact(150)	442762-481783	48	41	KLPN109
KLPN001.C.00109	2	28.4Kb	questionable(90)	2246402-2274864	20	20	KLPN109
KLPN001.C.00109	3	131.6Kb	intact(150)	5478636-5610326	137	111	KLPN109
KLPN001.C.00109	4	41.8Kb	incomplete(60)	5663573-5705467	33	16	KLPN109
KLPN001.C.00116	1	38.9Kb	intact(140)	250890-289815	50	40	KLPN116
KLPN001.C.00116	2	49.9Kb	intact(150)	1118909-1168856	45	30	KLPN116
KLPN001.C.00116	3	54Kb	intact(110)	1256044-1310057	54	38	KLPN116
KLPN001.C.00116	4	39.7Kb	questionable(70)	1663351-1703127	32	27	KLPN116
KLPN001.C.00116	5	30.4Kb	questionable(80)	2652758-2683161	26	12	KLPN116
KLPN001.C.00116	6	43.2Kb	intact(140)	4507647-4550853	65	53	KLPN116
KLPN001.C.00116	7	46.4Kb	intact(100)	5145710-5192133	61	42	KLPN116
KLPN001.C.00116	8	40.6Kb	questionable(70)	5796147-5836760	36	11	KLPN116
KLPN001.C.00117	1	39.1Kb	intact(150)	498412-537530	46	32	KLVA004
KLPN001.C.00117	2	42.1Kb	intact(150)	1707055-1749171	43	38	KLVA004
KLPN001.C.00117	3	59.6Kb	intact(150)	4532163-4591834	50	41	KLVA004
KLPN001.C.00117	4	43.3Kb	intact(120)	4841003-4884347	55	47	KLVA004
KLPN001.C.00117	5	7.9Kb	incomplete(60)	4894251-4902159	7	6	KLVA004
KLPN001.C.00117	6	14.6Kb	incomplete(40)	5802561-5817223	26	14	KLVA004
KLPN001.C.00117	7	10.5Kb	incomplete(10)	5855564-5866151	21	10	KLVA004
KLPN001.C.00117	8	42.5Kb	intact(110)	5953021-5995580	45	22	KLVA004
KLPN001.C.00121	1	12.5Kb	questionable(75)	187443-199946	15	10	KLPN121
KLPN001.C.00121	2	14.7Kb	incomplete(30)	660519-675269	10	9	KLPN121
KLPN001.C.00121	3	49.1Kb	intact(100)	890427-939561	60	49	KLPN121
KLPN001.C.00121	4	37.5Kb	intact(150)	1377837-1415337	49	41	KLPN121
KLPN001.C.00121	5	59.9Kb	intact(130)	1847174-1907103	54	43	KLPN121
KLPN001.C.00121	6	41.7Kb	intact(130)	1943061-1984846	56	43	KLPN121
KLPN001.C.00121	7	39.6Kb	intact(150)	3680431-3720073	47	38	KLPN121
KLPN001.C.00121	8	25.7Kb	questionable(70)	4462489-4488242	26	13	KLPN121
KLPN001.C.00121	9	21.6Kb	intact(110)	5437228-5458884	18	15	KLPN121
KLPN001.C.00121	10	24.7Kb	incomplete(50)	5661909-5686646	35	18	KLPN121
KLPN001.C.00121	11	22.1Kb	incomplete(60)	5796331-5818505	9	7	KLPN121
KLPN001.C.00124	1	37.5Kb	intact(150)	458452-495952	49	41	KLPN124
KLPN001.C.00124	2	39.2Kb	intact(110)	783433-822712	29	28	KLPN124
KLPN001.C.00124	3	60.5Kb	intact(110)	1698561-1759081	54	48	KLPN124
KLPN001.C.00124	4	54.2Kb	intact(120)	2635702-2689998	57	49	KLPN124
KLPN001.C.00124	5	38.7Kb	intact(150)	2793424-2832136	46	39	KLPN124
KLPN001.C.00124	6	30.4Kb	questionable(80)	3576194-3606597	26	12	KLPN124
KLPN001.C.00124	7	12.5Kb	questionable(75)	4686968-4699471	14	10	KLPN124
KLPN001.C.00124	8	14.7Kb	incomplete(30)	5160044-5174794	13	9	KLPN124
KLPN001.C.00124	9	30.1Kb	questionable(70)	5389941-5420040	47	39	KLPN124
KLPN001.C.00124	10	21.6Kb	intact(110)	5599833-5621489	19	15	KLPN124
KLPN001.C.00124	11	109.5Kb	intact(150)	5625571-5735131	122	107	KLPN124
KLPN001.C.00127	1	12.5Kb	questionable(75)	512648-525151	14	10	KLPN127
KLPN001.C.00127	2	49.1Kb	intact(100)	1215632-1264766	59	48	KLPN127
KLPN001.C.00127	3	37.5Kb	intact(150)	1703042-1740542	50	41	KLPN127
KLPN001.C.00127	4	58Kb	intact(130)	2172380-2230399	52	43	KLPN127
KLPN001.C.00127	5	41.7Kb	intact(130)	2266357-2308142	56	42	KLPN127
KLPN001.C.00127	6	39.6Kb	intact(150)	4003727-4043369	47	39	KLPN127
KLPN001.C.00127	7	30.4Kb	questionable(80)	4783925-4814328	26	12	KLPN127
KLPN001.C.00127	8	21.6Kb	intact(110)	5556074-5577730	19	15	KLPN127
KLPN001.C.00127	9	13.1Kb	incomplete(20)	5589520-5602675	24	11	KLPN127
KLPN001.C.00127	10	19.5Kb	incomplete(50)	5783999-5803582	21	12	KLPN127
KLPN001.C.00127	11	30.2Kb	questionable(90)	5804580-5834878	23	11	KLPN127
KLPN001.C.00130	1	41.7Kb	intact(130)	52508-94293	55	42	KLPN130
KLPN001.C.00130	2	57.6Kb	intact(110)	1666879-1724566	57	51	KLPN130
KLPN001.C.00130	3	39.6Kb	intact(150)	1827992-1867634	46	38	KLPN130
KLPN001.C.00130	4	30.4Kb	questionable(80)	2608189-2638592	26	12	KLPN130
KLPN001.C.00130	5	12.5Kb	questionable(75)	3717367-3729870	14	10	KLPN130
KLPN001.C.00130	6	14.7Kb	incomplete(30)	4190442-4205192	10	9	KLPN130
KLPN001.C.00130	7	37.5Kb	intact(150)	4867077-4904577	48	41	KLPN130
KLPN001.C.00130	8	13.5Kb	intact(100)	5455151-5468713	13	12	KLPN130
KLPN001.C.00130	9	24.7Kb	incomplete(50)	5527929-5552666	36	18	KLPN130
KLPN001.C.00130	10	13.6Kb	questionable(70)	5697233-5710855	12	10	KLPN130
KLPN001.C.00133	1	56.2Kb	intact(120)	148432-204717	69	60	KLPN133
KLPN001.C.00133	2	41.3Kb	intact(150)	1568421-1609794	46	39	KLPN133
KLPN001.C.00133	3	57.1Kb	intact(130)	4502904-4560099	50	44	KLPN133
KLPN001.C.00133	4	27.8Kb	questionable(80)	5438190-5465990	27	17	KLPN133
KLPN001.C.00133	5	98.2Kb	intact(150)	5479364-5577599	94	77	KLPN133
KLPN001.C.00133	6	125.2Kb	intact(150)	5579590-5704821	153	114	KLPN133
KLPN001.C.00133	7	33.6Kb	questionable(70)	5745523-5779151	25	16	KLPN133
KLPN001.C.00144	1	11.3Kb	incomplete(40)	759053-770365	12	9	KLPN144
KLPN001.C.00144	2	22Kb	incomplete(40)	833672-855723	20	15	KLPN144
KLPN001.C.00144	3	46.7Kb	intact(110)	2861602-2908376	64	49	KLPN144
KLPN001.C.00144	4	16.6Kb	incomplete(20)	5427075-5443698	24	13	KLPN144
KLPN001.C.00144	5	24.6Kb	questionable(80)	5608595-5633200	21	12	KLPN144
KLPN001.C.00153	1	20.6Kb	incomplete(30)	1316961-1337606	13	9	KLPN153
KLPN001.C.00153	2	30.7Kb	incomplete(40)	1757236-1787974	22	17	KLPN153
KLPN001.C.00153	3	53.8Kb	intact(110)	2945441-2999331	60	46	KLPN153
KLPN001.C.00153	4	31.4Kb	intact(100)	3140392-3171829	21	21	KLPN153
KLPN001.C.00153	5	37.1Kb	intact(150)	5354793-5391899	40	24	KLPN153
KLPN001.C.00153	6	12.3Kb	incomplete(20)	5463769-5476113	27	13	KLPN153
KLPN001.C.00161	1	21.2Kb	questionable(80)	470747-492039	27	13	KLPN161
KLPN001.C.00161	2	42.3Kb	intact(110)	1721377-1763766	52	39	KLPN161
KLPN001.C.00161	3	37.5Kb	intact(150)	3486119-3523619	47	41	KLPN161
KLPN001.C.00161	4	21.8Kb	incomplete(30)	4170451-4192342	10	9	KLPN161
KLPN001.C.00161	5	13Kb	questionable(75)	4660173-4673207	13	10	KLPN161
KLPN001.C.00161	6	20.9Kb	questionable(70)	5533833-5554817	21	10	KLPN161
KLPN001.C.00161	7	36.4Kb	intact(110)	5617549-5653964	33	24	KLPN161
KLPN001.C.00161	8	50.9Kb	intact(140)	5646602-5697585	28	18	KLPN161
KLPN001.C.00170	1	30.4Kb	questionable(70)	461465-491868	26	12	KLPN170
KLPN001.C.00170	2	39.6Kb	intact(150)	1233631-1273271	50	39	KLPN170
KLPN001.C.00170	3	50.3Kb	intact(110)	1386826-1437203	56	51	KLPN170
KLPN001.C.00170	4	53.4Kb	intact(130)	3120386-3173867	57	45	KLPN170
KLPN001.C.00170	5	44.2Kb	questionable(80)	3510734-3554938	34	27	KLPN170
KLPN001.C.00170	6	38.3Kb	intact(150)	3687901-3726217	50	42	KLPN170
KLPN001.C.00170	7	50.9Kb	intact(100)	4162634-4213558	59	48	KLPN170
KLPN001.C.00170	8	21.8Kb	incomplete(30)	4420708-4442599	10	9	KLPN170
KLPN001.C.00170	9	13Kb	questionable(75)	4904576-4917609	15	10	KLPN170
KLPN001.C.00170	10	18.6Kb	incomplete(50)	5583543-5602154	9	6	KLPN170
KLPN001.C.00170	11	23.2Kb	intact(130)	5603425-5626625	18	17	KLPN170
KLPN001.C.00170	12	39.1Kb	questionable(70)	5783106-5822240	28	17	KLPN170
KLPN001.C.00180	1	54.6Kb	intact(140)	388466-443067	49	38	KLPN180
KLPN001.C.00180	2	73.1Kb	intact(130)	467189-540290	61	50	KLPN180
KLPN001.C.00180	3	36.7Kb	intact(100)	1003311-1040054	59	48	KLPN180
KLPN001.C.00180	4	57.9Kb	intact(150)	1086727-1144699	64	50	KLPN180
KLPN001.C.00180	5	49.1Kb	intact(130)	3705353-3754503	63	57	KLPN180
KLPN001.C.00180	6	15.6Kb	incomplete(50)	4376685-4392318	20	11	KLPN180
KLPN001.C.00180	7	59.5Kb	intact(150)	4543289-4602852	61	46	KLPN180
KLPN001.C.00180	8	47.9Kb	intact(130)	4900081-4948050	68	56	KLPN180
KLPN001.C.00180	9	8.4Kb	incomplete(50)	5642687-5651157	10	6	KLPN180
KLPN001.C.00180	10	11.8Kb	incomplete(40)	5882029-5893852	15	8	KLPN180
KLPN001.C.00180	11	33.1Kb	incomplete(40)	6048089-6081278	34	12	KLPN180
KLPN001.C.00180	12	27.5Kb	incomplete(60)	6162939-6190470	46	17	KLPN180
KLPN.0218.00074	1	49.2Kb	intact(120)	1289490-1338689	59	47	KLPN190
KLPN.0218.00074	2	40.1Kb	intact(110)	3190046-3230243	31	29	KLPN190
KLPN001.C.00005	1	13.5Kb	questionable(75)	581768-595336	15	11	KLPN005
KLPN001.C.00005	2	14.7Kb	incomplete(30)	1058406-1073159	10	9	KLPN005
KLPN001.C.00005	3	50.4Kb	intact(130)	1288314-1338717	63	54	KLPN005
KLPN001.C.00005	4	33Kb	intact(150)	1778297-1811349	42	35	KLPN005
KLPN001.C.00005	5	44.8Kb	intact(130)	2280697-2325549	57	44	KLPN005
KLPN001.C.00005	6	39Kb	intact(150)	4046142-4085218	40	34	KLPN005
KLPN001.C.00005	7	30.4Kb	questionable(80)	4808581-4838983	26	12	KLPN005
KLPN001.C.00005	8	124.5Kb	intact(150)	5334143-5458691	145	120	KLPN005
KLPN001.C.00005	9	24.9Kb	questionable(90)	5473387-5498288	27	13	KLPN005
KLPN001.C.00005	10	16.9Kb	incomplete(40)	5642700-5659698	15	11	KLPN005
KLPN001.C.00017	1	49.2Kb	intact(120)	1289490-1338689	59	47	KLPN017
KLPN001.C.00017	2	40.1Kb	intact(110)	3190046-3230243	31	29	KLPN017
KLPN001.C.00017	3	34.9Kb	questionable(80)	5429426-5464416	24	13	KLPN017
KLPN001.C.00017	4	47.3Kb	questionable(80)	5472111-5519430	36	15	KLPN017
KLPN001.C.00017	5	33.8Kb	incomplete(50)	5514485-5548331	32	14	KLPN017
KLPN001.C.00045	1	35.9Kb	intact(150)	971075-1007063	47	35	KLPN045
KLPN001.C.00045	2	57.1Kb	intact(140)	2235811-2293005	53	46	KLPN045
KLPN001.C.00045	3	49.4Kb	intact(150)	3430757-3480206	44	36	KLPN045
KLPN001.C.00045	4	27.1Kb	intact(120)	4056263-4083405	29	29	KLPN045
KLPN001.C.00045	5	41.3Kb	intact(150)	4662804-4704177	47	41	KLPN045
KLPN001.C.00045	6	54.4Kb	intact(120)	5886252-5940693	61	55	KLPN045
KLPN001.C.00073	1	42.4Kb	intact(140)	2302383-2344786	51	41	KLPN073
KLPN001.C.00073	2	72.3Kb	intact(130)	2905506-2977871	88	64	KLPN073
KLPN001.C.00073	3	40.6Kb	intact(140)	3892319-3932949	43	38	KLPN073
KLPN001.C.00073	4	38.3Kb	intact(150)	4091518-4129853	37	29	KLPN073
KLPN001.C.00073	5	42.3Kb	intact(120)	4885665-4927983	57	48	KLPN073
KLPN001.C.00073	6	24.9Kb	questionable(90)	5416941-5441867	16	12	KLPN073
KLPN001.C.00073	7	120.1Kb	intact(150)	5630579-5750768	129	105	KLPN073
KLPN001.C.00078	1	40.2Kb	intact(150)	660100-700358	46	40	KLPN078
KLPN001.C.00078	2	40.1Kb	intact(150)	1907889-1947992	45	35	KLPN078
KLPN001.C.00078	3	70.6Kb	intact(150)	3087236-3157842	58	50	KLPN078
KLPN001.C.00078	4	10.3Kb	incomplete(10)	5487977-5498339	21	12	KLPN078
KLPN001.C.00078	5	72.4Kb	intact(120)	5719527-5792000	92	70	KLPN078
KLPN001.C.00078	6	23Kb	questionable(70)	5893947-5916993	22	16	KLPN078
KLPN001.C.00091	1	16.3Kb	intact(100)	2388618-2404989	17	12	KLPN091
KLPN001.C.00091	2	41.6Kb	intact(150)	5093352-5134955	49	39	KLPN091
KLPN001.C.00091	3	37.6Kb	intact(150)	5157207-5194861	44	31	KLPN091
KLPN001.C.00091	4	29.4Kb	incomplete(60)	5436834-5466323	21	11	KLPN091
KLPN001.C.00105	1	30.4Kb	questionable(80)	460570-490973	26	12	KLPN105
KLPN001.C.00105	2	41.9Kb	intact(150)	1237739-1279647	50	40	KLPN105
KLPN001.C.00105	3	50.1Kb	intact(98)	1396053-1446243	58	52	KLPN105
KLPN001.C.00105	4	33.1Kb	incomplete(40)	2929441-2962598	24	16	KLPN105
KLPN001.C.00105	5	23.6Kb	incomplete(40)	3014420-3038066	19	9	KLPN105
KLPN001.C.00105	6	44.5Kb	intact(110)	3036052-3080589	54	41	KLPN105
KLPN001.C.00105	7	37.5Kb	intact(150)	3548906-3586406	49	41	KLPN105
KLPN001.C.00105	8	21.8Kb	incomplete(30)	4234195-4256085	10	9	KLPN105
KLPN001.C.00105	9	13Kb	questionable(75)	4716870-4729904	15	10	KLPN105
KLPN001.C.00105	10	34.2Kb	questionable(80)	5536759-5571040	48	27	KLPN105
KLPN001.C.00105	11	20.7Kb	incomplete(40)	5617443-5638190	31	17	KLPN105
KLPN001.C.00105	12	13.7Kb	incomplete(40)	5653820-5667544	13	10	KLPN105
KLPN001.C.00105	13	35.5Kb	intact(100)	5666136-5701718	23	11	KLPN105
KLPN001.C.00108	1	30.4Kb	questionable(80)	379130-409530	26	12	KLPN108
KLPN001.C.00108	2	39.2Kb	intact(150)	586716-626005	50	43	KLPN108
KLPN001.C.00108	3	39.2Kb	intact(150)	1183081-1222319	50	42	KLPN108
KLPN001.C.00108	4	60.3Kb	intact(110)	2967822-3028166	56	42	KLPN108
KLPN001.C.00108	5	61.4Kb	intact(130)	3068221-3129711	56	48	KLPN108
KLPN001.C.00108	6	30.2Kb	intact(150)	3555270-3585565	39	34	KLPN108
KLPN001.C.00108	7	21.8Kb	incomplete(30)	4234727-4256615	10	9	KLPN108
KLPN001.C.00108	8	14.9Kb	questionable(75)	4717344-4732305	13	10	KLPN108
KLPN001.C.00108	9	21.1Kb	incomplete(40)	5697801-5718973	22	13	KLPN108
KLPN001.C.00108	10	44.4Kb	incomplete(40)	5721786-5766202	37	11	KLPN108
KLPN001.C.00108	11	44.4Kb	questionable(90)	5800225-5844639	30	19	KLPN108
KLPN001.C.00145	1	21.2Kb	questionable(70)	469646-490938	27	13	KLPN145
KLPN001.C.00145	2	60.3Kb	intact(110)	2948772-3009124	54	41	KLPN145
KLPN001.C.00145	3	37.5Kb	intact(150)	3489784-3527284	48	40	KLPN145
KLPN001.C.00145	4	21.8Kb	incomplete(30)	4174116-4196007	10	9	KLPN145
KLPN001.C.00145	5	13Kb	questionable(75)	4663838-4676872	14	10	KLPN145
KLPN001.C.00145	6	20.9Kb	questionable(70)	5571494-5592478	21	11	KLPN145
KLPN001.C.00145	7	36.4Kb	intact(110)	5655223-5691638	36	24	KLPN145
KLPN001.C.00146	1	59.1Kb	intact(150)	2923702-2982867	48	42	KLPN146
KLPN001.C.00146	2	24.7Kb	intact(130)	3015807-3040605	29	24	KLPN146
KLPN001.C.00146	3	31.3Kb	intact(120)	3511734-3543106	40	29	KLPN146
KLPN001.C.00146	4	30.4Kb	intact(130)	5048915-5079347	25	17	KLPN146
KLPN001.C.00146	5	26.8Kb	incomplete(50)	5604221-5631082	30	18	KLPN146
KLPN001.C.00147	1	60.2Kb	intact(150)	2923701-2983932	49	43	KLPN147
KLPN001.C.00147	2	24.7Kb	intact(130)	3016872-3041670	28	24	KLPN147
KLPN001.C.00147	3	31.3Kb	intact(110)	3512800-3544172	39	30	KLPN147
KLPN001.C.00147	4	44Kb	questionable(70)	5476636-5520664	22	13	KLPN147
KLPN001.C.00147	5	26.8Kb	incomplete(50)	5620567-5647428	30	18	KLPN147
KLPN001.C.00150	1	21.2Kb	questionable(80)	470747-492039	27	13	KLPN150
KLPN001.C.00150	2	42.3Kb	intact(110)	1721377-1763766	52	39	KLPN150
KLPN001.C.00150	3	37.5Kb	intact(150)	3486119-3523619	47	41	KLPN150
KLPN001.C.00150	4	21.8Kb	incomplete(30)	4170451-4192342	10	9	KLPN150
KLPN001.C.00150	5	13Kb	questionable(75)	4660173-4673207	13	10	KLPN150
KLPN001.C.00150	6	36.4Kb	intact(110)	5617549-5653964	32	24	KLPN150
KLPN001.C.00154	1	60.3Kb	intact(110)	1621078-1681430	52	39	KLPN154
KLPN001.C.00154	2	37.5Kb	intact(150)	2162090-2199590	48	40	KLPN154
KLPN001.C.00154	3	21.8Kb	incomplete(30)	2846422-2868313	10	9	KLPN154
KLPN001.C.00154	4	13Kb	questionable(75)	3336154-3349188	13	10	KLPN154
KLPN001.C.00154	5	21.2Kb	questionable(70)	4438960-4460252	27	13	KLPN154
KLPN001.C.00154	6	20.9Kb	questionable(70)	5571613-5592609	21	10	KLPN154
KLPN001.C.00154	7	36.4Kb	intact(120)	5655329-5691744	36	25	KLPN154
KLPN001.C.00155	1	21.2Kb	questionable(70)	469646-490938	27	13	KLPN155
KLPN001.C.00155	2	60.3Kb	intact(110)	2948882-3009234	54	41	KLPN155
KLPN001.C.00155	3	37.5Kb	intact(150)	3489894-3527394	49	41	KLPN155
KLPN001.C.00155	4	21.8Kb	incomplete(30)	4174226-4196117	10	9	KLPN155
KLPN001.C.00155	5	13Kb	questionable(75)	4663948-4676982	14	10	KLPN155
KLPN001.C.00155	6	36.4Kb	intact(110)	5655319-5691734	35	24	KLPN155
KLPN001.C.00156	1	21.2Kb	questionable(80)	470892-492184	27	13	KLPN156
KLPN001.C.00156	2	60.3Kb	intact(110)	2916153-2976505	54	42	KLPN156
KLPN001.C.00156	3	37.5Kb	intact(150)	3457165-3494665	49	41	KLPN156
KLPN001.C.00156	4	21.8Kb	incomplete(30)	4141497-4163388	10	9	KLPN156
KLPN001.C.00156	5	13Kb	questionable(75)	4631219-4644253	13	10	KLPN156
KLPN001.C.00156	6	20.9Kb	questionable(70)	5504880-5525864	22	11	KLPN156
KLPN001.C.00156	7	36.4Kb	intact(120)	5588596-5625011	34	25	KLPN156
KLPN001.C.00159	1	21.2Kb	questionable(70)	470747-492039	27	12	KLPN159
KLPN001.C.00159	2	60.3Kb	intact(110)	2950002-3010354	55	42	KLPN159
KLPN001.C.00159	3	37.5Kb	intact(150)	3491014-3528514	48	40	KLPN159
KLPN001.C.00159	4	21.8Kb	incomplete(30)	4175346-4197237	10	9	KLPN159
KLPN001.C.00159	5	13Kb	questionable(75)	4665068-4678102	14	10	KLPN159
KLPN001.C.00159	6	20.9Kb	questionable(70)	5538728-5559712	21	10	KLPN159
KLPN001.C.00159	7	36.4Kb	intact(110)	5622444-5658859	32	24	KLPN159
KLPN001.C.00160	1	21.2Kb	questionable(70)	470747-492039	27	12	KLPN160
KLPN001.C.00160	2	60.3Kb	intact(110)	2950232-3010584	54	41	KLPN160
KLPN001.C.00160	3	37.5Kb	intact(150)	3491244-3528744	48	41	KLPN160
KLPN001.C.00160	4	21.8Kb	incomplete(30)	4175576-4197467	10	9	KLPN160
KLPN001.C.00160	5	13Kb	questionable(75)	4665298-4678332	14	10	KLPN160
KLPN001.C.00160	6	36.4Kb	intact(110)	5652762-5689177	35	24	KLPN160
KLPN001.C.00149	1	37.2Kb	intact(150)	1519062-1556335	37	28	KLPN149
KLPN001.C.00149	2	115.2Kb	intact(150)	5475687-5590985	127	107	KLPN149
KLPN001.C.00149	3	24.3Kb	questionable(80)	5603159-5627464	21	14	KLPN149
KLPN001.C.00086	1	30.4Kb	questionable(80)	458537-488940	26	12	KLPN086
KLPN001.C.00086	2	52.1Kb	intact(110)	2963497-3015674	52	40	KLPN086
KLPN001.C.00086	3	50.9Kb	intact(100)	3924511-3975440	53	45	KLPN086
KLPN001.C.00086	4	21.8Kb	incomplete(30)	4183894-4205785	10	9	KLPN086
KLPN001.C.00086	5	13Kb	questionable(75)	4666568-4679602	16	10	KLPN086
KLPN001.C.00086	6	26.5Kb	incomplete(40)	5473944-5500504	26	8	KLPN086
KLPN001.C.00086	7	23.2Kb	incomplete(60)	5528898-5552191	21	8	KLPN086
KLPN001.C.00026	1	37.8Kb	intact(150)	3799503-3837359	36	28	KLPN026
KLPN001.C.00026	2	34.8Kb	questionable(80)	5341940-5376827	36	20	KLPN026
KLPN001.C.00026	3	14.9Kb	incomplete(40)	5408138-5423066	23	13	KLPN026
KLPN001.C.00026	4	27.9Kb	incomplete(40)	5490470-5518440	9	6	KLPN026
KLPN001.C.00026	5	101.6Kb	intact(150)	5812802-5914479	124	104	KLPN026
KLPN001.C.00026	6	25.7Kb	incomplete(30)	5934356-5960090	21	10	KLPN026
KLPN001.C.00113	1	52.1Kb	intact(110)	2117150-2169326	52	39	KLPN113
KLPN001.C.00113	2	37.5Kb	intact(150)	2650880-2688380	48	40	KLPN113
KLPN001.C.00113	3	50.9Kb	intact(100)	3126267-3177196	62	51	KLPN113
KLPN001.C.00113	4	21.8Kb	incomplete(30)	3384346-3406237	10	9	KLPN113
KLPN001.C.00113	5	13Kb	questionable(75)	3867014-3880048	15	10	KLPN113
KLPN001.C.00113	6	25.7Kb	incomplete(60)	4959527-4985280	26	12	KLPN113
KLPN001.C.00113	7	14.8Kb	incomplete(40)	5380984-5395870	24	13	KLPN113
KLPN001.C.00113	8	11.8Kb	incomplete(30)	5480051-5491902	8	6	KLPN113
KLPN001.C.00113	9	40.8Kb	intact(100)	5486884-5527704	21	11	KLPN113
KLPN001.C.00113	10	17.4Kb	incomplete(50)	5973018-5990504	21	13	KLPN113
KLPN001.C.00123	1	43.9Kb	questionable(80)	388964-432911	33	23	KLPN123
KLPN001.C.00123	2	64.1Kb	intact(150)	712291-776403	54	46	KLPN123
KLPN001.C.00123	3	13.5Kb	incomplete(40)	1905328-1918856	14	10	KLPN123
KLPN001.C.00123	4	39.4Kb	intact(150)	1967476-2006881	44	38	KLPN123
KLPN001.C.00123	5	22.4Kb	incomplete(20)	5379538-5401982	25	10	KLPN123
KLPN001.C.00123	6	21.6Kb	incomplete(60)	5470088-5491715	11	8	KLPN123
KLPN001.C.00123	7	47.4Kb	intact(130)	5726353-5773834	36	19	KLPN123
KLPN001.C.00123	8	27.9Kb	questionable(90)	5760056-5788028	24	14	KLPN123
KLPN001.C.00020	1	12Kb	questionable(75)	576483-588487	10	8	KLPN020
KLPN001.C.00020	2	34.2Kb	intact(110)	1704935-1739189	36	30	KLPN020
KLPN001.C.00020	3	9.9Kb	incomplete(20)	2023939-2033858	14	8	KLPN020
KLPN001.C.00020	4	35.2Kb	intact(150)	2034597-2069892	41	34	KLPN020
KLPN001.C.00020	5	44.2Kb	intact(150)	2258281-2302529	47	40	KLPN020
KLPN001.C.00020	6	45.8Kb	intact(150)	3217640-3263480	56	45	KLPN020
KLPN001.C.00020	7	9.7Kb	incomplete(40)	3483910-3493640	10	7	KLPN020
KLPN001.C.00020	8	36.1Kb	intact(150)	3939091-3975276	47	40	KLPN020
KLPN001.C.00020	9	16.2Kb	questionable(70)	4035400-4051679	19	18	KLPN020
KLPN001.C.00020	10	19Kb	intact(140)	5448089-5467158	23	17	KLPN020
KLPN001.C.00020	11	14Kb	incomplete(60)	5630574-5644645	23	11	KLPN020
KLPN001.C.00020	12	20.9Kb	incomplete(50)	5732589-5753502	8	6	KLPN020
KLPN001.C.00020	13	65.6Kb	intact(150)	5769117-5834777	53	24	KLPN020
KLPN001.C.00020	14	25.7Kb	questionable(90)	5886294-5912058	21	10	KLPN020
KLPN001.C.00083	1	75.2Kb	intact(130)	2954054-3029260	56	49	KLPN083
KLPN001.C.00083	2	10.3Kb	incomplete(10)	5246639-5256998	23	12	KLPN083
KLPN001.C.00083	3	36.9Kb	intact(140)	5668532-5705476	43	19	KLPN083
KLPN001.C.00181	1	57.3Kb	intact(140)	1577946-1635289	73	59	KLPN181
KLPN001.C.00181	2	44.1Kb	questionable(80)	1759809-1803991	58	38	KLPN181
KLPN001.C.00181	3	38.6Kb	intact(150)	2196269-2234919	47	40	KLPN181
KLPN001.C.00181	4	68Kb	intact(150)	2327367-2395443	62	57	KLPN181
KLPN001.C.00181	5	58.5Kb	intact(150)	2527083-2585589	68	58	KLPN181
KLPN001.C.00181	6	32.1Kb	intact(140)	4177115-4209276	44	38	KLPN181
KLPN001.C.00181	7	48.6Kb	intact(140)	5110384-5159053	73	62	KLPN181
KLPN001.C.00181	8	10.9Kb	incomplete(10)	5599867-5610772	24	13	KLPN181
KLPN001.C.00181	9	29.2Kb	incomplete(60)	5835767-5864987	22	13	KLPN181
KLPN001.C.00181	10	17Kb	intact(110)	6027836-6044909	24	15	KLPN181
KLPN001.C.00181	11	10.4Kb	incomplete(40)	6093554-6104033	15	8	KLPN181
KLPN001.C.00152	1	20.6Kb	incomplete(30)	1316961-1337606	13	9	KLPN152
KLPN001.C.00152	2	30.7Kb	incomplete(40)	1757236-1787974	22	17	KLPN152
KLPN001.C.00152	3	53.8Kb	intact(110)	2945431-2999321	60	47	KLPN152
KLPN001.C.00152	4	31.4Kb	intact(100)	3140382-3171819	21	21	KLPN152
KLPN001.C.00152	5	31.3Kb	intact(130)	5671013-5702409	34	20	KLPN152
KLPN001.C.00152	6	25.2Kb	questionable(80)	5793821-5819085	19	10	KLPN152
KLPN001.C.00152	7	29.2Kb	incomplete(30)	5840798-5870055	37	14	KLPN152
KLPN.0218.00078	1	24.2Kb	incomplete(50)	1962540-1986760	28	20	KLPN191
KLPN.0218.00078	2	17.5Kb	questionable(70)	2001531-2019060	19	17	KLPN191
KLPN.0218.00079	1	19.5Kb	intact(110)	2000828-2020407	20	19	KLPN192
KLPN.0218.00079	2	15.5Kb	incomplete(20)	3381239-3396786	17	12	KLPN192
KLPN.0218.00079	3	54Kb	questionable(70)	5165472-5219555	59	31	KLPN192
KLPN.0218.00079	4	25.5Kb	questionable(80)	5251395-5276973	16	10	KLPN192
KLPN.0218.00079	5	23.2Kb	incomplete(30)	5281515-5304719	29	15	KLPN192
KLPN.0218.00080	1	13.2Kb	incomplete(20)	2145506-2158775	21	15	KLPN193
KLPN.0218.00080	2	32.7Kb	incomplete(40)	2354032-2386764	11	7	KLPN193
KLPN.0218.00080	3	32.4Kb	intact(150)	4539161-4571631	42	26	KLPN193
KLPN.0218.00081	1	37.6Kb	intact(150)	2153378-2191000	40	22	KLPN194
KLPN.0218.00081	2	16Kb	incomplete(60)	3412602-3428678	22	12	KLPN194
KLPN.0218.00083	1	34.2Kb	intact(150)	53732-88004	38	33	KLPN195
KLPN.0218.00084	1	25.2Kb	questionable(90)	2329543-2354749	15	9	KLPN196
KLPN.0218.00084	2	20.1Kb	intact(150)	4513546-4533696	23	15	KLPN196
KLPN.0218.00085	1	41.8Kb	intact(110)	1226616-1268455	54	39	KLPN117
KLPN.0218.00085	2	38.1Kb	intact(130)	2059054-2097183	33	17	KLPN117
KLPN.0218.00085	3	34.6Kb	intact(100)	5583231-5617864	30	16	KLPN117
KLPN.0218.00086	1	108.9Kb	intact(150)	1434-110372	102	89	KLPN197
KLPN.0218.00086	2	31.8Kb	questionable(80)	160198-192057	18	10	KLPN197
KLPN.0218.00086	3	54.3Kb	intact(110)	635760-690097	66	38	KLPN197
KLPN.0218.00086	4	15.2Kb	questionable(80)	3095640-3110923	18	10	KLPN197
LM21	1	14.5Kb	incomplete(10)	2255953-2270486	22	10	KLPN182
KLPN.0218.00087	1	25.1Kb	questionable(70)	5467404-5492595	17	10	KLPN053
KLPN.0218.00088	1	8.4Kb	questionable(70)	3806512-3814970	18	10	KLPN003
KLQQ.0218.00001	1	39.6Kb	intact(150)	664506-704149	43	37	KLQQ001
KLQQ.0218.00001	2	41.7Kb	intact(100)	3176576-3218302	29	28	KLQQ001
KLQQ.0218.00001	3	21Kb	incomplete(30)	3995090-4016125	16	8	KLQQ001
KLQQ.0218.00001	4	27.6Kb	questionable(75)	4725735-4753428	14	10	KLQQ001
KLQQ.0218.00002	1	29.9Kb	questionable(80)	2136169-2166157	41	21	KLQQ002
KLQQ.0218.00002	2	65.8Kb	intact(120)	3298117-3363917	57	30	KLQQ002
KLQQ.0218.00003	1	27Kb	intact(150)	691799-718803	30	25	KLQQ003
KLQQ.0218.00003	2	23.5Kb	incomplete(50)	2891867-2915393	26	13	KLQQ003
KLQQ.0218.00003	3	16Kb	incomplete(40)	5372200-5388211	21	12	KLQQ003
KLQQ.0218.00004	1	17.5Kb	questionable(70)	467895-485476	20	9	KLQQ004
KLQQ.0218.00004	2	14.4Kb	incomplete(20)	1215379-1229791	12	9	KLQQ004
KLQQ.0218.00005	1	29.3Kb	intact(120)	723603-752910	30	20	KLQQ005
KLQQ.0218.00005	2	42.5Kb	incomplete(50)	1387292-1429812	22	15	KLQQ005
KLQQ.0218.00005	3	26.3Kb	intact(120)	1420429-1446812	19	14	KLQQ005
KLQS.0218.00001	1	6.3Kb	incomplete(10)	1099384-1105743	6	6	KLQS001
KLQS.0218.00001	2	8.2Kb	incomplete(20)	1670195-1678471	9	7	KLQS001
KLQS.0218.00002	1	41.1Kb	questionable(90)	2702644-2743831	33	23	KLQS002
KLQS.0218.00002	2	31.6Kb	intact(100)	2930687-2962353	34	23	KLQS002
KLQS.0218.00002	3	31.1Kb	questionable(90)	3134565-3165755	21	20	KLQS002
KLQS.0218.00003	1	35.9Kb	incomplete(30)	3065016-3100954	25	17	KLQS003
KLQS.0218.00003	2	35.6Kb	questionable(80)	3253168-3288827	34	21	KLQS003
KLQS.0218.00004	1	23.8Kb	incomplete(50)	2724610-2748452	23	17	KLQS004
KLQS.0218.00005	1	46.4Kb	questionable(90)	2673868-2720282	38	24	KLQS005
KLQU001.C.00002	1	20.7Kb	incomplete(30)	1249285-1270007	22	18	KLQS007
KLQU001.C.00002	2	24.8Kb	questionable(70)	1281923-1306794	24	19	KLQS007
KLQU001.C.00001	1	17.5Kb	questionable(70)	271633-289206	20	17	KLQS006
KLQU001.C.00001	2	36.2Kb	intact(150)	459863-496143	47	33	KLQS006
KLQU001.C.00001	3	41.4Kb	intact(150)	618525-659933	36	31	KLQS006
KLQU001.C.00001	4	42.4Kb	intact(150)	2295714-2338168	44	34	KLQS006
KLQU001.C.00001	5	49.6Kb	intact(150)	2552432-2602047	44	40	KLQS006
KLQU001.C.00001	6	20.8Kb	incomplete(40)	5287090-5307908	28	11	KLQS006
KLQU002.C.00001	1	45.6Kb	intact(150)	1281567-1327203	47	40	KL06002
KLQU002.C.00001	2	33.8Kb	intact(96)	1489184-1523050	49	41	KL06002
KLQU002.C.00001	3	36.8Kb	intact(130)	3339902-3376732	29	27	KL06002
KLQU002.C.00001	4	100.2Kb	intact(150)	3373503-3473791	121	96	KL06002
KLQU002.C.00001	5	48.5Kb	intact(140)	3766247-3814784	57	43	KL06002
KLQU002.C.00001	6	33.8Kb	intact(96)	4110544-4144410	48	41	KL06002
KLQU002.C.00001	7	35.3Kb	intact(110)	5795762-5831104	37	22	KL06002
KLSP002.C.00001	1	13.5Kb	questionable(75)	648491-661997	15	10	KLGR001
KLSP002.C.00001	2	20.8Kb	incomplete(50)	675890-696782	7	6	KLGR001
KLSP002.C.00001	3	25.9Kb	incomplete(30)	1204836-1230778	10	8	KLGR001
KLSP002.C.00001	4	63.2Kb	intact(150)	1925592-1988889	41	36	KLGR001
KLSP002.C.00001	5	65.9Kb	intact(150)	2527141-2593042	72	56	KLGR001
KLSP002.C.00001	6	54.6Kb	intact(140)	3246398-3301052	81	67	KLGR001
KLSP003.C.00001	1	56Kb	intact(130)	4068-60084	52	44	KLPN183
KLSP003.C.00001	2	49.7Kb	intact(120)	938096-987860	64	51	KLPN183
KLSP003.C.00001	3	39.9Kb	intact(150)	3005555-3045479	44	39	KLPN183
KLSP001.C.00001	1	25.9Kb	incomplete(40)	2084590-2110494	24	17	KLMI005
KLSP001.C.00001	2	24.6Kb	intact(100)	2104295-2128978	22	17	KLMI005
KLSP001.C.00001	3	57Kb	intact(150)	2543010-2600053	58	49	KLMI005
KLSP001.C.00001	4	59Kb	intact(150)	4733462-4792546	71	60	KLMI005
KLSP001.C.00001	5	18.5Kb	incomplete(40)	6575311-6593866	31	11	KLMI005
KLSP001.C.00001	6	20.7Kb	intact(110)	6618540-6639268	22	12	KLMI005
KLSP001.C.00001	7	25.8Kb	incomplete(60)	6721229-6747052	21	10	KLMI005
KLVA.0218.00001	1	50.8Kb	intact(130)	1888339-1939176	59	47	KLVA001
KLVA.0218.00001	2	26.7Kb	incomplete(30)	2184111-2210854	25	17	KLVA001
KLVA.0218.00001	3	20.6Kb	questionable(70)	2213689-2234289	20	18	KLVA001
KLVA001.C.00001	1	50.8Kb	intact(130)	1888339-1939176	59	47	KLVA008
KLVA001.C.00001	2	26.7Kb	incomplete(30)	2184111-2210854	25	17	KLVA008
KLVA001.C.00001	3	20.6Kb	questionable(70)	2213689-2234289	20	18	KLVA008
KLVA001.C.00003	1	37.7Kb	intact(150)	1196645-1234428	44	40	KLVA010
KLVA001.C.00003	2	22.1Kb	incomplete(60)	3125123-3147290	20	18	KLVA010
KLVA001.C.00003	3	36.6Kb	incomplete(50)	3147866-3184526	25	18	KLVA010
KLVA001.C.00003	4	29Kb	intact(100)	3375679-3404725	27	26	KLVA010
KLVA001.C.00004	1	20.7Kb	incomplete(30)	5035352-5056074	24	20	KLQS008
KLVA001.C.00004	2	21.2Kb	incomplete(60)	5068793-5090022	25	19	KLQS008
KLVA.0218.00002	1	31.6Kb	incomplete(50)	2877210-2908866	28	21	KLVA002
KLVA.0218.00002	2	22.4Kb	intact(110)	3391350-3413781	24	24	KLVA002
KLVA.0218.00002	3	48.5Kb	intact(140)	4181834-4230344	67	55	KLVA002
KLVA001.C.00002	1	43.3Kb	intact(140)	1813434-1856781	38	32	KLVA009
KLVA001.C.00002	2	43.4Kb	incomplete(30)	2160977-2204442	37	22	KLVA009
KLVA001.C.00002	3	24.3Kb	questionable(70)	2195434-2219830	23	20	KLVA009
KLVA001.C.00002	4	13.1Kb	questionable(80)	3380950-3394086	17	15	KLVA009
KLVA001.C.00002	5	31.3Kb	intact(110)	3708505-3739858	35	30	KLVA009
KLVA001.C.00002	6	37.8Kb	questionable(75)	4865855-4903703	21	11	KLVA009
KLVA001.C.00002	7	56.8Kb	intact(130)	5660843-5717737	57	50	KLVA009
KLVA001.C.00005	1	35.1Kb	intact(150)	1935683-1970881	43	31	KLVA005
KLVA001.C.00005	2	32Kb	intact(100)	2117562-2149597	24	24	KLVA005
KLVA001.C.00005	3	7.9Kb	incomplete(60)	2428610-2436510	8	6	KLVA005
KLVA001.C.00005	4	18Kb	questionable(80)	4876519-4894588	16	11	KLVA005
KLVA001.C.00006	1	35.1Kb	intact(150)	1935682-1970880	43	31	KLVA006
KLVA001.C.00006	2	32Kb	intact(100)	2117561-2149596	24	24	KLVA006
KLVA001.C.00006	3	7.9Kb	incomplete(60)	2428609-2436509	8	6	KLVA006
KLVA001.C.00006	4	18Kb	questionable(80)	4876517-4894586	16	11	KLVA006
KLVA001.C.00007	1	35.1Kb	intact(150)	1935679-1970877	43	31	KLVA007
KLVA001.C.00007	2	40.4Kb	intact(100)	2109106-2149593	36	31	KLVA007
KLVA001.C.00007	3	7.9Kb	incomplete(60)	2428605-2436505	8	6	KLVA007
KLVA001.C.00007	4	18Kb	questionable(80)	4875729-4893798	16	11	KLVA007
KLVA001.C.00007	5	38.9Kb	questionable(80)	5801992-5840939	30	16	KLVA007
KLVA.0218.00003	1	29.8Kb	questionable(90)	3235952-3265751	21	15	KLVA003
KLVA.0218.00003	2	20.5Kb	questionable(80)	4028039-4048636	22	13	KLVA003
KP05.0218.00001	1	25.6Kb	incomplete(40)	2768370-2794007	24	18	KL05001
KP05.0218.00001	2	26Kb	incomplete(60)	2799194-2825250	31	27	KL05001
KP05.0218.00001	3	47.8Kb	intact(150)	5113519-5161386	45	42	KL05001
KP06.0218.00001	1	53.7Kb	intact(130)	2412625-2466417	51	40	KL06001
KP06.0218.00001	2	28Kb	intact(130)	3258595-3286637	20	20	KL06001

## Sheet: CRISPR
host_id	host_id_old_name	lab_strain	lab_strain_id	prophage_matched_host	prophage_matched_host_lab_strain	prophage_matched_host_lab_strain_id	prophage_matched_id	array_id	spacer_id	coverage_hit	evalue_hit	identity_hit
KLPN.0918.00145	KLPN001_C_00095_C001	No	NA	KLPN.0918.00135	No	NA	KLPN.0918.00135_7	array0	KLPN001_C_00095_C001_array0_spacer3	0.969697	1.12e-11	100
KLPN.0918.00145	KLPN001_C_00095_C001	No	NA	KLPN.0918.00078	No	NA	KLPN.0918.00078_2	array0	KLPN001_C_00095_C001_array0_spacer3	0.969697	6.65e-07	93.939
KLPN.0918.00145	KLPN001_C_00095_C001	No	NA	KLPN.0918.00056	No	NA	KLPN.0918.00056_2	array0	KLPN001_C_00095_C001_array0_spacer3	0.969697	6.65e-07	93.939
KLPN.0918.00145	KLPN001_C_00095_C001	No	NA	KLVA.0918.00005	Yes	24	KLVA.0918.00005_3	array0	KLPN001_C_00095_C001_array0_spacer3	0.969697	6.65e-07	93.939
KLPN.0918.00145	KLPN001_C_00095_C001	No	NA	KLPN.0918.00103	No	NA	KLPN.0918.00103_3	array0	KLPN001_C_00095_C001_array0_spacer3	0.969697	6.65e-07	93.939
KLPN.0918.00145	KLPN001_C_00095_C001	No	NA	KLPN.0918.00076	No	NA	KLPN.0918.00076_1	array0	KLPN001_C_00095_C001_array0_spacer3	0.969697	6.65e-07	93.939
KLPN.0918.00145	KLPN001_C_00095_C001	No	NA	KLPN.0918.00053	No	NA	KLPN.0918.00053_5	array0	KLPN001_C_00095_C001_array0_spacer3	0.969697	6.65e-07	93.939
KLPN.0918.00145	KLPN001_C_00095_C001	No	NA	KLPN.0918.00040	No	NA	KLPN.0918.00040_3	array0	KLPN001_C_00095_C001_array0_spacer3	0.969697	6.65e-07	93.939
KP06.0918.00001	KP06_0218_00001_0001	Yes	39	KLPN.0918.00187	No	NA	KLPN.0918.00187_1	array1	KP06_0218_00001_0001_array1_spacer24	0.96875	4.17e-11	100
KP06.0918.00001	KP06_0218_00001_0001	Yes	39	KLPN.0918.00051	No	NA	KLPN.0918.00051_2	array1	KP06_0218_00001_0001_array1_spacer24	0.96875	2.48e-06	93.75
KLMI.0918.00001	KLMI001_C_00001_C001	No	NA	KLSP.0918.00001	No	NA	KLSP.0918.00001_5	array3	KLMI001_C_00001_C001_array3_spacer24	0.96875	4.17e-11	100
KLMI.0918.00005	KLMI001_C_00006_C001	No	NA	KLOX.0918.00011	No	NA	KLOX.0918.00011_1	array0	KLMI001_C_00006_C001_array0_spacer1	0.96875	4.17e-11	100
KLMI.0918.00005	KLMI001_C_00006_C001	No	NA	KLOX.0918.00007	No	NA	KLOX.0918.00007_4	array0	KLMI001_C_00006_C001_array0_spacer1	0.9375	1.65e-10	100
KLMI.0918.00005	KLMI001_C_00006_C001	No	NA	KLOX.0918.00006	No	NA	KLOX.0918.00006_9	array0	KLMI001_C_00006_C001_array0_spacer1	0.9375	1.65e-10	100
KLMI.0918.00005	KLMI001_C_00006_C001	No	NA	KLOX.0918.00005	No	NA	KLOX.0918.00005_9	array0	KLMI001_C_00006_C001_array0_spacer1	0.9375	1.65e-10	100
KLMI.0918.00005	KLMI001_C_00006_C001	No	NA	KLAE.0918.00009	No	NA	KLAE.0918.00009_4	array0	KLMI001_C_00006_C001_array0_spacer1	0.9375	1.65e-10	100
KLMI.0918.00005	KLMI001_C_00006_C001	No	NA	KLOX.0918.00004	No	NA	KLOX.0918.00004_6	array0	KLMI001_C_00006_C001_array0_spacer5	0.96875	4.17e-11	100
KLMI.0918.00005	KLMI001_C_00006_C001	No	NA	KLVA.0918.00006	No	NA	KLVA.0918.00006_1	array0	KLMI001_C_00006_C001_array0_spacer5	0.9375	1.65e-10	100
KLMI.0918.00005	KLMI001_C_00006_C001	No	NA	KLPN.0918.00135	No	NA	KLPN.0918.00135_9	array0	KLMI001_C_00006_C001_array0_spacer5	0.9375	1.65e-10	100
KLMI.0918.00005	KLMI001_C_00006_C001	No	NA	KLPN.0918.00133	No	NA	KLPN.0918.00133_9	array0	KLMI001_C_00006_C001_array0_spacer5	0.9375	1.65e-10	100
KLMI.0918.00005	KLMI001_C_00006_C001	No	NA	KLPN.0918.00131	No	NA	KLPN.0918.00131_3	array0	KLMI001_C_00006_C001_array0_spacer5	0.9375	1.65e-10	100
KLMI.0918.00005	KLMI001_C_00006_C001	No	NA	KLPN.0918.00037	No	NA	KLPN.0918.00037_9	array0	KLMI001_C_00006_C001_array0_spacer5	0.9375	1.65e-10	100
KLMI.0918.00005	KLMI001_C_00006_C001	No	NA	KLPN.0918.00033	No	NA	KLPN.0918.00033_6	array0	KLMI001_C_00006_C001_array0_spacer5	0.9375	1.65e-10	100
KLMI.0918.00005	KLMI001_C_00006_C001	No	NA	KLPN.0918.00018	No	NA	KLPN.0918.00018_11	array0	KLMI001_C_00006_C001_array0_spacer5	0.9375	1.65e-10	100
KLMI.0918.00005	KLMI001_C_00006_C001	No	NA	KLPN.0918.00017	No	NA	KLPN.0918.00017_9	array0	KLMI001_C_00006_C001_array0_spacer5	0.9375	1.65e-10	100
KLMI.0918.00005	KLMI001_C_00006_C001	No	NA	KLPN.0918.00060	No	NA	KLPN.0918.00060_2	array0	KLMI001_C_00006_C001_array0_spacer5	0.90625	6.52e-10	100
KLMI.0918.00005	KLMI001_C_00006_C001	No	NA	KLPN.0918.00059	No	NA	KLPN.0918.00059_2	array0	KLMI001_C_00006_C001_array0_spacer5	0.90625	6.52e-10	100
KLMI.0918.00005	KLMI001_C_00006_C001	No	NA	KLPN.0918.00026	No	NA	KLPN.0918.00026_1	array0	KLMI001_C_00006_C001_array0_spacer5	0.9375	4.02e-08	96.774
KLMI.0918.00005	KLMI001_C_00006_C001	No	NA	KLPN.0918.00001	Yes	25	KLPN.0918.00001_1	array0	KLMI001_C_00006_C001_array0_spacer5	0.9375	4.02e-08	96.774
KLMI.0918.00005	KLMI001_C_00006_C001	No	NA	KLPN.0918.00038	Yes	55	KLPN.0918.00038_1	array0	KLMI001_C_00006_C001_array0_spacer5	0.90625	1.59e-07	96.667
KLMI.0918.00005	KLMI001_C_00006_C001	No	NA	KLPN.0918.00135	No	NA	KLPN.0918.00135_7	array0	KLMI001_C_00006_C001_array0_spacer5	0.9375	9.8e-06	93.548
KLMI.0918.00005	KLMI001_C_00006_C001	No	NA	KLPN.0918.00047	No	NA	KLPN.0918.00047_4	array0	KLMI001_C_00006_C001_array0_spacer5	0.9375	9.8e-06	93.548
KLPN.0918.00034	KLPN001_C_00102_C001	No	NA	KLPN.0918.00035	No	NA	KLPN.0918.00035_1	array4	KLPN001_C_00102_C001_array4_spacer20	0.969697	1.12e-11	100
KLPN.0918.00034	KLPN001_C_00102_C001	No	NA	KLPN.0918.00035	No	NA	KLPN.0918.00035_1	array4	KLPN001_C_00102_C001_array4_spacer21	0.939394	2.63e-06	93.75
KLPN.0918.00034	KLPN001_C_00102_C001	No	NA	KLPN.0918.00060	No	NA	KLPN.0918.00060_1	array4	KLPN001_C_00102_C001_array4_spacer22	0.969697	1.12e-11	100
KLPN.0918.00034	KLPN001_C_00102_C001	No	NA	KLPN.0918.00059	No	NA	KLPN.0918.00059_1	array4	KLPN001_C_00102_C001_array4_spacer22	0.969697	1.12e-11	100
KLPN.0918.00034	KLPN001_C_00102_C001	No	NA	KLPN.0918.00057	No	NA	KLPN.0918.00057_6	array4	KLPN001_C_00102_C001_array4_spacer22	0.969697	1.12e-11	100
KLPN.0918.00034	KLPN001_C_00102_C001	No	NA	KLPN.0918.00034	No	NA	KLPN.0918.00034_4	array4	KLPN001_C_00102_C001_array4_spacer23	0.969697	2.73e-09	96.97
KLPN.0918.00034	KLPN001_C_00102_C001	No	NA	KLPN.0918.00158	No	NA	KLPN.0918.00158_3	array4	KLPN001_C_00102_C001_array4_spacer23	0.969697	2.73e-09	96.97
KLPN.0918.00034	KLPN001_C_00102_C001	No	NA	KLPN.0918.00014	No	NA	KLPN.0918.00014_4	array4	KLPN001_C_00102_C001_array4_spacer23	0.969697	2.73e-09	96.97
KLPN.0918.00034	KLPN001_C_00102_C001	No	NA	KLPN.0918.00014	No	NA	KLPN.0918.00014_4	array4	KLPN001_C_00102_C001_array4_spacer23	0.969697	2.73e-09	96.97
KLPN.0918.00034	KLPN001_C_00102_C001	No	NA	KLPN.0918.00014	No	NA	KLPN.0918.00014_4	array4	KLPN001_C_00102_C001_array4_spacer23	0.969697	2.73e-09	96.97
KLPN.0918.00103	KLPN001_C_00167_C001	No	NA	KLPN.0918.00150	No	NA	KLPN.0918.00150_3	array0	KLPN001_C_00167_C001_array0_spacer40	0.96875	4.17e-11	100
KLPN.0918.00103	KLPN001_C_00167_C001	No	NA	KLPN.0918.00133	No	NA	KLPN.0918.00133_13	array0	KLPN001_C_00167_C001_array0_spacer40	0.96875	4.17e-11	100
KLPN.0918.00103	KLPN001_C_00167_C001	No	NA	KLPN.0918.00133	No	NA	KLPN.0918.00133_13	array0	KLPN001_C_00167_C001_array0_spacer40	0.96875	4.17e-11	100
KLPN.0918.00103	KLPN001_C_00167_C001	No	NA	KLPN.0918.00096	No	NA	KLPN.0918.00096_6	array0	KLPN001_C_00167_C001_array0_spacer40	0.96875	4.17e-11	100
KLPN.0918.00103	KLPN001_C_00167_C001	No	NA	KLPN.0918.00087	No	NA	KLPN.0918.00087_7	array0	KLPN001_C_00167_C001_array0_spacer40	0.96875	4.17e-11	100
KLPN.0918.00103	KLPN001_C_00167_C001	No	NA	KLPN.0918.00083	No	NA	KLPN.0918.00083_10	array0	KLPN001_C_00167_C001_array0_spacer40	0.96875	4.17e-11	100
KLPN.0918.00103	KLPN001_C_00167_C001	No	NA	KLPN.0918.00068	No	NA	KLPN.0918.00068_11	array0	KLPN001_C_00167_C001_array0_spacer40	0.96875	4.17e-11	100
KLPN.0918.00103	KLPN001_C_00167_C001	No	NA	KLPN.0918.00067	No	NA	KLPN.0918.00067_11	array0	KLPN001_C_00167_C001_array0_spacer40	0.96875	4.17e-11	100
KLPN.0918.00166	KLPN001_C_00045_C001	No	NA	KLPN.0918.00196	Yes	45	KLPN.0918.00196_1	array1	KLPN001_C_00045_C001_array1_spacer18	0.96875	4.17e-11	100
KLPN.0918.00166	KLPN001_C_00045_C001	No	NA	KLPN.0918.00188	No	NA	KLPN.0918.00188_7	array1	KLPN001_C_00045_C001_array1_spacer18	0.96875	4.17e-11	100
KLPN.0918.00166	KLPN001_C_00045_C001	No	NA	KLPN.0918.00184	No	NA	KLPN.0918.00184_3	array1	KLPN001_C_00045_C001_array1_spacer18	0.96875	4.17e-11	100
KLPN.0918.00166	KLPN001_C_00045_C001	No	NA	KLPN.0918.00182	No	NA	KLPN.0918.00182_3	array1	KLPN001_C_00045_C001_array1_spacer18	0.96875	4.17e-11	100
KLPN.0918.00166	KLPN001_C_00045_C001	No	NA	KLPN.0918.00167	No	NA	KLPN.0918.00167_5	array1	KLPN001_C_00045_C001_array1_spacer18	0.96875	4.17e-11	100
KLPN.0918.00166	KLPN001_C_00045_C001	No	NA	KLPN.0918.00161	No	NA	KLPN.0918.00161_7	array1	KLPN001_C_00045_C001_array1_spacer18	0.96875	4.17e-11	100
KLPN.0918.00166	KLPN001_C_00045_C001	No	NA	KLPN.0918.00155	No	NA	KLPN.0918.00155_2	array1	KLPN001_C_00045_C001_array1_spacer18	0.96875	4.17e-11	100
KLPN.0918.00166	KLPN001_C_00045_C001	No	NA	KLPN.0918.00153	No	NA	KLPN.0918.00153_3	array1	KLPN001_C_00045_C001_array1_spacer18	0.96875	4.17e-11	100
KLPN.0918.00166	KLPN001_C_00045_C001	No	NA	KLPN.0918.00138	No	NA	KLPN.0918.00138_6	array1	KLPN001_C_00045_C001_array1_spacer18	0.96875	4.17e-11	100
KLPN.0918.00166	KLPN001_C_00045_C001	No	NA	KLPN.0918.00130	No	NA	KLPN.0918.00130_3	array1	KLPN001_C_00045_C001_array1_spacer18	0.96875	4.17e-11	100
KLPN.0918.00166	KLPN001_C_00045_C001	No	NA	KLPN.0918.00125	No	NA	KLPN.0918.00125_4	array1	KLPN001_C_00045_C001_array1_spacer18	0.96875	4.17e-11	100
KLPN.0918.00166	KLPN001_C_00045_C001	No	NA	KLPN.0918.00124	No	NA	KLPN.0918.00124_3	array1	KLPN001_C_00045_C001_array1_spacer18	0.96875	4.17e-11	100
KLPN.0918.00166	KLPN001_C_00045_C001	No	NA	KLPN.0918.00123	No	NA	KLPN.0918.00123_6	array1	KLPN001_C_00045_C001_array1_spacer18	0.96875	4.17e-11	100
KLPN.0918.00166	KLPN001_C_00045_C001	No	NA	KLPN.0918.00122	No	NA	KLPN.0918.00122_5	array1	KLPN001_C_00045_C001_array1_spacer18	0.96875	4.17e-11	100
KLPN.0918.00166	KLPN001_C_00045_C001	No	NA	KLPN.0918.00117	No	NA	KLPN.0918.00117_3	array1	KLPN001_C_00045_C001_array1_spacer18	0.96875	4.17e-11	100
KLPN.0918.00166	KLPN001_C_00045_C001	No	NA	KLPN.0918.00116	No	NA	KLPN.0918.00116_3	array1	KLPN001_C_00045_C001_array1_spacer18	0.96875	4.17e-11	100
KLPN.0918.00166	KLPN001_C_00045_C001	No	NA	KLPN.0918.00115	No	NA	KLPN.0918.00115_3	array1	KLPN001_C_00045_C001_array1_spacer18	0.96875	4.17e-11	100
KLPN.0918.00166	KLPN001_C_00045_C001	No	NA	KLPN.0918.00113	No	NA	KLPN.0918.00113_1	array1	KLPN001_C_00045_C001_array1_spacer18	0.96875	4.17e-11	100
KLPN.0918.00166	KLPN001_C_00045_C001	No	NA	KLPN.0918.00112	No	NA	KLPN.0918.00112_3	array1	KLPN001_C_00045_C001_array1_spacer18	0.96875	4.17e-11	100
KLPN.0918.00166	KLPN001_C_00045_C001	No	NA	KLPN.0918.00109	No	NA	KLPN.0918.00109_4	array1	KLPN001_C_00045_C001_array1_spacer18	0.96875	4.17e-11	100
KLPN.0918.00166	KLPN001_C_00045_C001	No	NA	KLPN.0918.00108	No	NA	KLPN.0918.00108_4	array1	KLPN001_C_00045_C001_array1_spacer18	0.96875	4.17e-11	100
KLPN.0918.00166	KLPN001_C_00045_C001	No	NA	KLPN.0918.00107	No	NA	KLPN.0918.00107_1	array1	KLPN001_C_00045_C001_array1_spacer18	0.96875	4.17e-11	100
KLPN.0918.00166	KLPN001_C_00045_C001	No	NA	KLPN.0918.00106	No	NA	KLPN.0918.00106_5	array1	KLPN001_C_00045_C001_array1_spacer18	0.96875	4.17e-11	100
KLPN.0918.00166	KLPN001_C_00045_C001	No	NA	KLPN.0918.00105	No	NA	KLPN.0918.00105_5	array1	KLPN001_C_00045_C001_array1_spacer18	0.96875	4.17e-11	100
KLPN.0918.00166	KLPN001_C_00045_C001	No	NA	KLPN.0918.00104	No	NA	KLPN.0918.00104_2	array1	KLPN001_C_00045_C001_array1_spacer18	0.96875	4.17e-11	100
KLPN.0918.00166	KLPN001_C_00045_C001	No	NA	KLPN.0918.00103	No	NA	KLPN.0918.00103_3	array1	KLPN001_C_00045_C001_array1_spacer18	0.96875	4.17e-11	100
KLPN.0918.00166	KLPN001_C_00045_C001	No	NA	KLPN.0918.00099	No	NA	KLPN.0918.00099_6	array1	KLPN001_C_00045_C001_array1_spacer18	0.96875	4.17e-11	100
KLPN.0918.00166	KLPN001_C_00045_C001	No	NA	KLPN.0918.00098	No	NA	KLPN.0918.00098_4	array1	KLPN001_C_00045_C001_array1_spacer18	0.96875	4.17e-11	100
KLPN.0918.00166	KLPN001_C_00045_C001	No	NA	KLPN.0918.00095	No	NA	KLPN.0918.00095_4	array1	KLPN001_C_00045_C001_array1_spacer18	0.96875	4.17e-11	100
KLPN.0918.00166	KLPN001_C_00045_C001	No	NA	KLPN.0918.00093	No	NA	KLPN.0918.00093_2	array1	KLPN001_C_00045_C001_array1_spacer18	0.96875	4.17e-11	100
KLPN.0918.00166	KLPN001_C_00045_C001	No	NA	KLPN.0918.00092	No	NA	KLPN.0918.00092_3	array1	KLPN001_C_00045_C001_array1_spacer18	0.96875	4.17e-11	100
KLPN.0918.00166	KLPN001_C_00045_C001	No	NA	KLPN.0918.00091	No	NA	KLPN.0918.00091_4	array1	KLPN001_C_00045_C001_array1_spacer18	0.96875	4.17e-11	100
KLPN.0918.00166	KLPN001_C_00045_C001	No	NA	KLPN.0918.00090	No	NA	KLPN.0918.00090_8	array1	KLPN001_C_00045_C001_array1_spacer18	0.96875	4.17e-11	100
KLPN.0918.00166	KLPN001_C_00045_C001	No	NA	KLPN.0918.00084	No	NA	KLPN.0918.00084_8	array1	KLPN001_C_00045_C001_array1_spacer18	0.96875	4.17e-11	100
KLPN.0918.00166	KLPN001_C_00045_C001	No	NA	KLPN.0918.00083	No	NA	KLPN.0918.00083_3	array1	KLPN001_C_00045_C001_array1_spacer18	0.96875	4.17e-11	100
KLPN.0918.00166	KLPN001_C_00045_C001	No	NA	KLPN.0918.00078	No	NA	KLPN.0918.00078_2	array1	KLPN001_C_00045_C001_array1_spacer18	0.96875	4.17e-11	100
KLPN.0918.00166	KLPN001_C_00045_C001	No	NA	KLPN.0918.00077	No	NA	KLPN.0918.00077_5	array1	KLPN001_C_00045_C001_array1_spacer18	0.96875	4.17e-11	100
KLPN.0918.00166	KLPN001_C_00045_C001	No	NA	KLPN.0918.00076	No	NA	KLPN.0918.00076_1	array1	KLPN001_C_00045_C001_array1_spacer18	0.96875	4.17e-11	100
KLPN.0918.00166	KLPN001_C_00045_C001	No	NA	KLPN.0918.00075	No	NA	KLPN.0918.00075_2	array1	KLPN001_C_00045_C001_array1_spacer18	0.96875	4.17e-11	100
KLPN.0918.00166	KLPN001_C_00045_C001	No	NA	KLPN.0918.00074	No	NA	KLPN.0918.00074_3	array1	KLPN001_C_00045_C001_array1_spacer18	0.96875	4.17e-11	100
KLPN.0918.00166	KLPN001_C_00045_C001	No	NA	KLPN.0918.00073	No	NA	KLPN.0918.00073_3	array1	KLPN001_C_00045_C001_array1_spacer18	0.96875	4.17e-11	100
KLPN.0918.00166	KLPN001_C_00045_C001	No	NA	KLPN.0918.00072	No	NA	KLPN.0918.00072_7	array1	KLPN001_C_00045_C001_array1_spacer18	0.96875	4.17e-11	100
KLPN.0918.00166	KLPN001_C_00045_C001	No	NA	KLPN.0918.00070	No	NA	KLPN.0918.00070_5	array1	KLPN001_C_00045_C001_array1_spacer18	0.96875	4.17e-11	100
KLPN.0918.00166	KLPN001_C_00045_C001	No	NA	KLPN.0918.00068	No	NA	KLPN.0918.00068_3	array1	KLPN001_C_00045_C001_array1_spacer18	0.96875	4.17e-11	100
KLPN.0918.00166	KLPN001_C_00045_C001	No	NA	KLPN.0918.00067	No	NA	KLPN.0918.00067_3	array1	KLPN001_C_00045_C001_array1_spacer18	0.96875	4.17e-11	100
KLPN.0918.00166	KLPN001_C_00045_C001	No	NA	KLPN.0918.00062	No	NA	KLPN.0918.00062_6	array1	KLPN001_C_00045_C001_array1_spacer18	0.96875	4.17e-11	100
KLPN.0918.00166	KLPN001_C_00045_C001	No	NA	KLPN.0918.00061	No	NA	KLPN.0918.00061_7	array1	KLPN001_C_00045_C001_array1_spacer18	0.96875	4.17e-11	100
KLPN.0918.00166	KLPN001_C_00045_C001	No	NA	KLPN.0918.00060	No	NA	KLPN.0918.00060_1	array1	KLPN001_C_00045_C001_array1_spacer18	0.96875	4.17e-11	100
KLPN.0918.00166	KLPN001_C_00045_C001	No	NA	KLPN.0918.00059	No	NA	KLPN.0918.00059_1	array1	KLPN001_C_00045_C001_array1_spacer18	0.96875	4.17e-11	100
KLPN.0918.00166	KLPN001_C_00045_C001	No	NA	KLPN.0918.00056	No	NA	KLPN.0918.00056_2	array1	KLPN001_C_00045_C001_array1_spacer18	0.96875	4.17e-11	100
KLPN.0918.00166	KLPN001_C_00045_C001	No	NA	KLPN.0918.00055	No	NA	KLPN.0918.00055_3	array1	KLPN001_C_00045_C001_array1_spacer18	0.96875	4.17e-11	100
KLPN.0918.00166	KLPN001_C_00045_C001	No	NA	KLPN.0918.00046	No	NA	KLPN.0918.00046_1	array1	KLPN001_C_00045_C001_array1_spacer18	0.96875	4.17e-11	100
KLPN.0918.00166	KLPN001_C_00045_C001	No	NA	KLPN.0918.00042	No	NA	KLPN.0918.00042_2	array1	KLPN001_C_00045_C001_array1_spacer18	0.96875	4.17e-11	100
KLPN.0918.00166	KLPN001_C_00045_C001	No	NA	KLPN.0918.00038	Yes	55	KLPN.0918.00038_1	array1	KLPN001_C_00045_C001_array1_spacer18	0.96875	4.17e-11	100
KLPN.0918.00166	KLPN001_C_00045_C001	No	NA	KLPN.0918.00034	No	NA	KLPN.0918.00034_4	array1	KLPN001_C_00045_C001_array1_spacer18	0.96875	4.17e-11	100
KLPN.0918.00166	KLPN001_C_00045_C001	No	NA	KLPN.0918.00013	No	NA	KLPN.0918.00013_2	array1	KLPN001_C_00045_C001_array1_spacer18	0.96875	4.17e-11	100
KLPN.0918.00166	KLPN001_C_00045_C001	No	NA	KLPN.0918.00001	Yes	25	KLPN.0918.00001_1	array1	KLPN001_C_00045_C001_array1_spacer18	0.96875	4.17e-11	100
KLPN.0918.00166	KLPN001_C_00045_C001	No	NA	KLSP.0918.00002	No	NA	KLSP.0918.00002_2	array1	KLPN001_C_00045_C001_array1_spacer18	0.96875	1.02e-08	96.875
KLPN.0918.00166	KLPN001_C_00045_C001	No	NA	KLPN.0918.00140	No	NA	KLPN.0918.00140_2	array1	KLPN001_C_00045_C001_array1_spacer18	0.96875	1.02e-08	96.875
KLPN.0918.00166	KLPN001_C_00045_C001	No	NA	KLPN.0918.00139	No	NA	KLPN.0918.00139_2	array1	KLPN001_C_00045_C001_array1_spacer18	0.96875	1.02e-08	96.875
KLPN.0918.00166	KLPN001_C_00045_C001	No	NA	KLPN.0918.00111	No	NA	KLPN.0918.00111_7	array1	KLPN001_C_00045_C001_array1_spacer18	0.9375	4.02e-08	96.774
KLPN.0918.00166	KLPN001_C_00045_C001	No	NA	KLPN.0918.00110	No	NA	KLPN.0918.00110_7	array1	KLPN001_C_00045_C001_array1_spacer18	0.9375	4.02e-08	96.774
KLPN.0918.00166	KLPN001_C_00045_C001	No	NA	KLVA.0918.00002	No	NA	KLVA.0918.00002_1	array1	KLPN001_C_00045_C001_array1_spacer18	0.96875	2.48e-06	93.75
KLPN.0918.00166	KLPN001_C_00045_C001	No	NA	KLVA.0918.00001	Yes	61	KLVA.0918.00001_1	array1	KLPN001_C_00045_C001_array1_spacer18	0.96875	2.48e-06	93.75
KLPN.0918.00166	KLPN001_C_00045_C001	No	NA	KLSP.0918.00001	No	NA	KLSP.0918.00001_6	array1	KLPN001_C_00045_C001_array1_spacer18	0.96875	2.48e-06	93.75
KLPN.0918.00166	KLPN001_C_00045_C001	No	NA	KLPN.0918.00094	No	NA	KLPN.0918.00094_1	array1	KLPN001_C_00045_C001_array1_spacer18	0.96875	2.48e-06	93.75
KLPN.0918.00166	KLPN001_C_00045_C001	No	NA	KLPN.0918.00032	No	NA	KLPN.0918.00032_3	array1	KLPN001_C_00045_C001_array1_spacer18	0.96875	2.48e-06	93.75
KLPN.0918.00166	KLPN001_C_00045_C001	No	NA	KLPN.0918.00026	No	NA	KLPN.0918.00026_1	array1	KLPN001_C_00045_C001_array1_spacer18	0.96875	2.48e-06	93.75
KLPN.0918.00166	KLPN001_C_00045_C001	No	NA	KLPN.0918.00150	No	NA	KLPN.0918.00150_3	array1	KLPN001_C_00045_C001_array1_spacer14	0.96875	4.17e-11	100
KLPN.0918.00166	KLPN001_C_00045_C001	No	NA	KLPN.0918.00150	No	NA	KLPN.0918.00150_3	array1	KLPN001_C_00045_C001_array1_spacer15	0.96875	4.17e-11	100
KLPN.0918.00166	KLPN001_C_00045_C001	No	NA	KLPN.0918.00096	No	NA	KLPN.0918.00096_6	array1	KLPN001_C_00045_C001_array1_spacer15	0.96875	4.17e-11	100
KLPN.0918.00166	KLPN001_C_00045_C001	No	NA	KLPN.0918.00083	No	NA	KLPN.0918.00083_10	array1	KLPN001_C_00045_C001_array1_spacer15	0.96875	4.17e-11	100
KLPN.0918.00166	KLPN001_C_00045_C001	No	NA	KLPN.0918.00068	No	NA	KLPN.0918.00068_11	array1	KLPN001_C_00045_C001_array1_spacer15	0.96875	4.17e-11	100
KLPN.0918.00166	KLPN001_C_00045_C001	No	NA	KLPN.0918.00067	No	NA	KLPN.0918.00067_11	array1	KLPN001_C_00045_C001_array1_spacer15	0.96875	4.17e-11	100
KLPN.0918.00166	KLPN001_C_00045_C001	No	NA	KLPN.0918.00133	No	NA	KLPN.0918.00133_13	array1	KLPN001_C_00045_C001_array1_spacer15	0.96875	1.02e-08	96.875
KP06.0918.00001	KP06_0218_00001_0001	Yes	39	KLPN.0918.00035	No	NA	KLPN.0918.00035_1	array1	KP06_0218_00001_0001_array1_spacer26	0.96875	4.17e-11	100
KLPN.0918.00045	KLPN001_C_00037_C001	No	NA	KLPN.0918.00171	No	NA	KLPN.0918.00171_5	array0	KLPN001_C_00037_C001_array0_spacer9	0.96875	4.17e-11	100
KLPN.0918.00045	KLPN001_C_00037_C001	No	NA	KLPN.0918.00155	No	NA	KLPN.0918.00155_4	array0	KLPN001_C_00037_C001_array0_spacer9	0.96875	4.17e-11	100
KLPN.0918.00045	KLPN001_C_00037_C001	No	NA	KLPN.0918.00153	No	NA	KLPN.0918.00153_5	array0	KLPN001_C_00037_C001_array0_spacer9	0.96875	4.17e-11	100
KLPN.0918.00045	KLPN001_C_00037_C001	No	NA	KLPN.0918.00124	No	NA	KLPN.0918.00124_5	array0	KLPN001_C_00037_C001_array0_spacer9	0.96875	4.17e-11	100
KLPN.0918.00045	KLPN001_C_00037_C001	No	NA	KLPN.0918.00123	No	NA	KLPN.0918.00123_3	array0	KLPN001_C_00037_C001_array0_spacer9	0.96875	4.17e-11	100
KLPN.0918.00045	KLPN001_C_00037_C001	No	NA	KLPN.0918.00122	No	NA	KLPN.0918.00122_7	array0	KLPN001_C_00037_C001_array0_spacer9	0.96875	4.17e-11	100
KLPN.0918.00045	KLPN001_C_00037_C001	No	NA	KLPN.0918.00117	No	NA	KLPN.0918.00117_5	array0	KLPN001_C_00037_C001_array0_spacer9	0.96875	4.17e-11	100
KLPN.0918.00045	KLPN001_C_00037_C001	No	NA	KLPN.0918.00116	No	NA	KLPN.0918.00116_5	array0	KLPN001_C_00037_C001_array0_spacer9	0.96875	4.17e-11	100
KLPN.0918.00045	KLPN001_C_00037_C001	No	NA	KLPN.0918.00115	No	NA	KLPN.0918.00115_5	array0	KLPN001_C_00037_C001_array0_spacer9	0.96875	4.17e-11	100
KLPN.0918.00045	KLPN001_C_00037_C001	No	NA	KLPN.0918.00108	No	NA	KLPN.0918.00108_3	array0	KLPN001_C_00037_C001_array0_spacer9	0.96875	4.17e-11	100
KLPN.0918.00045	KLPN001_C_00037_C001	No	NA	KLPN.0918.00099	No	NA	KLPN.0918.00099_4	array0	KLPN001_C_00037_C001_array0_spacer9	0.96875	4.17e-11	100
KLPN.0918.00045	KLPN001_C_00037_C001	No	NA	KLPN.0918.00098	No	NA	KLPN.0918.00098_2	array0	KLPN001_C_00037_C001_array0_spacer9	0.96875	4.17e-11	100
KLPN.0918.00045	KLPN001_C_00037_C001	No	NA	KLPN.0918.00092	No	NA	KLPN.0918.00092_5	array0	KLPN001_C_00037_C001_array0_spacer9	0.96875	4.17e-11	100
KLPN.0918.00045	KLPN001_C_00037_C001	No	NA	KLPN.0918.00084	No	NA	KLPN.0918.00084_1	array0	KLPN001_C_00037_C001_array0_spacer9	0.96875	4.17e-11	100
KLPN.0918.00045	KLPN001_C_00037_C001	No	NA	KLPN.0918.00079	No	NA	KLPN.0918.00079_1	array0	KLPN001_C_00037_C001_array0_spacer9	0.96875	4.17e-11	100
KLPN.0918.00045	KLPN001_C_00037_C001	No	NA	KLPN.0918.00073	No	NA	KLPN.0918.00073_5	array0	KLPN001_C_00037_C001_array0_spacer9	0.96875	4.17e-11	100
KLPN.0918.00045	KLPN001_C_00037_C001	No	NA	KLPN.0918.00072	No	NA	KLPN.0918.00072_4	array0	KLPN001_C_00037_C001_array0_spacer9	0.96875	4.17e-11	100
KLPN.0918.00045	KLPN001_C_00037_C001	No	NA	KLPN.0918.00062	No	NA	KLPN.0918.00062_4	array0	KLPN001_C_00037_C001_array0_spacer9	0.96875	4.17e-11	100
KLPN.0918.00045	KLPN001_C_00037_C001	No	NA	KLPN.0918.00061	No	NA	KLPN.0918.00061_4	array0	KLPN001_C_00037_C001_array0_spacer9	0.96875	4.17e-11	100
KLPN.0918.00045	KLPN001_C_00037_C001	No	NA	KLPN.0918.00041	No	NA	KLPN.0918.00041_3	array0	KLPN001_C_00037_C001_array0_spacer9	0.96875	4.17e-11	100
KLPN.0918.00045	KLPN001_C_00037_C001	No	NA	KLPN.0918.00079	No	NA	KLPN.0918.00079_6	array0	KLPN001_C_00037_C001_array0_spacer9	0.96875	1.02e-08	96.875
KLPN.0918.00045	KLPN001_C_00037_C001	No	NA	KLAE.0918.00005	No	NA	KLAE.0918.00005_3	array0	KLPN001_C_00037_C001_array0_spacer9	0.96875	1.02e-08	96.875
KLPN.0918.00045	KLPN001_C_00037_C001	No	NA	KLSP.0918.00001	No	NA	KLSP.0918.00001_6	array0	KLPN001_C_00037_C001_array0_spacer9	0.96875	2.48e-06	93.75
KLPN.0918.00045	KLPN001_C_00037_C001	No	NA	KLAE.0918.00003	No	NA	KLAE.0918.00003_2	array0	KLPN001_C_00037_C001_array0_spacer9	0.96875	2.48e-06	93.75
KLPN.0918.00080	KLPN001_C_00058_C001	No	NA	KLPN.0918.00140	No	NA	KLPN.0918.00140_2	array1	KLPN001_C_00058_C001_array1_spacer38	0.96875	2.48e-06	93.75
KLPN.0918.00080	KLPN001_C_00058_C001	No	NA	KLPN.0918.00139	No	NA	KLPN.0918.00139_2	array1	KLPN001_C_00058_C001_array1_spacer38	0.96875	2.48e-06	93.75
KLPN.0918.00080	KLPN001_C_00058_C001	No	NA	KLPN.0918.00135	No	NA	KLPN.0918.00135_7	array1	KLPN001_C_00058_C001_array1_spacer39	0.969697	1.12e-11	100
KLPN.0918.00080	KLPN001_C_00058_C001	No	NA	KLPN.0918.00078	No	NA	KLPN.0918.00078_2	array1	KLPN001_C_00058_C001_array1_spacer39	0.969697	6.65e-07	93.939
KLPN.0918.00080	KLPN001_C_00058_C001	No	NA	KLPN.0918.00056	No	NA	KLPN.0918.00056_2	array1	KLPN001_C_00058_C001_array1_spacer39	0.969697	6.65e-07	93.939
KLPN.0918.00080	KLPN001_C_00058_C001	No	NA	KLVA.0918.00005	Yes	24	KLVA.0918.00005_3	array1	KLPN001_C_00058_C001_array1_spacer39	0.969697	6.65e-07	93.939
KLPN.0918.00080	KLPN001_C_00058_C001	No	NA	KLPN.0918.00103	No	NA	KLPN.0918.00103_3	array1	KLPN001_C_00058_C001_array1_spacer39	0.969697	6.65e-07	93.939
KLPN.0918.00080	KLPN001_C_00058_C001	No	NA	KLPN.0918.00076	No	NA	KLPN.0918.00076_1	array1	KLPN001_C_00058_C001_array1_spacer39	0.969697	6.65e-07	93.939
KLPN.0918.00080	KLPN001_C_00058_C001	No	NA	KLPN.0918.00053	No	NA	KLPN.0918.00053_5	array1	KLPN001_C_00058_C001_array1_spacer39	0.969697	6.65e-07	93.939
KLPN.0918.00080	KLPN001_C_00058_C001	No	NA	KLPN.0918.00040	No	NA	KLPN.0918.00040_3	array1	KLPN001_C_00058_C001_array1_spacer39	0.969697	6.65e-07	93.939
KLPN.0918.00080	KLPN001_C_00058_C001	No	NA	KLVA.0918.00005	Yes	24	KLVA.0918.00005_3	array1	KLPN001_C_00058_C001_array1_spacer33	0.96875	4.17e-11	100
KLPN.0918.00080	KLPN001_C_00058_C001	No	NA	KLPN.0918.00165	No	NA	KLPN.0918.00165_1	array1	KLPN001_C_00058_C001_array1_spacer33	0.96875	4.17e-11	100
KLPN.0918.00080	KLPN001_C_00058_C001	No	NA	KLPN.0918.00163	Yes	62	KLPN.0918.00163_1	array1	KLPN001_C_00058_C001_array1_spacer33	0.96875	4.17e-11	100
KLPN.0918.00080	KLPN001_C_00058_C001	No	NA	KLPN.0918.00040	No	NA	KLPN.0918.00040_3	array1	KLPN001_C_00058_C001_array1_spacer33	0.96875	4.17e-11	100
KLPN.0918.00080	KLPN001_C_00058_C001	No	NA	KLPN.0918.00158	No	NA	KLPN.0918.00158_3	array1	KLPN001_C_00058_C001_array1_spacer33	0.96875	1.02e-08	96.875
KLPN.0918.00080	KLPN001_C_00058_C001	No	NA	KLPN.0918.00111	No	NA	KLPN.0918.00111_7	array1	KLPN001_C_00058_C001_array1_spacer33	0.96875	1.02e-08	96.875
KLPN.0918.00080	KLPN001_C_00058_C001	No	NA	KLPN.0918.00110	No	NA	KLPN.0918.00110_7	array1	KLPN001_C_00058_C001_array1_spacer33	0.96875	1.02e-08	96.875
KLPN.0918.00080	KLPN001_C_00058_C001	No	NA	KLPN.0918.00103	No	NA	KLPN.0918.00103_3	array1	KLPN001_C_00058_C001_array1_spacer33	0.96875	1.02e-08	96.875
KLPN.0918.00080	KLPN001_C_00058_C001	No	NA	KLPN.0918.00094	No	NA	KLPN.0918.00094_1	array1	KLPN001_C_00058_C001_array1_spacer33	0.96875	1.02e-08	96.875
KLPN.0918.00080	KLPN001_C_00058_C001	No	NA	KLPN.0918.00076	No	NA	KLPN.0918.00076_1	array1	KLPN001_C_00058_C001_array1_spacer33	0.96875	1.02e-08	96.875
KLPN.0918.00080	KLPN001_C_00058_C001	No	NA	KLPN.0918.00057	No	NA	KLPN.0918.00057_1	array1	KLPN001_C_00058_C001_array1_spacer33	0.96875	1.02e-08	96.875
KLPN.0918.00080	KLPN001_C_00058_C001	No	NA	KLPN.0918.00056	No	NA	KLPN.0918.00056_2	array1	KLPN001_C_00058_C001_array1_spacer33	0.96875	1.02e-08	96.875
KLPN.0918.00080	KLPN001_C_00058_C001	No	NA	KLPN.0918.00047	No	NA	KLPN.0918.00047_7	array1	KLPN001_C_00058_C001_array1_spacer33	0.96875	1.02e-08	96.875
KLPN.0918.00080	KLPN001_C_00058_C001	No	NA	KLPN.0918.00036	No	NA	KLPN.0918.00036_2	array1	KLPN001_C_00058_C001_array1_spacer33	0.96875	1.02e-08	96.875
KLPN.0918.00080	KLPN001_C_00058_C001	No	NA	KLPN.0918.00032	No	NA	KLPN.0918.00032_3	array1	KLPN001_C_00058_C001_array1_spacer33	0.96875	1.02e-08	96.875
KLPN.0918.00080	KLPN001_C_00058_C001	No	NA	KLPN.0918.00014	No	NA	KLPN.0918.00014_4	array1	KLPN001_C_00058_C001_array1_spacer33	0.96875	1.02e-08	96.875
KLPN.0918.00080	KLPN001_C_00058_C001	No	NA	KLPN.0918.00148	No	NA	KLPN.0918.00148_6	array1	KLPN001_C_00058_C001_array1_spacer33	0.96875	2.48e-06	93.75
KLPN.0918.00080	KLPN001_C_00058_C001	No	NA	KLPN.0918.00140	No	NA	KLPN.0918.00140_6	array1	KLPN001_C_00058_C001_array1_spacer33	0.96875	2.48e-06	93.75
KLPN.0918.00080	KLPN001_C_00058_C001	No	NA	KLPN.0918.00139	No	NA	KLPN.0918.00139_6	array1	KLPN001_C_00058_C001_array1_spacer33	0.96875	2.48e-06	93.75
KLPN.0918.00080	KLPN001_C_00058_C001	No	NA	KLPN.0918.00089	No	NA	KLPN.0918.00089_6	array1	KLPN001_C_00058_C001_array1_spacer33	0.96875	2.48e-06	93.75
KLPN.0918.00080	KLPN001_C_00058_C001	No	NA	KLPN.0918.00057	No	NA	KLPN.0918.00057_8	array1	KLPN001_C_00058_C001_array1_spacer33	0.96875	2.48e-06	93.75
KLPN.0918.00080	KLPN001_C_00058_C001	No	NA	KLPN.0918.00054	No	NA	KLPN.0918.00054_6	array1	KLPN001_C_00058_C001_array1_spacer33	0.96875	2.48e-06	93.75
KLPN.0918.00080	KLPN001_C_00058_C001	No	NA	KLPN.0918.00047	No	NA	KLPN.0918.00047_4	array1	KLPN001_C_00058_C001_array1_spacer33	0.96875	2.48e-06	93.75
KLPN.0918.00080	KLPN001_C_00058_C001	No	NA	KLAE.0918.00005	No	NA	KLAE.0918.00005_3	array1	KLPN001_C_00058_C001_array1_spacer33	0.96875	2.48e-06	93.75
KLPN.0918.00080	KLPN001_C_00058_C001	No	NA	KLSP.0918.00002	No	NA	KLSP.0918.00002_2	array1	KLPN001_C_00058_C001_array1_spacer37	0.96875	4.17e-11	100
KLPN.0918.00080	KLPN001_C_00058_C001	No	NA	KLPN.0918.00158	No	NA	KLPN.0918.00158_3	array1	KLPN001_C_00058_C001_array1_spacer37	0.96875	4.17e-11	100
KLPN.0918.00080	KLPN001_C_00058_C001	No	NA	KLPN.0918.00103	No	NA	KLPN.0918.00103_3	array1	KLPN001_C_00058_C001_array1_spacer37	0.96875	4.17e-11	100
KLPN.0918.00080	KLPN001_C_00058_C001	No	NA	KLPN.0918.00014	No	NA	KLPN.0918.00014_4	array1	KLPN001_C_00058_C001_array1_spacer37	0.96875	4.17e-11	100
KLPN.0918.00080	KLPN001_C_00058_C001	No	NA	KLMI.0918.00006	No	NA	KLMI.0918.00006_6	array1	KLPN001_C_00058_C001_array1_spacer37	0.96875	4.17e-11	100
KLPN.0918.00080	KLPN001_C_00058_C001	No	NA	KLMI.0918.00005	No	NA	KLMI.0918.00005_5	array1	KLPN001_C_00058_C001_array1_spacer37	0.96875	4.17e-11	100
KLPN.0918.00080	KLPN001_C_00058_C001	No	NA	KLMI.0918.00004	No	NA	KLMI.0918.00004_2	array1	KLPN001_C_00058_C001_array1_spacer37	0.96875	4.17e-11	100
KLPN.0918.00080	KLPN001_C_00058_C001	No	NA	KLVA.0918.00005	Yes	24	KLVA.0918.00005_3	array1	KLPN001_C_00058_C001_array1_spacer37	0.96875	1.02e-08	96.875
KLPN.0918.00080	KLPN001_C_00058_C001	No	NA	KLPN.0918.00197	Yes	54	KLPN.0918.00197_3	array1	KLPN001_C_00058_C001_array1_spacer37	0.96875	1.02e-08	96.875
KLPN.0918.00080	KLPN001_C_00058_C001	No	NA	KLPN.0918.00196	Yes	45	KLPN.0918.00196_1	array1	KLPN001_C_00058_C001_array1_spacer37	0.96875	1.02e-08	96.875
KLPN.0918.00080	KLPN001_C_00058_C001	No	NA	KLPN.0918.00151	No	NA	KLPN.0918.00151_6	array1	KLPN001_C_00058_C001_array1_spacer37	0.96875	1.02e-08	96.875
KLPN.0918.00080	KLPN001_C_00058_C001	No	NA	KLPN.0918.00148	No	NA	KLPN.0918.00148_6	array1	KLPN001_C_00058_C001_array1_spacer37	0.96875	1.02e-08	96.875
KLPN.0918.00080	KLPN001_C_00058_C001	No	NA	KLPN.0918.00128	No	NA	KLPN.0918.00128_3	array1	KLPN001_C_00058_C001_array1_spacer37	0.96875	1.02e-08	96.875
KLPN.0918.00080	KLPN001_C_00058_C001	No	NA	KLPN.0918.00089	No	NA	KLPN.0918.00089_6	array1	KLPN001_C_00058_C001_array1_spacer37	0.96875	1.02e-08	96.875
KLPN.0918.00080	KLPN001_C_00058_C001	No	NA	KLPN.0918.00057	No	NA	KLPN.0918.00057_1	array1	KLPN001_C_00058_C001_array1_spacer37	0.96875	1.02e-08	96.875
KLPN.0918.00080	KLPN001_C_00058_C001	No	NA	KLPN.0918.00054	No	NA	KLPN.0918.00054_6	array1	KLPN001_C_00058_C001_array1_spacer37	0.96875	1.02e-08	96.875
KLPN.0918.00080	KLPN001_C_00058_C001	No	NA	KLPN.0918.00044	No	NA	KLPN.0918.00044_1	array1	KLPN001_C_00058_C001_array1_spacer37	0.96875	1.02e-08	96.875
KLPN.0918.00080	KLPN001_C_00058_C001	No	NA	KLPN.0918.00041	No	NA	KLPN.0918.00041_5	array1	KLPN001_C_00058_C001_array1_spacer37	0.96875	1.02e-08	96.875
KLPN.0918.00080	KLPN001_C_00058_C001	No	NA	KLPN.0918.00040	No	NA	KLPN.0918.00040_3	array1	KLPN001_C_00058_C001_array1_spacer37	0.96875	1.02e-08	96.875
KLPN.0918.00080	KLPN001_C_00058_C001	No	NA	KLPN.0918.00027	No	NA	KLPN.0918.00027_1	array1	KLPN001_C_00058_C001_array1_spacer37	0.96875	1.02e-08	96.875
KLPN.0918.00080	KLPN001_C_00058_C001	No	NA	KLPN.0918.00188	No	NA	KLPN.0918.00188_7	array1	KLPN001_C_00058_C001_array1_spacer37	0.96875	2.48e-06	93.75
KLPN.0918.00080	KLPN001_C_00058_C001	No	NA	KLPN.0918.00184	No	NA	KLPN.0918.00184_3	array1	KLPN001_C_00058_C001_array1_spacer37	0.96875	2.48e-06	93.75
KLPN.0918.00080	KLPN001_C_00058_C001	No	NA	KLPN.0918.00182	No	NA	KLPN.0918.00182_3	array1	KLPN001_C_00058_C001_array1_spacer37	0.96875	2.48e-06	93.75
KLPN.0918.00080	KLPN001_C_00058_C001	No	NA	KLPN.0918.00167	No	NA	KLPN.0918.00167_5	array1	KLPN001_C_00058_C001_array1_spacer37	0.96875	2.48e-06	93.75
KLPN.0918.00080	KLPN001_C_00058_C001	No	NA	KLPN.0918.00164	No	NA	KLPN.0918.00164_3	array1	KLPN001_C_00058_C001_array1_spacer37	0.96875	2.48e-06	93.75
KLPN.0918.00080	KLPN001_C_00058_C001	No	NA	KLPN.0918.00162	No	NA	KLPN.0918.00162_5	array1	KLPN001_C_00058_C001_array1_spacer37	0.96875	2.48e-06	93.75
KLPN.0918.00080	KLPN001_C_00058_C001	No	NA	KLPN.0918.00161	No	NA	KLPN.0918.00161_7	array1	KLPN001_C_00058_C001_array1_spacer37	0.96875	2.48e-06	93.75
KLPN.0918.00080	KLPN001_C_00058_C001	No	NA	KLPN.0918.00155	No	NA	KLPN.0918.00155_2	array1	KLPN001_C_00058_C001_array1_spacer37	0.96875	2.48e-06	93.75
KLPN.0918.00080	KLPN001_C_00058_C001	No	NA	KLPN.0918.00153	No	NA	KLPN.0918.00153_3	array1	KLPN001_C_00058_C001_array1_spacer37	0.96875	2.48e-06	93.75
KLPN.0918.00080	KLPN001_C_00058_C001	No	NA	KLPN.0918.00140	No	NA	KLPN.0918.00140_2	array1	KLPN001_C_00058_C001_array1_spacer37	0.96875	2.48e-06	93.75
KLPN.0918.00080	KLPN001_C_00058_C001	No	NA	KLPN.0918.00139	No	NA	KLPN.0918.00139_2	array1	KLPN001_C_00058_C001_array1_spacer37	0.96875	2.48e-06	93.75
KLPN.0918.00080	KLPN001_C_00058_C001	No	NA	KLPN.0918.00138	No	NA	KLPN.0918.00138_6	array1	KLPN001_C_00058_C001_array1_spacer37	0.96875	2.48e-06	93.75
KLPN.0918.00080	KLPN001_C_00058_C001	No	NA	KLPN.0918.00134	No	NA	KLPN.0918.00134_3	array1	KLPN001_C_00058_C001_array1_spacer37	0.96875	2.48e-06	93.75
KLPN.0918.00080	KLPN001_C_00058_C001	No	NA	KLPN.0918.00130	No	NA	KLPN.0918.00130_3	array1	KLPN001_C_00058_C001_array1_spacer37	0.96875	2.48e-06	93.75
KLPN.0918.00080	KLPN001_C_00058_C001	No	NA	KLPN.0918.00124	No	NA	KLPN.0918.00124_3	array1	KLPN001_C_00058_C001_array1_spacer37	0.96875	2.48e-06	93.75
KLPN.0918.00080	KLPN001_C_00058_C001	No	NA	KLPN.0918.00123	No	NA	KLPN.0918.00123_6	array1	KLPN001_C_00058_C001_array1_spacer37	0.96875	2.48e-06	93.75
KLPN.0918.00080	KLPN001_C_00058_C001	No	NA	KLPN.0918.00122	No	NA	KLPN.0918.00122_5	array1	KLPN001_C_00058_C001_array1_spacer37	0.96875	2.48e-06	93.75
KLPN.0918.00080	KLPN001_C_00058_C001	No	NA	KLPN.0918.00117	No	NA	KLPN.0918.00117_3	array1	KLPN001_C_00058_C001_array1_spacer37	0.96875	2.48e-06	93.75
KLPN.0918.00080	KLPN001_C_00058_C001	No	NA	KLPN.0918.00116	No	NA	KLPN.0918.00116_3	array1	KLPN001_C_00058_C001_array1_spacer37	0.96875	2.48e-06	93.75
KLPN.0918.00080	KLPN001_C_00058_C001	No	NA	KLPN.0918.00115	No	NA	KLPN.0918.00115_3	array1	KLPN001_C_00058_C001_array1_spacer37	0.96875	2.48e-06	93.75
KLPN.0918.00080	KLPN001_C_00058_C001	No	NA	KLPN.0918.00113	No	NA	KLPN.0918.00113_1	array1	KLPN001_C_00058_C001_array1_spacer37	0.96875	2.48e-06	93.75
KLPN.0918.00080	KLPN001_C_00058_C001	No	NA	KLPN.0918.00109	No	NA	KLPN.0918.00109_4	array1	KLPN001_C_00058_C001_array1_spacer37	0.96875	2.48e-06	93.75
KLPN.0918.00080	KLPN001_C_00058_C001	No	NA	KLPN.0918.00108	No	NA	KLPN.0918.00108_4	array1	KLPN001_C_00058_C001_array1_spacer37	0.96875	2.48e-06	93.75
KLPN.0918.00080	KLPN001_C_00058_C001	No	NA	KLPN.0918.00106	No	NA	KLPN.0918.00106_5	array1	KLPN001_C_00058_C001_array1_spacer37	0.96875	2.48e-06	93.75
KLPN.0918.00080	KLPN001_C_00058_C001	No	NA	KLPN.0918.00105	No	NA	KLPN.0918.00105_5	array1	KLPN001_C_00058_C001_array1_spacer37	0.96875	2.48e-06	93.75
KLPN.0918.00080	KLPN001_C_00058_C001	No	NA	KLPN.0918.00104	No	NA	KLPN.0918.00104_2	array1	KLPN001_C_00058_C001_array1_spacer37	0.96875	2.48e-06	93.75
KLPN.0918.00080	KLPN001_C_00058_C001	No	NA	KLPN.0918.00099	No	NA	KLPN.0918.00099_6	array1	KLPN001_C_00058_C001_array1_spacer37	0.96875	2.48e-06	93.75
KLPN.0918.00080	KLPN001_C_00058_C001	No	NA	KLPN.0918.00098	No	NA	KLPN.0918.00098_4	array1	KLPN001_C_00058_C001_array1_spacer37	0.96875	2.48e-06	93.75
KLPN.0918.00080	KLPN001_C_00058_C001	No	NA	KLPN.0918.00097	No	NA	KLPN.0918.00097_2	array1	KLPN001_C_00058_C001_array1_spacer37	0.96875	2.48e-06	93.75
KLPN.0918.00080	KLPN001_C_00058_C001	No	NA	KLPN.0918.00095	No	NA	KLPN.0918.00095_4	array1	KLPN001_C_00058_C001_array1_spacer37	0.96875	2.48e-06	93.75
KLPN.0918.00080	KLPN001_C_00058_C001	No	NA	KLPN.0918.00092	No	NA	KLPN.0918.00092_3	array1	KLPN001_C_00058_C001_array1_spacer37	0.96875	2.48e-06	93.75
KLPN.0918.00080	KLPN001_C_00058_C001	No	NA	KLPN.0918.00090	No	NA	KLPN.0918.00090_8	array1	KLPN001_C_00058_C001_array1_spacer37	0.96875	2.48e-06	93.75
KLPN.0918.00080	KLPN001_C_00058_C001	No	NA	KLPN.0918.00084	No	NA	KLPN.0918.00084_8	array1	KLPN001_C_00058_C001_array1_spacer37	0.96875	2.48e-06	93.75
KLPN.0918.00080	KLPN001_C_00058_C001	No	NA	KLPN.0918.00083	No	NA	KLPN.0918.00083_3	array1	KLPN001_C_00058_C001_array1_spacer37	0.96875	2.48e-06	93.75
KLPN.0918.00080	KLPN001_C_00058_C001	No	NA	KLPN.0918.00079	No	NA	KLPN.0918.00079_6	array1	KLPN001_C_00058_C001_array1_spacer37	0.96875	2.48e-06	93.75
KLPN.0918.00080	KLPN001_C_00058_C001	No	NA	KLPN.0918.00077	No	NA	KLPN.0918.00077_5	array1	KLPN001_C_00058_C001_array1_spacer37	0.96875	2.48e-06	93.75
KLPN.0918.00080	KLPN001_C_00058_C001	No	NA	KLPN.0918.00075	No	NA	KLPN.0918.00075_2	array1	KLPN001_C_00058_C001_array1_spacer37	0.96875	2.48e-06	93.75
KLPN.0918.00080	KLPN001_C_00058_C001	No	NA	KLPN.0918.00074	No	NA	KLPN.0918.00074_3	array1	KLPN001_C_00058_C001_array1_spacer37	0.96875	2.48e-06	93.75
KLPN.0918.00080	KLPN001_C_00058_C001	No	NA	KLPN.0918.00073	No	NA	KLPN.0918.00073_3	array1	KLPN001_C_00058_C001_array1_spacer37	0.96875	2.48e-06	93.75
KLPN.0918.00080	KLPN001_C_00058_C001	No	NA	KLPN.0918.00072	No	NA	KLPN.0918.00072_7	array1	KLPN001_C_00058_C001_array1_spacer37	0.96875	2.48e-06	93.75
KLPN.0918.00080	KLPN001_C_00058_C001	No	NA	KLPN.0918.00070	No	NA	KLPN.0918.00070_5	array1	KLPN001_C_00058_C001_array1_spacer37	0.96875	2.48e-06	93.75
KLPN.0918.00080	KLPN001_C_00058_C001	No	NA	KLPN.0918.00068	No	NA	KLPN.0918.00068_3	array1	KLPN001_C_00058_C001_array1_spacer37	0.96875	2.48e-06	93.75
KLPN.0918.00080	KLPN001_C_00058_C001	No	NA	KLPN.0918.00067	No	NA	KLPN.0918.00067_3	array1	KLPN001_C_00058_C001_array1_spacer37	0.96875	2.48e-06	93.75
KLPN.0918.00080	KLPN001_C_00058_C001	No	NA	KLPN.0918.00062	No	NA	KLPN.0918.00062_6	array1	KLPN001_C_00058_C001_array1_spacer37	0.96875	2.48e-06	93.75
KLPN.0918.00080	KLPN001_C_00058_C001	No	NA	KLPN.0918.00061	No	NA	KLPN.0918.00061_7	array1	KLPN001_C_00058_C001_array1_spacer37	0.96875	2.48e-06	93.75
KLPN.0918.00080	KLPN001_C_00058_C001	No	NA	KLPN.0918.00055	No	NA	KLPN.0918.00055_3	array1	KLPN001_C_00058_C001_array1_spacer37	0.96875	2.48e-06	93.75
KLPN.0918.00080	KLPN001_C_00058_C001	No	NA	KLPN.0918.00053	No	NA	KLPN.0918.00053_5	array1	KLPN001_C_00058_C001_array1_spacer37	0.96875	2.48e-06	93.75
KLPN.0918.00080	KLPN001_C_00058_C001	No	NA	KLPN.0918.00047	No	NA	KLPN.0918.00047_7	array1	KLPN001_C_00058_C001_array1_spacer37	0.96875	2.48e-06	93.75
KLPN.0918.00080	KLPN001_C_00058_C001	No	NA	KLPN.0918.00042	No	NA	KLPN.0918.00042_2	array1	KLPN001_C_00058_C001_array1_spacer37	0.96875	2.48e-06	93.75
KLPN.0918.00080	KLPN001_C_00058_C001	No	NA	KLPN.0918.00038	Yes	55	KLPN.0918.00038_1	array1	KLPN001_C_00058_C001_array1_spacer37	0.96875	2.48e-06	93.75
KLPN.0918.00080	KLPN001_C_00058_C001	No	NA	KLPN.0918.00026	No	NA	KLPN.0918.00026_1	array1	KLPN001_C_00058_C001_array1_spacer37	0.96875	2.48e-06	93.75
KLPN.0918.00080	KLPN001_C_00058_C001	No	NA	KLPN.0918.00016	No	NA	KLPN.0918.00016_2	array1	KLPN001_C_00058_C001_array1_spacer37	0.96875	2.48e-06	93.75
KLPN.0918.00080	KLPN001_C_00058_C001	No	NA	KLPN.0918.00015	No	NA	KLPN.0918.00015_5	array1	KLPN001_C_00058_C001_array1_spacer37	0.96875	2.48e-06	93.75
KLPN.0918.00080	KLPN001_C_00058_C001	No	NA	KLPN.0918.00013	No	NA	KLPN.0918.00013_2	array1	KLPN001_C_00058_C001_array1_spacer37	0.96875	2.48e-06	93.75
KLPN.0918.00080	KLPN001_C_00058_C001	No	NA	KLPN.0918.00006	No	NA	KLPN.0918.00006_4	array1	KLPN001_C_00058_C001_array1_spacer37	0.96875	2.48e-06	93.75
KLPN.0918.00080	KLPN001_C_00058_C001	No	NA	KLPN.0918.00001	Yes	25	KLPN.0918.00001_1	array1	KLPN001_C_00058_C001_array1_spacer37	0.96875	2.48e-06	93.75
KLPN.0918.00168	KLPN001_C_00078_C001	No	NA	KLVA.0918.00005	Yes	24	KLVA.0918.00005_3	array0	KLPN001_C_00078_C001_array0_spacer9	0.96875	4.17e-11	100
KLPN.0918.00168	KLPN001_C_00078_C001	No	NA	KLPN.0918.00165	No	NA	KLPN.0918.00165_1	array0	KLPN001_C_00078_C001_array0_spacer9	0.96875	4.17e-11	100
KLPN.0918.00168	KLPN001_C_00078_C001	No	NA	KLPN.0918.00163	Yes	62	KLPN.0918.00163_1	array0	KLPN001_C_00078_C001_array0_spacer9	0.96875	4.17e-11	100
KLPN.0918.00168	KLPN001_C_00078_C001	No	NA	KLPN.0918.00040	No	NA	KLPN.0918.00040_3	array0	KLPN001_C_00078_C001_array0_spacer9	0.96875	4.17e-11	100
KLPN.0918.00168	KLPN001_C_00078_C001	No	NA	KLPN.0918.00158	No	NA	KLPN.0918.00158_3	array0	KLPN001_C_00078_C001_array0_spacer9	0.96875	1.02e-08	96.875
KLPN.0918.00168	KLPN001_C_00078_C001	No	NA	KLPN.0918.00111	No	NA	KLPN.0918.00111_7	array0	KLPN001_C_00078_C001_array0_spacer9	0.96875	1.02e-08	96.875
KLPN.0918.00168	KLPN001_C_00078_C001	No	NA	KLPN.0918.00110	No	NA	KLPN.0918.00110_7	array0	KLPN001_C_00078_C001_array0_spacer9	0.96875	1.02e-08	96.875
KLPN.0918.00168	KLPN001_C_00078_C001	No	NA	KLPN.0918.00103	No	NA	KLPN.0918.00103_3	array0	KLPN001_C_00078_C001_array0_spacer9	0.96875	1.02e-08	96.875
KLPN.0918.00168	KLPN001_C_00078_C001	No	NA	KLPN.0918.00094	No	NA	KLPN.0918.00094_1	array0	KLPN001_C_00078_C001_array0_spacer9	0.96875	1.02e-08	96.875
KLPN.0918.00168	KLPN001_C_00078_C001	No	NA	KLPN.0918.00076	No	NA	KLPN.0918.00076_1	array0	KLPN001_C_00078_C001_array0_spacer9	0.96875	1.02e-08	96.875
KLPN.0918.00168	KLPN001_C_00078_C001	No	NA	KLPN.0918.00057	No	NA	KLPN.0918.00057_1	array0	KLPN001_C_00078_C001_array0_spacer9	0.96875	1.02e-08	96.875
KLPN.0918.00168	KLPN001_C_00078_C001	No	NA	KLPN.0918.00056	No	NA	KLPN.0918.00056_2	array0	KLPN001_C_00078_C001_array0_spacer9	0.96875	1.02e-08	96.875
KLPN.0918.00168	KLPN001_C_00078_C001	No	NA	KLPN.0918.00047	No	NA	KLPN.0918.00047_7	array0	KLPN001_C_00078_C001_array0_spacer9	0.96875	1.02e-08	96.875
KLPN.0918.00168	KLPN001_C_00078_C001	No	NA	KLPN.0918.00036	No	NA	KLPN.0918.00036_2	array0	KLPN001_C_00078_C001_array0_spacer9	0.96875	1.02e-08	96.875
KLPN.0918.00168	KLPN001_C_00078_C001	No	NA	KLPN.0918.00032	No	NA	KLPN.0918.00032_3	array0	KLPN001_C_00078_C001_array0_spacer9	0.96875	1.02e-08	96.875
KLPN.0918.00168	KLPN001_C_00078_C001	No	NA	KLPN.0918.00014	No	NA	KLPN.0918.00014_4	array0	KLPN001_C_00078_C001_array0_spacer9	0.96875	1.02e-08	96.875
KLPN.0918.00168	KLPN001_C_00078_C001	No	NA	KLPN.0918.00148	No	NA	KLPN.0918.00148_6	array0	KLPN001_C_00078_C001_array0_spacer9	0.96875	2.48e-06	93.75
KLPN.0918.00168	KLPN001_C_00078_C001	No	NA	KLPN.0918.00140	No	NA	KLPN.0918.00140_6	array0	KLPN001_C_00078_C001_array0_spacer9	0.96875	2.48e-06	93.75
KLPN.0918.00168	KLPN001_C_00078_C001	No	NA	KLPN.0918.00139	No	NA	KLPN.0918.00139_6	array0	KLPN001_C_00078_C001_array0_spacer9	0.96875	2.48e-06	93.75
KLPN.0918.00168	KLPN001_C_00078_C001	No	NA	KLPN.0918.00089	No	NA	KLPN.0918.00089_6	array0	KLPN001_C_00078_C001_array0_spacer9	0.96875	2.48e-06	93.75
KLPN.0918.00168	KLPN001_C_00078_C001	No	NA	KLPN.0918.00057	No	NA	KLPN.0918.00057_8	array0	KLPN001_C_00078_C001_array0_spacer9	0.96875	2.48e-06	93.75
KLPN.0918.00168	KLPN001_C_00078_C001	No	NA	KLPN.0918.00054	No	NA	KLPN.0918.00054_6	array0	KLPN001_C_00078_C001_array0_spacer9	0.96875	2.48e-06	93.75
KLPN.0918.00168	KLPN001_C_00078_C001	No	NA	KLPN.0918.00047	No	NA	KLPN.0918.00047_4	array0	KLPN001_C_00078_C001_array0_spacer9	0.96875	2.48e-06	93.75
KLPN.0918.00168	KLPN001_C_00078_C001	No	NA	KLAE.0918.00005	No	NA	KLAE.0918.00005_3	array0	KLPN001_C_00078_C001_array0_spacer9	0.96875	2.48e-06	93.75
KLPN.0918.00168	KLPN001_C_00078_C001	No	NA	KLSP.0918.00002	No	NA	KLSP.0918.00002_2	array0	KLPN001_C_00078_C001_array0_spacer5	0.96875	4.17e-11	100
KLPN.0918.00168	KLPN001_C_00078_C001	No	NA	KLPN.0918.00158	No	NA	KLPN.0918.00158_3	array0	KLPN001_C_00078_C001_array0_spacer5	0.96875	4.17e-11	100
KLPN.0918.00168	KLPN001_C_00078_C001	No	NA	KLPN.0918.00103	No	NA	KLPN.0918.00103_3	array0	KLPN001_C_00078_C001_array0_spacer5	0.96875	4.17e-11	100
KLPN.0918.00168	KLPN001_C_00078_C001	No	NA	KLPN.0918.00014	No	NA	KLPN.0918.00014_4	array0	KLPN001_C_00078_C001_array0_spacer5	0.96875	4.17e-11	100
KLPN.0918.00168	KLPN001_C_00078_C001	No	NA	KLMI.0918.00006	No	NA	KLMI.0918.00006_6	array0	KLPN001_C_00078_C001_array0_spacer5	0.96875	4.17e-11	100
KLPN.0918.00168	KLPN001_C_00078_C001	No	NA	KLMI.0918.00005	No	NA	KLMI.0918.00005_5	array0	KLPN001_C_00078_C001_array0_spacer5	0.96875	4.17e-11	100
KLPN.0918.00168	KLPN001_C_00078_C001	No	NA	KLMI.0918.00004	No	NA	KLMI.0918.00004_2	array0	KLPN001_C_00078_C001_array0_spacer5	0.96875	4.17e-11	100
KLPN.0918.00168	KLPN001_C_00078_C001	No	NA	KLVA.0918.00005	Yes	24	KLVA.0918.00005_3	array0	KLPN001_C_00078_C001_array0_spacer5	0.96875	1.02e-08	96.875
KLPN.0918.00168	KLPN001_C_00078_C001	No	NA	KLPN.0918.00197	Yes	54	KLPN.0918.00197_3	array0	KLPN001_C_00078_C001_array0_spacer5	0.96875	1.02e-08	96.875
KLPN.0918.00168	KLPN001_C_00078_C001	No	NA	KLPN.0918.00196	Yes	45	KLPN.0918.00196_1	array0	KLPN001_C_00078_C001_array0_spacer5	0.96875	1.02e-08	96.875
KLPN.0918.00168	KLPN001_C_00078_C001	No	NA	KLPN.0918.00151	No	NA	KLPN.0918.00151_6	array0	KLPN001_C_00078_C001_array0_spacer5	0.96875	1.02e-08	96.875
KLPN.0918.00168	KLPN001_C_00078_C001	No	NA	KLPN.0918.00148	No	NA	KLPN.0918.00148_6	array0	KLPN001_C_00078_C001_array0_spacer5	0.96875	1.02e-08	96.875
KLPN.0918.00168	KLPN001_C_00078_C001	No	NA	KLPN.0918.00128	No	NA	KLPN.0918.00128_3	array0	KLPN001_C_00078_C001_array0_spacer5	0.96875	1.02e-08	96.875
KLPN.0918.00168	KLPN001_C_00078_C001	No	NA	KLPN.0918.00089	No	NA	KLPN.0918.00089_6	array0	KLPN001_C_00078_C001_array0_spacer5	0.96875	1.02e-08	96.875
KLPN.0918.00168	KLPN001_C_00078_C001	No	NA	KLPN.0918.00057	No	NA	KLPN.0918.00057_1	array0	KLPN001_C_00078_C001_array0_spacer5	0.96875	1.02e-08	96.875
KLPN.0918.00168	KLPN001_C_00078_C001	No	NA	KLPN.0918.00054	No	NA	KLPN.0918.00054_6	array0	KLPN001_C_00078_C001_array0_spacer5	0.96875	1.02e-08	96.875
KLPN.0918.00168	KLPN001_C_00078_C001	No	NA	KLPN.0918.00044	No	NA	KLPN.0918.00044_1	array0	KLPN001_C_00078_C001_array0_spacer5	0.96875	1.02e-08	96.875
KLPN.0918.00168	KLPN001_C_00078_C001	No	NA	KLPN.0918.00041	No	NA	KLPN.0918.00041_5	array0	KLPN001_C_00078_C001_array0_spacer5	0.96875	1.02e-08	96.875
KLPN.0918.00168	KLPN001_C_00078_C001	No	NA	KLPN.0918.00040	No	NA	KLPN.0918.00040_3	array0	KLPN001_C_00078_C001_array0_spacer5	0.96875	1.02e-08	96.875
KLPN.0918.00168	KLPN001_C_00078_C001	No	NA	KLPN.0918.00027	No	NA	KLPN.0918.00027_1	array0	KLPN001_C_00078_C001_array0_spacer5	0.96875	1.02e-08	96.875
KLPN.0918.00168	KLPN001_C_00078_C001	No	NA	KLPN.0918.00188	No	NA	KLPN.0918.00188_7	array0	KLPN001_C_00078_C001_array0_spacer5	0.96875	2.48e-06	93.75
KLPN.0918.00168	KLPN001_C_00078_C001	No	NA	KLPN.0918.00184	No	NA	KLPN.0918.00184_3	array0	KLPN001_C_00078_C001_array0_spacer5	0.96875	2.48e-06	93.75
KLPN.0918.00168	KLPN001_C_00078_C001	No	NA	KLPN.0918.00182	No	NA	KLPN.0918.00182_3	array0	KLPN001_C_00078_C001_array0_spacer5	0.96875	2.48e-06	93.75
KLPN.0918.00168	KLPN001_C_00078_C001	No	NA	KLPN.0918.00167	No	NA	KLPN.0918.00167_5	array0	KLPN001_C_00078_C001_array0_spacer5	0.96875	2.48e-06	93.75
KLPN.0918.00168	KLPN001_C_00078_C001	No	NA	KLPN.0918.00164	No	NA	KLPN.0918.00164_3	array0	KLPN001_C_00078_C001_array0_spacer5	0.96875	2.48e-06	93.75
KLPN.0918.00168	KLPN001_C_00078_C001	No	NA	KLPN.0918.00162	No	NA	KLPN.0918.00162_5	array0	KLPN001_C_00078_C001_array0_spacer5	0.96875	2.48e-06	93.75
KLPN.0918.00168	KLPN001_C_00078_C001	No	NA	KLPN.0918.00161	No	NA	KLPN.0918.00161_7	array0	KLPN001_C_00078_C001_array0_spacer5	0.96875	2.48e-06	93.75
KLPN.0918.00168	KLPN001_C_00078_C001	No	NA	KLPN.0918.00155	No	NA	KLPN.0918.00155_2	array0	KLPN001_C_00078_C001_array0_spacer5	0.96875	2.48e-06	93.75
KLPN.0918.00168	KLPN001_C_00078_C001	No	NA	KLPN.0918.00153	No	NA	KLPN.0918.00153_3	array0	KLPN001_C_00078_C001_array0_spacer5	0.96875	2.48e-06	93.75
KLPN.0918.00168	KLPN001_C_00078_C001	No	NA	KLPN.0918.00140	No	NA	KLPN.0918.00140_2	array0	KLPN001_C_00078_C001_array0_spacer5	0.96875	2.48e-06	93.75
KLPN.0918.00168	KLPN001_C_00078_C001	No	NA	KLPN.0918.00139	No	NA	KLPN.0918.00139_2	array0	KLPN001_C_00078_C001_array0_spacer5	0.96875	2.48e-06	93.75
KLPN.0918.00168	KLPN001_C_00078_C001	No	NA	KLPN.0918.00138	No	NA	KLPN.0918.00138_6	array0	KLPN001_C_00078_C001_array0_spacer5	0.96875	2.48e-06	93.75
KLPN.0918.00168	KLPN001_C_00078_C001	No	NA	KLPN.0918.00134	No	NA	KLPN.0918.00134_3	array0	KLPN001_C_00078_C001_array0_spacer5	0.96875	2.48e-06	93.75
KLPN.0918.00168	KLPN001_C_00078_C001	No	NA	KLPN.0918.00130	No	NA	KLPN.0918.00130_3	array0	KLPN001_C_00078_C001_array0_spacer5	0.96875	2.48e-06	93.75
KLPN.0918.00168	KLPN001_C_00078_C001	No	NA	KLPN.0918.00124	No	NA	KLPN.0918.00124_3	array0	KLPN001_C_00078_C001_array0_spacer5	0.96875	2.48e-06	93.75
KLPN.0918.00168	KLPN001_C_00078_C001	No	NA	KLPN.0918.00123	No	NA	KLPN.0918.00123_6	array0	KLPN001_C_00078_C001_array0_spacer5	0.96875	2.48e-06	93.75
KLPN.0918.00168	KLPN001_C_00078_C001	No	NA	KLPN.0918.00122	No	NA	KLPN.0918.00122_5	array0	KLPN001_C_00078_C001_array0_spacer5	0.96875	2.48e-06	93.75
KLPN.0918.00168	KLPN001_C_00078_C001	No	NA	KLPN.0918.00117	No	NA	KLPN.0918.00117_3	array0	KLPN001_C_00078_C001_array0_spacer5	0.96875	2.48e-06	93.75
KLPN.0918.00168	KLPN001_C_00078_C001	No	NA	KLPN.0918.00116	No	NA	KLPN.0918.00116_3	array0	KLPN001_C_00078_C001_array0_spacer5	0.96875	2.48e-06	93.75
KLPN.0918.00168	KLPN001_C_00078_C001	No	NA	KLPN.0918.00115	No	NA	KLPN.0918.00115_3	array0	KLPN001_C_00078_C001_array0_spacer5	0.96875	2.48e-06	93.75
KLPN.0918.00168	KLPN001_C_00078_C001	No	NA	KLPN.0918.00113	No	NA	KLPN.0918.00113_1	array0	KLPN001_C_00078_C001_array0_spacer5	0.96875	2.48e-06	93.75
KLPN.0918.00168	KLPN001_C_00078_C001	No	NA	KLPN.0918.00109	No	NA	KLPN.0918.00109_4	array0	KLPN001_C_00078_C001_array0_spacer5	0.96875	2.48e-06	93.75
KLPN.0918.00168	KLPN001_C_00078_C001	No	NA	KLPN.0918.00108	No	NA	KLPN.0918.00108_4	array0	KLPN001_C_00078_C001_array0_spacer5	0.96875	2.48e-06	93.75
KLPN.0918.00168	KLPN001_C_00078_C001	No	NA	KLPN.0918.00106	No	NA	KLPN.0918.00106_5	array0	KLPN001_C_00078_C001_array0_spacer5	0.96875	2.48e-06	93.75
KLPN.0918.00168	KLPN001_C_00078_C001	No	NA	KLPN.0918.00105	No	NA	KLPN.0918.00105_5	array0	KLPN001_C_00078_C001_array0_spacer5	0.96875	2.48e-06	93.75
KLPN.0918.00168	KLPN001_C_00078_C001	No	NA	KLPN.0918.00104	No	NA	KLPN.0918.00104_2	array0	KLPN001_C_00078_C001_array0_spacer5	0.96875	2.48e-06	93.75
KLPN.0918.00168	KLPN001_C_00078_C001	No	NA	KLPN.0918.00099	No	NA	KLPN.0918.00099_6	array0	KLPN001_C_00078_C001_array0_spacer5	0.96875	2.48e-06	93.75
KLPN.0918.00168	KLPN001_C_00078_C001	No	NA	KLPN.0918.00098	No	NA	KLPN.0918.00098_4	array0	KLPN001_C_00078_C001_array0_spacer5	0.96875	2.48e-06	93.75
KLPN.0918.00168	KLPN001_C_00078_C001	No	NA	KLPN.0918.00097	No	NA	KLPN.0918.00097_2	array0	KLPN001_C_00078_C001_array0_spacer5	0.96875	2.48e-06	93.75
KLPN.0918.00168	KLPN001_C_00078_C001	No	NA	KLPN.0918.00095	No	NA	KLPN.0918.00095_4	array0	KLPN001_C_00078_C001_array0_spacer5	0.96875	2.48e-06	93.75
KLPN.0918.00168	KLPN001_C_00078_C001	No	NA	KLPN.0918.00092	No	NA	KLPN.0918.00092_3	array0	KLPN001_C_00078_C001_array0_spacer5	0.96875	2.48e-06	93.75
KLPN.0918.00168	KLPN001_C_00078_C001	No	NA	KLPN.0918.00090	No	NA	KLPN.0918.00090_8	array0	KLPN001_C_00078_C001_array0_spacer5	0.96875	2.48e-06	93.75
KLPN.0918.00168	KLPN001_C_00078_C001	No	NA	KLPN.0918.00084	No	NA	KLPN.0918.00084_8	array0	KLPN001_C_00078_C001_array0_spacer5	0.96875	2.48e-06	93.75
KLPN.0918.00168	KLPN001_C_00078_C001	No	NA	KLPN.0918.00083	No	NA	KLPN.0918.00083_3	array0	KLPN001_C_00078_C001_array0_spacer5	0.96875	2.48e-06	93.75
KLPN.0918.00168	KLPN001_C_00078_C001	No	NA	KLPN.0918.00079	No	NA	KLPN.0918.00079_6	array0	KLPN001_C_00078_C001_array0_spacer5	0.96875	2.48e-06	93.75
KLPN.0918.00168	KLPN001_C_00078_C001	No	NA	KLPN.0918.00077	No	NA	KLPN.0918.00077_5	array0	KLPN001_C_00078_C001_array0_spacer5	0.96875	2.48e-06	93.75
KLPN.0918.00168	KLPN001_C_00078_C001	No	NA	KLPN.0918.00075	No	NA	KLPN.0918.00075_2	array0	KLPN001_C_00078_C001_array0_spacer5	0.96875	2.48e-06	93.75
KLPN.0918.00168	KLPN001_C_00078_C001	No	NA	KLPN.0918.00074	No	NA	KLPN.0918.00074_3	array0	KLPN001_C_00078_C001_array0_spacer5	0.96875	2.48e-06	93.75
KLPN.0918.00168	KLPN001_C_00078_C001	No	NA	KLPN.0918.00073	No	NA	KLPN.0918.00073_3	array0	KLPN001_C_00078_C001_array0_spacer5	0.96875	2.48e-06	93.75
KLPN.0918.00168	KLPN001_C_00078_C001	No	NA	KLPN.0918.00072	No	NA	KLPN.0918.00072_7	array0	KLPN001_C_00078_C001_array0_spacer5	0.96875	2.48e-06	93.75
KLPN.0918.00168	KLPN001_C_00078_C001	No	NA	KLPN.0918.00070	No	NA	KLPN.0918.00070_5	array0	KLPN001_C_00078_C001_array0_spacer5	0.96875	2.48e-06	93.75
KLPN.0918.00168	KLPN001_C_00078_C001	No	NA	KLPN.0918.00068	No	NA	KLPN.0918.00068_3	array0	KLPN001_C_00078_C001_array0_spacer5	0.96875	2.48e-06	93.75
KLPN.0918.00168	KLPN001_C_00078_C001	No	NA	KLPN.0918.00067	No	NA	KLPN.0918.00067_3	array0	KLPN001_C_00078_C001_array0_spacer5	0.96875	2.48e-06	93.75
KLPN.0918.00168	KLPN001_C_00078_C001	No	NA	KLPN.0918.00062	No	NA	KLPN.0918.00062_6	array0	KLPN001_C_00078_C001_array0_spacer5	0.96875	2.48e-06	93.75
KLPN.0918.00168	KLPN001_C_00078_C001	No	NA	KLPN.0918.00061	No	NA	KLPN.0918.00061_7	array0	KLPN001_C_00078_C001_array0_spacer5	0.96875	2.48e-06	93.75
KLPN.0918.00168	KLPN001_C_00078_C001	No	NA	KLPN.0918.00055	No	NA	KLPN.0918.00055_3	array0	KLPN001_C_00078_C001_array0_spacer5	0.96875	2.48e-06	93.75
KLPN.0918.00168	KLPN001_C_00078_C001	No	NA	KLPN.0918.00053	No	NA	KLPN.0918.00053_5	array0	KLPN001_C_00078_C001_array0_spacer5	0.96875	2.48e-06	93.75
KLPN.0918.00168	KLPN001_C_00078_C001	No	NA	KLPN.0918.00047	No	NA	KLPN.0918.00047_7	array0	KLPN001_C_00078_C001_array0_spacer5	0.96875	2.48e-06	93.75
KLPN.0918.00168	KLPN001_C_00078_C001	No	NA	KLPN.0918.00042	No	NA	KLPN.0918.00042_2	array0	KLPN001_C_00078_C001_array0_spacer5	0.96875	2.48e-06	93.75
KLPN.0918.00168	KLPN001_C_00078_C001	No	NA	KLPN.0918.00038	Yes	55	KLPN.0918.00038_1	array0	KLPN001_C_00078_C001_array0_spacer5	0.96875	2.48e-06	93.75
KLPN.0918.00168	KLPN001_C_00078_C001	No	NA	KLPN.0918.00026	No	NA	KLPN.0918.00026_1	array0	KLPN001_C_00078_C001_array0_spacer5	0.96875	2.48e-06	93.75
KLPN.0918.00168	KLPN001_C_00078_C001	No	NA	KLPN.0918.00016	No	NA	KLPN.0918.00016_2	array0	KLPN001_C_00078_C001_array0_spacer5	0.96875	2.48e-06	93.75
KLPN.0918.00168	KLPN001_C_00078_C001	No	NA	KLPN.0918.00015	No	NA	KLPN.0918.00015_5	array0	KLPN001_C_00078_C001_array0_spacer5	0.96875	2.48e-06	93.75
KLPN.0918.00168	KLPN001_C_00078_C001	No	NA	KLPN.0918.00013	No	NA	KLPN.0918.00013_2	array0	KLPN001_C_00078_C001_array0_spacer5	0.96875	2.48e-06	93.75
KLPN.0918.00168	KLPN001_C_00078_C001	No	NA	KLPN.0918.00006	No	NA	KLPN.0918.00006_4	array0	KLPN001_C_00078_C001_array0_spacer5	0.96875	2.48e-06	93.75
KLPN.0918.00168	KLPN001_C_00078_C001	No	NA	KLPN.0918.00001	Yes	25	KLPN.0918.00001_1	array0	KLPN001_C_00078_C001_array0_spacer5	0.96875	2.48e-06	93.75
KLPN.0918.00168	KLPN001_C_00078_C001	No	NA	KLPN.0918.00140	No	NA	KLPN.0918.00140_2	array0	KLPN001_C_00078_C001_array0_spacer4	0.96875	2.48e-06	93.75
KLPN.0918.00168	KLPN001_C_00078_C001	No	NA	KLPN.0918.00139	No	NA	KLPN.0918.00139_2	array0	KLPN001_C_00078_C001_array0_spacer4	0.96875	2.48e-06	93.75
KLPN.0918.00168	KLPN001_C_00078_C001	No	NA	KLPN.0918.00135	No	NA	KLPN.0918.00135_7	array0	KLPN001_C_00078_C001_array0_spacer3	0.969697	1.12e-11	100
KLPN.0918.00168	KLPN001_C_00078_C001	No	NA	KLPN.0918.00078	No	NA	KLPN.0918.00078_2	array0	KLPN001_C_00078_C001_array0_spacer3	0.969697	6.65e-07	93.939
KLPN.0918.00168	KLPN001_C_00078_C001	No	NA	KLPN.0918.00056	No	NA	KLPN.0918.00056_2	array0	KLPN001_C_00078_C001_array0_spacer3	0.969697	6.65e-07	93.939
KLPN.0918.00168	KLPN001_C_00078_C001	No	NA	KLVA.0918.00005	Yes	24	KLVA.0918.00005_3	array0	KLPN001_C_00078_C001_array0_spacer3	0.969697	6.65e-07	93.939
KLPN.0918.00168	KLPN001_C_00078_C001	No	NA	KLPN.0918.00103	No	NA	KLPN.0918.00103_3	array0	KLPN001_C_00078_C001_array0_spacer3	0.969697	6.65e-07	93.939
KLPN.0918.00168	KLPN001_C_00078_C001	No	NA	KLPN.0918.00076	No	NA	KLPN.0918.00076_1	array0	KLPN001_C_00078_C001_array0_spacer3	0.969697	6.65e-07	93.939
KLPN.0918.00168	KLPN001_C_00078_C001	No	NA	KLPN.0918.00053	No	NA	KLPN.0918.00053_5	array0	KLPN001_C_00078_C001_array0_spacer3	0.969697	6.65e-07	93.939
KLPN.0918.00168	KLPN001_C_00078_C001	No	NA	KLPN.0918.00040	No	NA	KLPN.0918.00040_3	array0	KLPN001_C_00078_C001_array0_spacer3	0.969697	6.65e-07	93.939
KLPN.0918.00168	KLPN001_C_00078_C001	No	NA	KLPN.0918.00196	Yes	45	KLPN.0918.00196_1	array0	KLPN001_C_00078_C001_array0_spacer2	0.96875	4.17e-11	100
KLPN.0918.00168	KLPN001_C_00078_C001	No	NA	KLPN.0918.00148	No	NA	KLPN.0918.00148_6	array0	KLPN001_C_00078_C001_array0_spacer2	0.96875	4.17e-11	100
KLPN.0918.00168	KLPN001_C_00078_C001	No	NA	KLPN.0918.00089	No	NA	KLPN.0918.00089_6	array0	KLPN001_C_00078_C001_array0_spacer2	0.96875	4.17e-11	100
KLPN.0918.00168	KLPN001_C_00078_C001	No	NA	KLPN.0918.00054	No	NA	KLPN.0918.00054_6	array0	KLPN001_C_00078_C001_array0_spacer2	0.96875	4.17e-11	100
KLPN.0918.00168	KLPN001_C_00078_C001	No	NA	KLPN.0918.00047	No	NA	KLPN.0918.00047_7	array0	KLPN001_C_00078_C001_array0_spacer2	0.96875	4.17e-11	100
KLPN.0918.00168	KLPN001_C_00078_C001	No	NA	KLPN.0918.00081	No	NA	KLPN.0918.00081_5	array0	KLPN001_C_00078_C001_array0_spacer1	0.96875	4.17e-11	100
KLPN.0918.00168	KLPN001_C_00078_C001	No	NA	KLPN.0918.00081	No	NA	KLPN.0918.00081_3	array0	KLPN001_C_00078_C001_array0_spacer1	0.96875	4.17e-11	100
KLPN.0918.00168	KLPN001_C_00078_C001	No	NA	KLPN.0918.00150	No	NA	KLPN.0918.00150_3	array0	KLPN001_C_00078_C001_array0_spacer0	0.96875	4.17e-11	100
KLPN.0918.00168	KLPN001_C_00078_C001	No	NA	KLPN.0918.00150	No	NA	KLPN.0918.00150_3	array0	KLPN001_C_00078_C001_array0_spacer0	0.96875	4.17e-11	100
KLPN.0918.00168	KLPN001_C_00078_C001	No	NA	KLPN.0918.00133	No	NA	KLPN.0918.00133_13	array0	KLPN001_C_00078_C001_array0_spacer0	0.96875	4.17e-11	100
KLPN.0918.00168	KLPN001_C_00078_C001	No	NA	KLPN.0918.00133	No	NA	KLPN.0918.00133_13	array0	KLPN001_C_00078_C001_array0_spacer0	0.96875	4.17e-11	100
KLPN.0918.00168	KLPN001_C_00078_C001	No	NA	KLPN.0918.00133	No	NA	KLPN.0918.00133_13	array0	KLPN001_C_00078_C001_array0_spacer0	0.96875	1.02e-08	96.875
KLPN.0918.00168	KLPN001_C_00078_C001	No	NA	KLPN.0918.00096	No	NA	KLPN.0918.00096_6	array0	KLPN001_C_00078_C001_array0_spacer0	0.96875	4.17e-11	100
KLPN.0918.00168	KLPN001_C_00078_C001	No	NA	KLPN.0918.00096	No	NA	KLPN.0918.00096_6	array0	KLPN001_C_00078_C001_array0_spacer0	0.96875	4.17e-11	100
KLPN.0918.00168	KLPN001_C_00078_C001	No	NA	KLPN.0918.00096	No	NA	KLPN.0918.00096_6	array0	KLPN001_C_00078_C001_array0_spacer0	0.96875	4.17e-11	100
KLPN.0918.00168	KLPN001_C_00078_C001	No	NA	KLPN.0918.00087	No	NA	KLPN.0918.00087_7	array0	KLPN001_C_00078_C001_array0_spacer0	0.96875	4.17e-11	100
KLPN.0918.00168	KLPN001_C_00078_C001	No	NA	KLPN.0918.00087	No	NA	KLPN.0918.00087_7	array0	KLPN001_C_00078_C001_array0_spacer0	0.96875	4.17e-11	100
KLPN.0918.00168	KLPN001_C_00078_C001	No	NA	KLPN.0918.00083	No	NA	KLPN.0918.00083_10	array0	KLPN001_C_00078_C001_array0_spacer0	0.96875	4.17e-11	100
KLPN.0918.00168	KLPN001_C_00078_C001	No	NA	KLPN.0918.00068	No	NA	KLPN.0918.00068_11	array0	KLPN001_C_00078_C001_array0_spacer0	0.96875	4.17e-11	100
KLPN.0918.00168	KLPN001_C_00078_C001	No	NA	KLPN.0918.00067	No	NA	KLPN.0918.00067_11	array0	KLPN001_C_00078_C001_array0_spacer0	0.96875	4.17e-11	100
KLPN.0918.00168	KLPN001_C_00078_C001	No	NA	KLPN.0918.00051	No	NA	KLPN.0918.00051_6	array0	KLPN001_C_00078_C001_array0_spacer0	0.96875	4.17e-11	100
KLPN.0918.00139	KLPN001_C_00040_C001	No	NA	KLPN.0918.00052	No	NA	KLPN.0918.00052_1	array1	KLPN001_C_00040_C001_array1_spacer37	0.96875	1.02e-08	96.875
KLPN.0918.00139	KLPN001_C_00040_C001	No	NA	KLOX.0918.00008	No	NA	KLOX.0918.00008_8	array1	KLPN001_C_00040_C001_array1_spacer37	0.96875	1.02e-08	96.875
KLPN.0918.00139	KLPN001_C_00040_C001	No	NA	KLOX.0918.00007	No	NA	KLOX.0918.00007_8	array1	KLPN001_C_00040_C001_array1_spacer37	0.96875	1.02e-08	96.875
KLPN.0918.00139	KLPN001_C_00040_C001	No	NA	KLOX.0918.00007	No	NA	KLOX.0918.00007_6	array1	KLPN001_C_00040_C001_array1_spacer37	0.96875	1.02e-08	96.875
KLPN.0918.00139	KLPN001_C_00040_C001	No	NA	KLOX.0918.00006	No	NA	KLOX.0918.00006_6	array1	KLPN001_C_00040_C001_array1_spacer37	0.96875	1.02e-08	96.875
KLPN.0918.00139	KLPN001_C_00040_C001	No	NA	KLOX.0918.00006	No	NA	KLOX.0918.00006_4	array1	KLPN001_C_00040_C001_array1_spacer37	0.96875	1.02e-08	96.875
KLPN.0918.00139	KLPN001_C_00040_C001	No	NA	KLOX.0918.00005	No	NA	KLOX.0918.00005_6	array1	KLPN001_C_00040_C001_array1_spacer37	0.96875	1.02e-08	96.875
KLPN.0918.00139	KLPN001_C_00040_C001	No	NA	KLOX.0918.00005	No	NA	KLOX.0918.00005_4	array1	KLPN001_C_00040_C001_array1_spacer37	0.96875	1.02e-08	96.875
KLPN.0918.00139	KLPN001_C_00040_C001	No	NA	KLPN.0918.00188	No	NA	KLPN.0918.00188_6	array1	KLPN001_C_00040_C001_array1_spacer37	0.96875	2.48e-06	93.75
KLPN.0918.00139	KLPN001_C_00040_C001	No	NA	KLPN.0918.00018	No	NA	KLPN.0918.00018_2	array1	KLPN001_C_00040_C001_array1_spacer37	0.96875	2.48e-06	93.75
KLPN.0918.00139	KLPN001_C_00040_C001	No	NA	KLOX.0918.00008	No	NA	KLOX.0918.00008_2	array1	KLPN001_C_00040_C001_array1_spacer37	0.96875	2.48e-06	93.75
KLPN.0918.00139	KLPN001_C_00040_C001	No	NA	KLOX.0918.00004	No	NA	KLOX.0918.00004_1	array1	KLPN001_C_00040_C001_array1_spacer37	0.96875	2.48e-06	93.75
KLPN.0918.00139	KLPN001_C_00040_C001	No	NA	KLPN.0918.00150	No	NA	KLPN.0918.00150_3	array1	KLPN001_C_00040_C001_array1_spacer30	0.96875	4.17e-11	100
KLPN.0918.00139	KLPN001_C_00040_C001	No	NA	KLPN.0918.00157	No	NA	KLPN.0918.00157_1	array1	KLPN001_C_00040_C001_array1_spacer39	0.96875	4.17e-11	100
KLPN.0918.00139	KLPN001_C_00040_C001	No	NA	KLPN.0918.00129	No	NA	KLPN.0918.00129_3	array1	KLPN001_C_00040_C001_array1_spacer39	0.96875	4.17e-11	100
KLPN.0918.00139	KLPN001_C_00040_C001	No	NA	KLPN.0918.00038	Yes	55	KLPN.0918.00038_1	array1	KLPN001_C_00040_C001_array1_spacer39	0.96875	4.17e-11	100
KLPN.0918.00139	KLPN001_C_00040_C001	No	NA	KLPN.0918.00026	No	NA	KLPN.0918.00026_1	array1	KLPN001_C_00040_C001_array1_spacer39	0.96875	4.17e-11	100
KLPN.0918.00139	KLPN001_C_00040_C001	No	NA	KLPN.0918.00196	Yes	45	KLPN.0918.00196_1	array1	KLPN001_C_00040_C001_array1_spacer39	0.96875	1.02e-08	96.875
KLPN.0918.00139	KLPN001_C_00040_C001	No	NA	KLPN.0918.00111	No	NA	KLPN.0918.00111_7	array1	KLPN001_C_00040_C001_array1_spacer39	0.96875	1.02e-08	96.875
KLPN.0918.00139	KLPN001_C_00040_C001	No	NA	KLPN.0918.00110	No	NA	KLPN.0918.00110_7	array1	KLPN001_C_00040_C001_array1_spacer39	0.96875	1.02e-08	96.875
KLPN.0918.00139	KLPN001_C_00040_C001	No	NA	KLSP.0918.00001	No	NA	KLSP.0918.00001_6	array1	KLPN001_C_00040_C001_array1_spacer39	0.96875	2.48e-06	93.75
KLPN.0918.00139	KLPN001_C_00040_C001	No	NA	KLPN.0918.00184	No	NA	KLPN.0918.00184_3	array1	KLPN001_C_00040_C001_array1_spacer39	0.96875	2.48e-06	93.75
KLPN.0918.00139	KLPN001_C_00040_C001	No	NA	KLPN.0918.00182	No	NA	KLPN.0918.00182_3	array1	KLPN001_C_00040_C001_array1_spacer39	0.96875	2.48e-06	93.75
KLPN.0918.00139	KLPN001_C_00040_C001	No	NA	KLPN.0918.00161	No	NA	KLPN.0918.00161_7	array1	KLPN001_C_00040_C001_array1_spacer39	0.96875	2.48e-06	93.75
KLPN.0918.00139	KLPN001_C_00040_C001	No	NA	KLPN.0918.00155	No	NA	KLPN.0918.00155_2	array1	KLPN001_C_00040_C001_array1_spacer39	0.96875	2.48e-06	93.75
KLPN.0918.00139	KLPN001_C_00040_C001	No	NA	KLPN.0918.00153	No	NA	KLPN.0918.00153_3	array1	KLPN001_C_00040_C001_array1_spacer39	0.96875	2.48e-06	93.75
KLPN.0918.00139	KLPN001_C_00040_C001	No	NA	KLPN.0918.00138	No	NA	KLPN.0918.00138_6	array1	KLPN001_C_00040_C001_array1_spacer39	0.96875	2.48e-06	93.75
KLPN.0918.00139	KLPN001_C_00040_C001	No	NA	KLPN.0918.00130	No	NA	KLPN.0918.00130_3	array1	KLPN001_C_00040_C001_array1_spacer39	0.96875	2.48e-06	93.75
KLPN.0918.00139	KLPN001_C_00040_C001	No	NA	KLPN.0918.00125	No	NA	KLPN.0918.00125_4	array1	KLPN001_C_00040_C001_array1_spacer39	0.96875	2.48e-06	93.75
KLPN.0918.00139	KLPN001_C_00040_C001	No	NA	KLPN.0918.00124	No	NA	KLPN.0918.00124_3	array1	KLPN001_C_00040_C001_array1_spacer39	0.96875	2.48e-06	93.75
KLPN.0918.00139	KLPN001_C_00040_C001	No	NA	KLPN.0918.00123	No	NA	KLPN.0918.00123_6	array1	KLPN001_C_00040_C001_array1_spacer39	0.96875	2.48e-06	93.75
KLPN.0918.00139	KLPN001_C_00040_C001	No	NA	KLPN.0918.00122	No	NA	KLPN.0918.00122_5	array1	KLPN001_C_00040_C001_array1_spacer39	0.96875	2.48e-06	93.75
KLPN.0918.00139	KLPN001_C_00040_C001	No	NA	KLPN.0918.00117	No	NA	KLPN.0918.00117_3	array1	KLPN001_C_00040_C001_array1_spacer39	0.96875	2.48e-06	93.75
KLPN.0918.00139	KLPN001_C_00040_C001	No	NA	KLPN.0918.00116	No	NA	KLPN.0918.00116_3	array1	KLPN001_C_00040_C001_array1_spacer39	0.96875	2.48e-06	93.75
KLPN.0918.00139	KLPN001_C_00040_C001	No	NA	KLPN.0918.00115	No	NA	KLPN.0918.00115_3	array1	KLPN001_C_00040_C001_array1_spacer39	0.96875	2.48e-06	93.75
KLPN.0918.00139	KLPN001_C_00040_C001	No	NA	KLPN.0918.00112	No	NA	KLPN.0918.00112_3	array1	KLPN001_C_00040_C001_array1_spacer39	0.96875	2.48e-06	93.75
KLPN.0918.00139	KLPN001_C_00040_C001	No	NA	KLPN.0918.00109	No	NA	KLPN.0918.00109_4	array1	KLPN001_C_00040_C001_array1_spacer39	0.96875	2.48e-06	93.75
KLPN.0918.00139	KLPN001_C_00040_C001	No	NA	KLPN.0918.00108	No	NA	KLPN.0918.00108_4	array1	KLPN001_C_00040_C001_array1_spacer39	0.96875	2.48e-06	93.75
KLPN.0918.00139	KLPN001_C_00040_C001	No	NA	KLPN.0918.00107	No	NA	KLPN.0918.00107_1	array1	KLPN001_C_00040_C001_array1_spacer39	0.96875	2.48e-06	93.75
KLPN.0918.00139	KLPN001_C_00040_C001	No	NA	KLPN.0918.00106	No	NA	KLPN.0918.00106_5	array1	KLPN001_C_00040_C001_array1_spacer39	0.96875	2.48e-06	93.75
KLPN.0918.00139	KLPN001_C_00040_C001	No	NA	KLPN.0918.00105	No	NA	KLPN.0918.00105_5	array1	KLPN001_C_00040_C001_array1_spacer39	0.96875	2.48e-06	93.75
KLPN.0918.00139	KLPN001_C_00040_C001	No	NA	KLPN.0918.00104	No	NA	KLPN.0918.00104_2	array1	KLPN001_C_00040_C001_array1_spacer39	0.96875	2.48e-06	93.75
KLPN.0918.00139	KLPN001_C_00040_C001	No	NA	KLPN.0918.00099	No	NA	KLPN.0918.00099_6	array1	KLPN001_C_00040_C001_array1_spacer39	0.96875	2.48e-06	93.75
KLPN.0918.00139	KLPN001_C_00040_C001	No	NA	KLPN.0918.00098	No	NA	KLPN.0918.00098_4	array1	KLPN001_C_00040_C001_array1_spacer39	0.96875	2.48e-06	93.75
KLPN.0918.00139	KLPN001_C_00040_C001	No	NA	KLPN.0918.00095	No	NA	KLPN.0918.00095_4	array1	KLPN001_C_00040_C001_array1_spacer39	0.96875	2.48e-06	93.75
KLPN.0918.00139	KLPN001_C_00040_C001	No	NA	KLPN.0918.00094	No	NA	KLPN.0918.00094_1	array1	KLPN001_C_00040_C001_array1_spacer39	0.96875	2.48e-06	93.75
KLPN.0918.00139	KLPN001_C_00040_C001	No	NA	KLPN.0918.00093	No	NA	KLPN.0918.00093_2	array1	KLPN001_C_00040_C001_array1_spacer39	0.96875	2.48e-06	93.75
KLPN.0918.00139	KLPN001_C_00040_C001	No	NA	KLPN.0918.00092	No	NA	KLPN.0918.00092_3	array1	KLPN001_C_00040_C001_array1_spacer39	0.96875	2.48e-06	93.75
KLPN.0918.00139	KLPN001_C_00040_C001	No	NA	KLPN.0918.00091	No	NA	KLPN.0918.00091_4	array1	KLPN001_C_00040_C001_array1_spacer39	0.96875	2.48e-06	93.75
KLPN.0918.00139	KLPN001_C_00040_C001	No	NA	KLPN.0918.00090	No	NA	KLPN.0918.00090_8	array1	KLPN001_C_00040_C001_array1_spacer39	0.96875	2.48e-06	93.75
KLPN.0918.00139	KLPN001_C_00040_C001	No	NA	KLPN.0918.00089	No	NA	KLPN.0918.00089_6	array1	KLPN001_C_00040_C001_array1_spacer39	0.96875	2.48e-06	93.75
KLPN.0918.00139	KLPN001_C_00040_C001	No	NA	KLPN.0918.00084	No	NA	KLPN.0918.00084_8	array1	KLPN001_C_00040_C001_array1_spacer39	0.96875	2.48e-06	93.75
KLPN.0918.00139	KLPN001_C_00040_C001	No	NA	KLPN.0918.00083	No	NA	KLPN.0918.00083_3	array1	KLPN001_C_00040_C001_array1_spacer39	0.96875	2.48e-06	93.75
KLPN.0918.00139	KLPN001_C_00040_C001	No	NA	KLPN.0918.00077	No	NA	KLPN.0918.00077_5	array1	KLPN001_C_00040_C001_array1_spacer39	0.96875	2.48e-06	93.75
KLPN.0918.00139	KLPN001_C_00040_C001	No	NA	KLPN.0918.00076	No	NA	KLPN.0918.00076_1	array1	KLPN001_C_00040_C001_array1_spacer39	0.96875	2.48e-06	93.75
KLPN.0918.00139	KLPN001_C_00040_C001	No	NA	KLPN.0918.00075	No	NA	KLPN.0918.00075_2	array1	KLPN001_C_00040_C001_array1_spacer39	0.96875	2.48e-06	93.75
KLPN.0918.00139	KLPN001_C_00040_C001	No	NA	KLPN.0918.00074	No	NA	KLPN.0918.00074_3	array1	KLPN001_C_00040_C001_array1_spacer39	0.96875	2.48e-06	93.75
KLPN.0918.00139	KLPN001_C_00040_C001	No	NA	KLPN.0918.00073	No	NA	KLPN.0918.00073_3	array1	KLPN001_C_00040_C001_array1_spacer39	0.96875	2.48e-06	93.75
KLPN.0918.00139	KLPN001_C_00040_C001	No	NA	KLPN.0918.00072	No	NA	KLPN.0918.00072_7	array1	KLPN001_C_00040_C001_array1_spacer39	0.96875	2.48e-06	93.75
KLPN.0918.00139	KLPN001_C_00040_C001	No	NA	KLPN.0918.00070	No	NA	KLPN.0918.00070_5	array1	KLPN001_C_00040_C001_array1_spacer39	0.96875	2.48e-06	93.75
KLPN.0918.00139	KLPN001_C_00040_C001	No	NA	KLPN.0918.00068	No	NA	KLPN.0918.00068_3	array1	KLPN001_C_00040_C001_array1_spacer39	0.96875	2.48e-06	93.75
KLPN.0918.00139	KLPN001_C_00040_C001	No	NA	KLPN.0918.00067	No	NA	KLPN.0918.00067_3	array1	KLPN001_C_00040_C001_array1_spacer39	0.96875	2.48e-06	93.75
KLPN.0918.00139	KLPN001_C_00040_C001	No	NA	KLPN.0918.00062	No	NA	KLPN.0918.00062_6	array1	KLPN001_C_00040_C001_array1_spacer39	0.96875	2.48e-06	93.75
KLPN.0918.00139	KLPN001_C_00040_C001	No	NA	KLPN.0918.00061	No	NA	KLPN.0918.00061_7	array1	KLPN001_C_00040_C001_array1_spacer39	0.96875	2.48e-06	93.75
KLPN.0918.00139	KLPN001_C_00040_C001	No	NA	KLPN.0918.00056	No	NA	KLPN.0918.00056_2	array1	KLPN001_C_00040_C001_array1_spacer39	0.96875	2.48e-06	93.75
KLPN.0918.00139	KLPN001_C_00040_C001	No	NA	KLPN.0918.00055	No	NA	KLPN.0918.00055_3	array1	KLPN001_C_00040_C001_array1_spacer39	0.96875	2.48e-06	93.75
KLPN.0918.00139	KLPN001_C_00040_C001	No	NA	KLPN.0918.00054	No	NA	KLPN.0918.00054_6	array1	KLPN001_C_00040_C001_array1_spacer39	0.96875	2.48e-06	93.75
KLPN.0918.00139	KLPN001_C_00040_C001	No	NA	KLPN.0918.00046	No	NA	KLPN.0918.00046_1	array1	KLPN001_C_00040_C001_array1_spacer39	0.96875	2.48e-06	93.75
KLPN.0918.00139	KLPN001_C_00040_C001	No	NA	KLPN.0918.00042	No	NA	KLPN.0918.00042_2	array1	KLPN001_C_00040_C001_array1_spacer39	0.96875	2.48e-06	93.75
KLPN.0918.00139	KLPN001_C_00040_C001	No	NA	KLPN.0918.00034	No	NA	KLPN.0918.00034_4	array1	KLPN001_C_00040_C001_array1_spacer39	0.96875	2.48e-06	93.75
KLPN.0918.00139	KLPN001_C_00040_C001	No	NA	KLPN.0918.00032	No	NA	KLPN.0918.00032_3	array1	KLPN001_C_00040_C001_array1_spacer39	0.96875	2.48e-06	93.75
KLPN.0918.00139	KLPN001_C_00040_C001	No	NA	KLOX.0918.00011	No	NA	KLOX.0918.00011_9	array1	KLPN001_C_00040_C001_array1_spacer39	0.96875	2.48e-06	93.75
KLPN.0918.00139	KLPN001_C_00040_C001	No	NA	KLOX.0918.00011	No	NA	KLOX.0918.00011_16	array1	KLPN001_C_00040_C001_array1_spacer39	0.96875	2.48e-06	93.75
KLPN.0918.00146	KLPN001_C_00096_C001	No	NA	KLPN.0918.00135	No	NA	KLPN.0918.00135_7	array0	KLPN001_C_00096_C001_array0_spacer3	0.969697	1.12e-11	100
KLPN.0918.00146	KLPN001_C_00096_C001	No	NA	KLPN.0918.00078	No	NA	KLPN.0918.00078_2	array0	KLPN001_C_00096_C001_array0_spacer3	0.969697	6.65e-07	93.939
KLPN.0918.00146	KLPN001_C_00096_C001	No	NA	KLPN.0918.00056	No	NA	KLPN.0918.00056_2	array0	KLPN001_C_00096_C001_array0_spacer3	0.969697	6.65e-07	93.939
KLPN.0918.00146	KLPN001_C_00096_C001	No	NA	KLVA.0918.00005	Yes	24	KLVA.0918.00005_3	array0	KLPN001_C_00096_C001_array0_spacer3	0.969697	6.65e-07	93.939
KLPN.0918.00146	KLPN001_C_00096_C001	No	NA	KLPN.0918.00103	No	NA	KLPN.0918.00103_3	array0	KLPN001_C_00096_C001_array0_spacer3	0.969697	6.65e-07	93.939
KLPN.0918.00146	KLPN001_C_00096_C001	No	NA	KLPN.0918.00076	No	NA	KLPN.0918.00076_1	array0	KLPN001_C_00096_C001_array0_spacer3	0.969697	6.65e-07	93.939
KLPN.0918.00146	KLPN001_C_00096_C001	No	NA	KLPN.0918.00053	No	NA	KLPN.0918.00053_5	array0	KLPN001_C_00096_C001_array0_spacer3	0.969697	6.65e-07	93.939
KLPN.0918.00146	KLPN001_C_00096_C001	No	NA	KLPN.0918.00040	No	NA	KLPN.0918.00040_3	array0	KLPN001_C_00096_C001_array0_spacer3	0.969697	6.65e-07	93.939
KLPN.0918.00146	KLPN001_C_00096_C001	No	NA	KLPN.0918.00196	Yes	45	KLPN.0918.00196_1	array0	KLPN001_C_00096_C001_array0_spacer2	0.96875	4.17e-11	100
KLPN.0918.00146	KLPN001_C_00096_C001	No	NA	KLPN.0918.00148	No	NA	KLPN.0918.00148_6	array0	KLPN001_C_00096_C001_array0_spacer2	0.96875	4.17e-11	100
KLPN.0918.00146	KLPN001_C_00096_C001	No	NA	KLPN.0918.00089	No	NA	KLPN.0918.00089_6	array0	KLPN001_C_00096_C001_array0_spacer2	0.96875	4.17e-11	100
KLPN.0918.00146	KLPN001_C_00096_C001	No	NA	KLPN.0918.00054	No	NA	KLPN.0918.00054_6	array0	KLPN001_C_00096_C001_array0_spacer2	0.96875	4.17e-11	100
KLPN.0918.00146	KLPN001_C_00096_C001	No	NA	KLPN.0918.00047	No	NA	KLPN.0918.00047_7	array0	KLPN001_C_00096_C001_array0_spacer2	0.96875	4.17e-11	100
KLPN.0918.00146	KLPN001_C_00096_C001	No	NA	KLPN.0918.00081	No	NA	KLPN.0918.00081_5	array0	KLPN001_C_00096_C001_array0_spacer1	0.96875	4.17e-11	100
KLPN.0918.00146	KLPN001_C_00096_C001	No	NA	KLPN.0918.00081	No	NA	KLPN.0918.00081_3	array0	KLPN001_C_00096_C001_array0_spacer1	0.96875	4.17e-11	100
KLPN.0918.00146	KLPN001_C_00096_C001	No	NA	KLPN.0918.00150	No	NA	KLPN.0918.00150_3	array0	KLPN001_C_00096_C001_array0_spacer0	0.96875	4.17e-11	100
KLPN.0918.00146	KLPN001_C_00096_C001	No	NA	KLPN.0918.00150	No	NA	KLPN.0918.00150_3	array0	KLPN001_C_00096_C001_array0_spacer0	0.96875	4.17e-11	100
KLPN.0918.00146	KLPN001_C_00096_C001	No	NA	KLPN.0918.00133	No	NA	KLPN.0918.00133_13	array0	KLPN001_C_00096_C001_array0_spacer0	0.96875	4.17e-11	100
KLPN.0918.00146	KLPN001_C_00096_C001	No	NA	KLPN.0918.00133	No	NA	KLPN.0918.00133_13	array0	KLPN001_C_00096_C001_array0_spacer0	0.96875	4.17e-11	100
KLPN.0918.00146	KLPN001_C_00096_C001	No	NA	KLPN.0918.00133	No	NA	KLPN.0918.00133_13	array0	KLPN001_C_00096_C001_array0_spacer0	0.96875	1.02e-08	96.875
KLPN.0918.00146	KLPN001_C_00096_C001	No	NA	KLPN.0918.00096	No	NA	KLPN.0918.00096_6	array0	KLPN001_C_00096_C001_array0_spacer0	0.96875	4.17e-11	100
KLPN.0918.00146	KLPN001_C_00096_C001	No	NA	KLPN.0918.00096	No	NA	KLPN.0918.00096_6	array0	KLPN001_C_00096_C001_array0_spacer0	0.96875	4.17e-11	100
KLPN.0918.00146	KLPN001_C_00096_C001	No	NA	KLPN.0918.00096	No	NA	KLPN.0918.00096_6	array0	KLPN001_C_00096_C001_array0_spacer0	0.96875	4.17e-11	100
KLPN.0918.00146	KLPN001_C_00096_C001	No	NA	KLPN.0918.00087	No	NA	KLPN.0918.00087_7	array0	KLPN001_C_00096_C001_array0_spacer0	0.96875	4.17e-11	100
KLPN.0918.00146	KLPN001_C_00096_C001	No	NA	KLPN.0918.00087	No	NA	KLPN.0918.00087_7	array0	KLPN001_C_00096_C001_array0_spacer0	0.96875	4.17e-11	100
KLPN.0918.00146	KLPN001_C_00096_C001	No	NA	KLPN.0918.00083	No	NA	KLPN.0918.00083_10	array0	KLPN001_C_00096_C001_array0_spacer0	0.96875	4.17e-11	100
KLPN.0918.00146	KLPN001_C_00096_C001	No	NA	KLPN.0918.00068	No	NA	KLPN.0918.00068_11	array0	KLPN001_C_00096_C001_array0_spacer0	0.96875	4.17e-11	100
KLPN.0918.00146	KLPN001_C_00096_C001	No	NA	KLPN.0918.00067	No	NA	KLPN.0918.00067_11	array0	KLPN001_C_00096_C001_array0_spacer0	0.96875	4.17e-11	100
KLPN.0918.00146	KLPN001_C_00096_C001	No	NA	KLPN.0918.00051	No	NA	KLPN.0918.00051_6	array0	KLPN001_C_00096_C001_array0_spacer0	0.96875	4.17e-11	100
KLPN.0918.00146	KLPN001_C_00096_C001	No	NA	KLSP.0918.00002	No	NA	KLSP.0918.00002_2	array0	KLPN001_C_00096_C001_array0_spacer5	0.96875	4.17e-11	100
KLPN.0918.00146	KLPN001_C_00096_C001	No	NA	KLPN.0918.00158	No	NA	KLPN.0918.00158_3	array0	KLPN001_C_00096_C001_array0_spacer5	0.96875	4.17e-11	100
KLPN.0918.00146	KLPN001_C_00096_C001	No	NA	KLPN.0918.00103	No	NA	KLPN.0918.00103_3	array0	KLPN001_C_00096_C001_array0_spacer5	0.96875	4.17e-11	100
KLPN.0918.00146	KLPN001_C_00096_C001	No	NA	KLPN.0918.00014	No	NA	KLPN.0918.00014_4	array0	KLPN001_C_00096_C001_array0_spacer5	0.96875	4.17e-11	100
KLPN.0918.00146	KLPN001_C_00096_C001	No	NA	KLMI.0918.00006	No	NA	KLMI.0918.00006_6	array0	KLPN001_C_00096_C001_array0_spacer5	0.96875	4.17e-11	100
KLPN.0918.00146	KLPN001_C_00096_C001	No	NA	KLMI.0918.00005	No	NA	KLMI.0918.00005_5	array0	KLPN001_C_00096_C001_array0_spacer5	0.96875	4.17e-11	100
KLPN.0918.00146	KLPN001_C_00096_C001	No	NA	KLMI.0918.00004	No	NA	KLMI.0918.00004_2	array0	KLPN001_C_00096_C001_array0_spacer5	0.96875	4.17e-11	100
KLPN.0918.00146	KLPN001_C_00096_C001	No	NA	KLVA.0918.00005	Yes	24	KLVA.0918.00005_3	array0	KLPN001_C_00096_C001_array0_spacer5	0.96875	1.02e-08	96.875
KLPN.0918.00146	KLPN001_C_00096_C001	No	NA	KLPN.0918.00197	Yes	54	KLPN.0918.00197_3	array0	KLPN001_C_00096_C001_array0_spacer5	0.96875	1.02e-08	96.875
KLPN.0918.00146	KLPN001_C_00096_C001	No	NA	KLPN.0918.00196	Yes	45	KLPN.0918.00196_1	array0	KLPN001_C_00096_C001_array0_spacer5	0.96875	1.02e-08	96.875
KLPN.0918.00146	KLPN001_C_00096_C001	No	NA	KLPN.0918.00151	No	NA	KLPN.0918.00151_6	array0	KLPN001_C_00096_C001_array0_spacer5	0.96875	1.02e-08	96.875
KLPN.0918.00146	KLPN001_C_00096_C001	No	NA	KLPN.0918.00148	No	NA	KLPN.0918.00148_6	array0	KLPN001_C_00096_C001_array0_spacer5	0.96875	1.02e-08	96.875
KLPN.0918.00146	KLPN001_C_00096_C001	No	NA	KLPN.0918.00128	No	NA	KLPN.0918.00128_3	array0	KLPN001_C_00096_C001_array0_spacer5	0.96875	1.02e-08	96.875
KLPN.0918.00146	KLPN001_C_00096_C001	No	NA	KLPN.0918.00089	No	NA	KLPN.0918.00089_6	array0	KLPN001_C_00096_C001_array0_spacer5	0.96875	1.02e-08	96.875
KLPN.0918.00146	KLPN001_C_00096_C001	No	NA	KLPN.0918.00057	No	NA	KLPN.0918.00057_1	array0	KLPN001_C_00096_C001_array0_spacer5	0.96875	1.02e-08	96.875
KLPN.0918.00146	KLPN001_C_00096_C001	No	NA	KLPN.0918.00054	No	NA	KLPN.0918.00054_6	array0	KLPN001_C_00096_C001_array0_spacer5	0.96875	1.02e-08	96.875
KLPN.0918.00146	KLPN001_C_00096_C001	No	NA	KLPN.0918.00044	No	NA	KLPN.0918.00044_1	array0	KLPN001_C_00096_C001_array0_spacer5	0.96875	1.02e-08	96.875
KLPN.0918.00146	KLPN001_C_00096_C001	No	NA	KLPN.0918.00041	No	NA	KLPN.0918.00041_5	array0	KLPN001_C_00096_C001_array0_spacer5	0.96875	1.02e-08	96.875
KLPN.0918.00146	KLPN001_C_00096_C001	No	NA	KLPN.0918.00040	No	NA	KLPN.0918.00040_3	array0	KLPN001_C_00096_C001_array0_spacer5	0.96875	1.02e-08	96.875
KLPN.0918.00146	KLPN001_C_00096_C001	No	NA	KLPN.0918.00027	No	NA	KLPN.0918.00027_1	array0	KLPN001_C_00096_C001_array0_spacer5	0.96875	1.02e-08	96.875
KLPN.0918.00146	KLPN001_C_00096_C001	No	NA	KLPN.0918.00188	No	NA	KLPN.0918.00188_7	array0	KLPN001_C_00096_C001_array0_spacer5	0.96875	2.48e-06	93.75
KLPN.0918.00146	KLPN001_C_00096_C001	No	NA	KLPN.0918.00184	No	NA	KLPN.0918.00184_3	array0	KLPN001_C_00096_C001_array0_spacer5	0.96875	2.48e-06	93.75
KLPN.0918.00146	KLPN001_C_00096_C001	No	NA	KLPN.0918.00182	No	NA	KLPN.0918.00182_3	array0	KLPN001_C_00096_C001_array0_spacer5	0.96875	2.48e-06	93.75
KLPN.0918.00146	KLPN001_C_00096_C001	No	NA	KLPN.0918.00167	No	NA	KLPN.0918.00167_5	array0	KLPN001_C_00096_C001_array0_spacer5	0.96875	2.48e-06	93.75
KLPN.0918.00146	KLPN001_C_00096_C001	No	NA	KLPN.0918.00164	No	NA	KLPN.0918.00164_3	array0	KLPN001_C_00096_C001_array0_spacer5	0.96875	2.48e-06	93.75
KLPN.0918.00146	KLPN001_C_00096_C001	No	NA	KLPN.0918.00162	No	NA	KLPN.0918.00162_5	array0	KLPN001_C_00096_C001_array0_spacer5	0.96875	2.48e-06	93.75
KLPN.0918.00146	KLPN001_C_00096_C001	No	NA	KLPN.0918.00161	No	NA	KLPN.0918.00161_7	array0	KLPN001_C_00096_C001_array0_spacer5	0.96875	2.48e-06	93.75
KLPN.0918.00146	KLPN001_C_00096_C001	No	NA	KLPN.0918.00155	No	NA	KLPN.0918.00155_2	array0	KLPN001_C_00096_C001_array0_spacer5	0.96875	2.48e-06	93.75
KLPN.0918.00146	KLPN001_C_00096_C001	No	NA	KLPN.0918.00153	No	NA	KLPN.0918.00153_3	array0	KLPN001_C_00096_C001_array0_spacer5	0.96875	2.48e-06	93.75
KLPN.0918.00146	KLPN001_C_00096_C001	No	NA	KLPN.0918.00140	No	NA	KLPN.0918.00140_2	array0	KLPN001_C_00096_C001_array0_spacer5	0.96875	2.48e-06	93.75
KLPN.0918.00146	KLPN001_C_00096_C001	No	NA	KLPN.0918.00139	No	NA	KLPN.0918.00139_2	array0	KLPN001_C_00096_C001_array0_spacer5	0.96875	2.48e-06	93.75
KLPN.0918.00146	KLPN001_C_00096_C001	No	NA	KLPN.0918.00138	No	NA	KLPN.0918.00138_6	array0	KLPN001_C_00096_C001_array0_spacer5	0.96875	2.48e-06	93.75
KLPN.0918.00146	KLPN001_C_00096_C001	No	NA	KLPN.0918.00134	No	NA	KLPN.0918.00134_3	array0	KLPN001_C_00096_C001_array0_spacer5	0.96875	2.48e-06	93.75
KLPN.0918.00146	KLPN001_C_00096_C001	No	NA	KLPN.0918.00130	No	NA	KLPN.0918.00130_3	array0	KLPN001_C_00096_C001_array0_spacer5	0.96875	2.48e-06	93.75
KLPN.0918.00146	KLPN001_C_00096_C001	No	NA	KLPN.0918.00124	No	NA	KLPN.0918.00124_3	array0	KLPN001_C_00096_C001_array0_spacer5	0.96875	2.48e-06	93.75
KLPN.0918.00146	KLPN001_C_00096_C001	No	NA	KLPN.0918.00123	No	NA	KLPN.0918.00123_6	array0	KLPN001_C_00096_C001_array0_spacer5	0.96875	2.48e-06	93.75
KLPN.0918.00146	KLPN001_C_00096_C001	No	NA	KLPN.0918.00122	No	NA	KLPN.0918.00122_5	array0	KLPN001_C_00096_C001_array0_spacer5	0.96875	2.48e-06	93.75
KLPN.0918.00146	KLPN001_C_00096_C001	No	NA	KLPN.0918.00117	No	NA	KLPN.0918.00117_3	array0	KLPN001_C_00096_C001_array0_spacer5	0.96875	2.48e-06	93.75
KLPN.0918.00146	KLPN001_C_00096_C001	No	NA	KLPN.0918.00116	No	NA	KLPN.0918.00116_3	array0	KLPN001_C_00096_C001_array0_spacer5	0.96875	2.48e-06	93.75
KLPN.0918.00146	KLPN001_C_00096_C001	No	NA	KLPN.0918.00115	No	NA	KLPN.0918.00115_3	array0	KLPN001_C_00096_C001_array0_spacer5	0.96875	2.48e-06	93.75
KLPN.0918.00146	KLPN001_C_00096_C001	No	NA	KLPN.0918.00113	No	NA	KLPN.0918.00113_1	array0	KLPN001_C_00096_C001_array0_spacer5	0.96875	2.48e-06	93.75
KLPN.0918.00146	KLPN001_C_00096_C001	No	NA	KLPN.0918.00109	No	NA	KLPN.0918.00109_4	array0	KLPN001_C_00096_C001_array0_spacer5	0.96875	2.48e-06	93.75
KLPN.0918.00146	KLPN001_C_00096_C001	No	NA	KLPN.0918.00108	No	NA	KLPN.0918.00108_4	array0	KLPN001_C_00096_C001_array0_spacer5	0.96875	2.48e-06	93.75
KLPN.0918.00146	KLPN001_C_00096_C001	No	NA	KLPN.0918.00106	No	NA	KLPN.0918.00106_5	array0	KLPN001_C_00096_C001_array0_spacer5	0.96875	2.48e-06	93.75
KLPN.0918.00146	KLPN001_C_00096_C001	No	NA	KLPN.0918.00105	No	NA	KLPN.0918.00105_5	array0	KLPN001_C_00096_C001_array0_spacer5	0.96875	2.48e-06	93.75
KLPN.0918.00146	KLPN001_C_00096_C001	No	NA	KLPN.0918.00104	No	NA	KLPN.0918.00104_2	array0	KLPN001_C_00096_C001_array0_spacer5	0.96875	2.48e-06	93.75
KLPN.0918.00146	KLPN001_C_00096_C001	No	NA	KLPN.0918.00099	No	NA	KLPN.0918.00099_6	array0	KLPN001_C_00096_C001_array0_spacer5	0.96875	2.48e-06	93.75
KLPN.0918.00146	KLPN001_C_00096_C001	No	NA	KLPN.0918.00098	No	NA	KLPN.0918.00098_4	array0	KLPN001_C_00096_C001_array0_spacer5	0.96875	2.48e-06	93.75
KLPN.0918.00146	KLPN001_C_00096_C001	No	NA	KLPN.0918.00097	No	NA	KLPN.0918.00097_2	array0	KLPN001_C_00096_C001_array0_spacer5	0.96875	2.48e-06	93.75
KLPN.0918.00146	KLPN001_C_00096_C001	No	NA	KLPN.0918.00095	No	NA	KLPN.0918.00095_4	array0	KLPN001_C_00096_C001_array0_spacer5	0.96875	2.48e-06	93.75
KLPN.0918.00146	KLPN001_C_00096_C001	No	NA	KLPN.0918.00092	No	NA	KLPN.0918.00092_3	array0	KLPN001_C_00096_C001_array0_spacer5	0.96875	2.48e-06	93.75
KLPN.0918.00146	KLPN001_C_00096_C001	No	NA	KLPN.0918.00090	No	NA	KLPN.0918.00090_8	array0	KLPN001_C_00096_C001_array0_spacer5	0.96875	2.48e-06	93.75
KLPN.0918.00146	KLPN001_C_00096_C001	No	NA	KLPN.0918.00084	No	NA	KLPN.0918.00084_8	array0	KLPN001_C_00096_C001_array0_spacer5	0.96875	2.48e-06	93.75
KLPN.0918.00146	KLPN001_C_00096_C001	No	NA	KLPN.0918.00083	No	NA	KLPN.0918.00083_3	array0	KLPN001_C_00096_C001_array0_spacer5	0.96875	2.48e-06	93.75
KLPN.0918.00146	KLPN001_C_00096_C001	No	NA	KLPN.0918.00079	No	NA	KLPN.0918.00079_6	array0	KLPN001_C_00096_C001_array0_spacer5	0.96875	2.48e-06	93.75
KLPN.0918.00146	KLPN001_C_00096_C001	No	NA	KLPN.0918.00077	No	NA	KLPN.0918.00077_5	array0	KLPN001_C_00096_C001_array0_spacer5	0.96875	2.48e-06	93.75
KLPN.0918.00146	KLPN001_C_00096_C001	No	NA	KLPN.0918.00075	No	NA	KLPN.0918.00075_2	array0	KLPN001_C_00096_C001_array0_spacer5	0.96875	2.48e-06	93.75
KLPN.0918.00146	KLPN001_C_00096_C001	No	NA	KLPN.0918.00074	No	NA	KLPN.0918.00074_3	array0	KLPN001_C_00096_C001_array0_spacer5	0.96875	2.48e-06	93.75
KLPN.0918.00146	KLPN001_C_00096_C001	No	NA	KLPN.0918.00073	No	NA	KLPN.0918.00073_3	array0	KLPN001_C_00096_C001_array0_spacer5	0.96875	2.48e-06	93.75
KLPN.0918.00146	KLPN001_C_00096_C001	No	NA	KLPN.0918.00072	No	NA	KLPN.0918.00072_7	array0	KLPN001_C_00096_C001_array0_spacer5	0.96875	2.48e-06	93.75
KLPN.0918.00146	KLPN001_C_00096_C001	No	NA	KLPN.0918.00070	No	NA	KLPN.0918.00070_5	array0	KLPN001_C_00096_C001_array0_spacer5	0.96875	2.48e-06	93.75
KLPN.0918.00146	KLPN001_C_00096_C001	No	NA	KLPN.0918.00068	No	NA	KLPN.0918.00068_3	array0	KLPN001_C_00096_C001_array0_spacer5	0.96875	2.48e-06	93.75
KLPN.0918.00146	KLPN001_C_00096_C001	No	NA	KLPN.0918.00067	No	NA	KLPN.0918.00067_3	array0	KLPN001_C_00096_C001_array0_spacer5	0.96875	2.48e-06	93.75
KLPN.0918.00146	KLPN001_C_00096_C001	No	NA	KLPN.0918.00062	No	NA	KLPN.0918.00062_6	array0	KLPN001_C_00096_C001_array0_spacer5	0.96875	2.48e-06	93.75
KLPN.0918.00146	KLPN001_C_00096_C001	No	NA	KLPN.0918.00061	No	NA	KLPN.0918.00061_7	array0	KLPN001_C_00096_C001_array0_spacer5	0.96875	2.48e-06	93.75
KLPN.0918.00146	KLPN001_C_00096_C001	No	NA	KLPN.0918.00055	No	NA	KLPN.0918.00055_3	array0	KLPN001_C_00096_C001_array0_spacer5	0.96875	2.48e-06	93.75
KLPN.0918.00146	KLPN001_C_00096_C001	No	NA	KLPN.0918.00053	No	NA	KLPN.0918.00053_5	array0	KLPN001_C_00096_C001_array0_spacer5	0.96875	2.48e-06	93.75
KLPN.0918.00146	KLPN001_C_00096_C001	No	NA	KLPN.0918.00047	No	NA	KLPN.0918.00047_7	array0	KLPN001_C_00096_C001_array0_spacer5	0.96875	2.48e-06	93.75
KLPN.0918.00146	KLPN001_C_00096_C001	No	NA	KLPN.0918.00042	No	NA	KLPN.0918.00042_2	array0	KLPN001_C_00096_C001_array0_spacer5	0.96875	2.48e-06	93.75
KLPN.0918.00146	KLPN001_C_00096_C001	No	NA	KLPN.0918.00038	Yes	55	KLPN.0918.00038_1	array0	KLPN001_C_00096_C001_array0_spacer5	0.96875	2.48e-06	93.75
KLPN.0918.00146	KLPN001_C_00096_C001	No	NA	KLPN.0918.00026	No	NA	KLPN.0918.00026_1	array0	KLPN001_C_00096_C001_array0_spacer5	0.96875	2.48e-06	93.75
KLPN.0918.00146	KLPN001_C_00096_C001	No	NA	KLPN.0918.00016	No	NA	KLPN.0918.00016_2	array0	KLPN001_C_00096_C001_array0_spacer5	0.96875	2.48e-06	93.75
KLPN.0918.00146	KLPN001_C_00096_C001	No	NA	KLPN.0918.00015	No	NA	KLPN.0918.00015_5	array0	KLPN001_C_00096_C001_array0_spacer5	0.96875	2.48e-06	93.75
KLPN.0918.00146	KLPN001_C_00096_C001	No	NA	KLPN.0918.00013	No	NA	KLPN.0918.00013_2	array0	KLPN001_C_00096_C001_array0_spacer5	0.96875	2.48e-06	93.75
KLPN.0918.00146	KLPN001_C_00096_C001	No	NA	KLPN.0918.00006	No	NA	KLPN.0918.00006_4	array0	KLPN001_C_00096_C001_array0_spacer5	0.96875	2.48e-06	93.75
KLPN.0918.00146	KLPN001_C_00096_C001	No	NA	KLPN.0918.00001	Yes	25	KLPN.0918.00001_1	array0	KLPN001_C_00096_C001_array0_spacer5	0.96875	2.48e-06	93.75
KLPN.0918.00146	KLPN001_C_00096_C001	No	NA	KLPN.0918.00140	No	NA	KLPN.0918.00140_2	array0	KLPN001_C_00096_C001_array0_spacer4	0.96875	2.48e-06	93.75
KLPN.0918.00146	KLPN001_C_00096_C001	No	NA	KLPN.0918.00139	No	NA	KLPN.0918.00139_2	array0	KLPN001_C_00096_C001_array0_spacer4	0.96875	2.48e-06	93.75
KLPN.0918.00146	KLPN001_C_00096_C001	No	NA	KLVA.0918.00005	Yes	24	KLVA.0918.00005_3	array0	KLPN001_C_00096_C001_array0_spacer9	0.96875	4.17e-11	100
KLPN.0918.00146	KLPN001_C_00096_C001	No	NA	KLPN.0918.00165	No	NA	KLPN.0918.00165_1	array0	KLPN001_C_00096_C001_array0_spacer9	0.96875	4.17e-11	100
KLPN.0918.00146	KLPN001_C_00096_C001	No	NA	KLPN.0918.00163	Yes	62	KLPN.0918.00163_1	array0	KLPN001_C_00096_C001_array0_spacer9	0.96875	4.17e-11	100
KLPN.0918.00146	KLPN001_C_00096_C001	No	NA	KLPN.0918.00040	No	NA	KLPN.0918.00040_3	array0	KLPN001_C_00096_C001_array0_spacer9	0.96875	4.17e-11	100
KLPN.0918.00146	KLPN001_C_00096_C001	No	NA	KLPN.0918.00158	No	NA	KLPN.0918.00158_3	array0	KLPN001_C_00096_C001_array0_spacer9	0.96875	1.02e-08	96.875
KLPN.0918.00146	KLPN001_C_00096_C001	No	NA	KLPN.0918.00111	No	NA	KLPN.0918.00111_7	array0	KLPN001_C_00096_C001_array0_spacer9	0.96875	1.02e-08	96.875
KLPN.0918.00146	KLPN001_C_00096_C001	No	NA	KLPN.0918.00110	No	NA	KLPN.0918.00110_7	array0	KLPN001_C_00096_C001_array0_spacer9	0.96875	1.02e-08	96.875
KLPN.0918.00146	KLPN001_C_00096_C001	No	NA	KLPN.0918.00103	No	NA	KLPN.0918.00103_3	array0	KLPN001_C_00096_C001_array0_spacer9	0.96875	1.02e-08	96.875
KLPN.0918.00146	KLPN001_C_00096_C001	No	NA	KLPN.0918.00094	No	NA	KLPN.0918.00094_1	array0	KLPN001_C_00096_C001_array0_spacer9	0.96875	1.02e-08	96.875
KLPN.0918.00146	KLPN001_C_00096_C001	No	NA	KLPN.0918.00076	No	NA	KLPN.0918.00076_1	array0	KLPN001_C_00096_C001_array0_spacer9	0.96875	1.02e-08	96.875
KLPN.0918.00146	KLPN001_C_00096_C001	No	NA	KLPN.0918.00057	No	NA	KLPN.0918.00057_1	array0	KLPN001_C_00096_C001_array0_spacer9	0.96875	1.02e-08	96.875
KLPN.0918.00146	KLPN001_C_00096_C001	No	NA	KLPN.0918.00056	No	NA	KLPN.0918.00056_2	array0	KLPN001_C_00096_C001_array0_spacer9	0.96875	1.02e-08	96.875
KLPN.0918.00146	KLPN001_C_00096_C001	No	NA	KLPN.0918.00047	No	NA	KLPN.0918.00047_7	array0	KLPN001_C_00096_C001_array0_spacer9	0.96875	1.02e-08	96.875
KLPN.0918.00146	KLPN001_C_00096_C001	No	NA	KLPN.0918.00036	No	NA	KLPN.0918.00036_2	array0	KLPN001_C_00096_C001_array0_spacer9	0.96875	1.02e-08	96.875
KLPN.0918.00146	KLPN001_C_00096_C001	No	NA	KLPN.0918.00032	No	NA	KLPN.0918.00032_3	array0	KLPN001_C_00096_C001_array0_spacer9	0.96875	1.02e-08	96.875
KLPN.0918.00146	KLPN001_C_00096_C001	No	NA	KLPN.0918.00014	No	NA	KLPN.0918.00014_4	array0	KLPN001_C_00096_C001_array0_spacer9	0.96875	1.02e-08	96.875
KLPN.0918.00146	KLPN001_C_00096_C001	No	NA	KLPN.0918.00148	No	NA	KLPN.0918.00148_6	array0	KLPN001_C_00096_C001_array0_spacer9	0.96875	2.48e-06	93.75
KLPN.0918.00146	KLPN001_C_00096_C001	No	NA	KLPN.0918.00140	No	NA	KLPN.0918.00140_6	array0	KLPN001_C_00096_C001_array0_spacer9	0.96875	2.48e-06	93.75
KLPN.0918.00146	KLPN001_C_00096_C001	No	NA	KLPN.0918.00139	No	NA	KLPN.0918.00139_6	array0	KLPN001_C_00096_C001_array0_spacer9	0.96875	2.48e-06	93.75
KLPN.0918.00146	KLPN001_C_00096_C001	No	NA	KLPN.0918.00089	No	NA	KLPN.0918.00089_6	array0	KLPN001_C_00096_C001_array0_spacer9	0.96875	2.48e-06	93.75
KLPN.0918.00146	KLPN001_C_00096_C001	No	NA	KLPN.0918.00057	No	NA	KLPN.0918.00057_8	array0	KLPN001_C_00096_C001_array0_spacer9	0.96875	2.48e-06	93.75
KLPN.0918.00146	KLPN001_C_00096_C001	No	NA	KLPN.0918.00054	No	NA	KLPN.0918.00054_6	array0	KLPN001_C_00096_C001_array0_spacer9	0.96875	2.48e-06	93.75
KLPN.0918.00146	KLPN001_C_00096_C001	No	NA	KLPN.0918.00047	No	NA	KLPN.0918.00047_4	array0	KLPN001_C_00096_C001_array0_spacer9	0.96875	2.48e-06	93.75
KLPN.0918.00146	KLPN001_C_00096_C001	No	NA	KLAE.0918.00005	No	NA	KLAE.0918.00005_3	array0	KLPN001_C_00096_C001_array0_spacer9	0.96875	2.48e-06	93.75
KLPN.0918.00143	KLPN001_C_00093_C001	No	NA	KLPN.0918.00157	No	NA	KLPN.0918.00157_1	array0	KLPN001_C_00093_C001_array0_spacer32	0.96875	4.17e-11	100
KLPN.0918.00143	KLPN001_C_00093_C001	No	NA	KLPN.0918.00129	No	NA	KLPN.0918.00129_3	array0	KLPN001_C_00093_C001_array0_spacer32	0.96875	4.17e-11	100
KLPN.0918.00143	KLPN001_C_00093_C001	No	NA	KLPN.0918.00038	Yes	55	KLPN.0918.00038_1	array0	KLPN001_C_00093_C001_array0_spacer32	0.96875	4.17e-11	100
KLPN.0918.00143	KLPN001_C_00093_C001	No	NA	KLPN.0918.00026	No	NA	KLPN.0918.00026_1	array0	KLPN001_C_00093_C001_array0_spacer32	0.96875	4.17e-11	100
KLPN.0918.00143	KLPN001_C_00093_C001	No	NA	KLPN.0918.00196	Yes	45	KLPN.0918.00196_1	array0	KLPN001_C_00093_C001_array0_spacer32	0.96875	1.02e-08	96.875
KLPN.0918.00143	KLPN001_C_00093_C001	No	NA	KLPN.0918.00111	No	NA	KLPN.0918.00111_7	array0	KLPN001_C_00093_C001_array0_spacer32	0.96875	1.02e-08	96.875
KLPN.0918.00143	KLPN001_C_00093_C001	No	NA	KLPN.0918.00110	No	NA	KLPN.0918.00110_7	array0	KLPN001_C_00093_C001_array0_spacer32	0.96875	1.02e-08	96.875
KLPN.0918.00143	KLPN001_C_00093_C001	No	NA	KLSP.0918.00001	No	NA	KLSP.0918.00001_6	array0	KLPN001_C_00093_C001_array0_spacer32	0.96875	2.48e-06	93.75
KLPN.0918.00143	KLPN001_C_00093_C001	No	NA	KLPN.0918.00184	No	NA	KLPN.0918.00184_3	array0	KLPN001_C_00093_C001_array0_spacer32	0.96875	2.48e-06	93.75
KLPN.0918.00143	KLPN001_C_00093_C001	No	NA	KLPN.0918.00182	No	NA	KLPN.0918.00182_3	array0	KLPN001_C_00093_C001_array0_spacer32	0.96875	2.48e-06	93.75
KLPN.0918.00143	KLPN001_C_00093_C001	No	NA	KLPN.0918.00161	No	NA	KLPN.0918.00161_7	array0	KLPN001_C_00093_C001_array0_spacer32	0.96875	2.48e-06	93.75
KLPN.0918.00143	KLPN001_C_00093_C001	No	NA	KLPN.0918.00155	No	NA	KLPN.0918.00155_2	array0	KLPN001_C_00093_C001_array0_spacer32	0.96875	2.48e-06	93.75
KLPN.0918.00143	KLPN001_C_00093_C001	No	NA	KLPN.0918.00153	No	NA	KLPN.0918.00153_3	array0	KLPN001_C_00093_C001_array0_spacer32	0.96875	2.48e-06	93.75
KLPN.0918.00143	KLPN001_C_00093_C001	No	NA	KLPN.0918.00138	No	NA	KLPN.0918.00138_6	array0	KLPN001_C_00093_C001_array0_spacer32	0.96875	2.48e-06	93.75
KLPN.0918.00143	KLPN001_C_00093_C001	No	NA	KLPN.0918.00130	No	NA	KLPN.0918.00130_3	array0	KLPN001_C_00093_C001_array0_spacer32	0.96875	2.48e-06	93.75
KLPN.0918.00143	KLPN001_C_00093_C001	No	NA	KLPN.0918.00125	No	NA	KLPN.0918.00125_4	array0	KLPN001_C_00093_C001_array0_spacer32	0.96875	2.48e-06	93.75
KLPN.0918.00143	KLPN001_C_00093_C001	No	NA	KLPN.0918.00124	No	NA	KLPN.0918.00124_3	array0	KLPN001_C_00093_C001_array0_spacer32	0.96875	2.48e-06	93.75
KLPN.0918.00143	KLPN001_C_00093_C001	No	NA	KLPN.0918.00123	No	NA	KLPN.0918.00123_6	array0	KLPN001_C_00093_C001_array0_spacer32	0.96875	2.48e-06	93.75
KLPN.0918.00143	KLPN001_C_00093_C001	No	NA	KLPN.0918.00122	No	NA	KLPN.0918.00122_5	array0	KLPN001_C_00093_C001_array0_spacer32	0.96875	2.48e-06	93.75
KLPN.0918.00143	KLPN001_C_00093_C001	No	NA	KLPN.0918.00117	No	NA	KLPN.0918.00117_3	array0	KLPN001_C_00093_C001_array0_spacer32	0.96875	2.48e-06	93.75
KLPN.0918.00143	KLPN001_C_00093_C001	No	NA	KLPN.0918.00116	No	NA	KLPN.0918.00116_3	array0	KLPN001_C_00093_C001_array0_spacer32	0.96875	2.48e-06	93.75
KLPN.0918.00143	KLPN001_C_00093_C001	No	NA	KLPN.0918.00115	No	NA	KLPN.0918.00115_3	array0	KLPN001_C_00093_C001_array0_spacer32	0.96875	2.48e-06	93.75
KLPN.0918.00143	KLPN001_C_00093_C001	No	NA	KLPN.0918.00112	No	NA	KLPN.0918.00112_3	array0	KLPN001_C_00093_C001_array0_spacer32	0.96875	2.48e-06	93.75
KLPN.0918.00143	KLPN001_C_00093_C001	No	NA	KLPN.0918.00109	No	NA	KLPN.0918.00109_4	array0	KLPN001_C_00093_C001_array0_spacer32	0.96875	2.48e-06	93.75
KLPN.0918.00143	KLPN001_C_00093_C001	No	NA	KLPN.0918.00108	No	NA	KLPN.0918.00108_4	array0	KLPN001_C_00093_C001_array0_spacer32	0.96875	2.48e-06	93.75
KLPN.0918.00143	KLPN001_C_00093_C001	No	NA	KLPN.0918.00107	No	NA	KLPN.0918.00107_1	array0	KLPN001_C_00093_C001_array0_spacer32	0.96875	2.48e-06	93.75
KLPN.0918.00143	KLPN001_C_00093_C001	No	NA	KLPN.0918.00106	No	NA	KLPN.0918.00106_5	array0	KLPN001_C_00093_C001_array0_spacer32	0.96875	2.48e-06	93.75
KLPN.0918.00143	KLPN001_C_00093_C001	No	NA	KLPN.0918.00105	No	NA	KLPN.0918.00105_5	array0	KLPN001_C_00093_C001_array0_spacer32	0.96875	2.48e-06	93.75
KLPN.0918.00143	KLPN001_C_00093_C001	No	NA	KLPN.0918.00104	No	NA	KLPN.0918.00104_2	array0	KLPN001_C_00093_C001_array0_spacer32	0.96875	2.48e-06	93.75
KLPN.0918.00143	KLPN001_C_00093_C001	No	NA	KLPN.0918.00099	No	NA	KLPN.0918.00099_6	array0	KLPN001_C_00093_C001_array0_spacer32	0.96875	2.48e-06	93.75
KLPN.0918.00143	KLPN001_C_00093_C001	No	NA	KLPN.0918.00098	No	NA	KLPN.0918.00098_4	array0	KLPN001_C_00093_C001_array0_spacer32	0.96875	2.48e-06	93.75
KLPN.0918.00143	KLPN001_C_00093_C001	No	NA	KLPN.0918.00095	No	NA	KLPN.0918.00095_4	array0	KLPN001_C_00093_C001_array0_spacer32	0.96875	2.48e-06	93.75
KLPN.0918.00143	KLPN001_C_00093_C001	No	NA	KLPN.0918.00094	No	NA	KLPN.0918.00094_1	array0	KLPN001_C_00093_C001_array0_spacer32	0.96875	2.48e-06	93.75
KLPN.0918.00143	KLPN001_C_00093_C001	No	NA	KLPN.0918.00093	No	NA	KLPN.0918.00093_2	array0	KLPN001_C_00093_C001_array0_spacer32	0.96875	2.48e-06	93.75
KLPN.0918.00143	KLPN001_C_00093_C001	No	NA	KLPN.0918.00092	No	NA	KLPN.0918.00092_3	array0	KLPN001_C_00093_C001_array0_spacer32	0.96875	2.48e-06	93.75
KLPN.0918.00143	KLPN001_C_00093_C001	No	NA	KLPN.0918.00091	No	NA	KLPN.0918.00091_4	array0	KLPN001_C_00093_C001_array0_spacer32	0.96875	2.48e-06	93.75
KLPN.0918.00143	KLPN001_C_00093_C001	No	NA	KLPN.0918.00090	No	NA	KLPN.0918.00090_8	array0	KLPN001_C_00093_C001_array0_spacer32	0.96875	2.48e-06	93.75
KLPN.0918.00143	KLPN001_C_00093_C001	No	NA	KLPN.0918.00089	No	NA	KLPN.0918.00089_6	array0	KLPN001_C_00093_C001_array0_spacer32	0.96875	2.48e-06	93.75
KLPN.0918.00143	KLPN001_C_00093_C001	No	NA	KLPN.0918.00084	No	NA	KLPN.0918.00084_8	array0	KLPN001_C_00093_C001_array0_spacer32	0.96875	2.48e-06	93.75
KLPN.0918.00143	KLPN001_C_00093_C001	No	NA	KLPN.0918.00083	No	NA	KLPN.0918.00083_3	array0	KLPN001_C_00093_C001_array0_spacer32	0.96875	2.48e-06	93.75
KLPN.0918.00143	KLPN001_C_00093_C001	No	NA	KLPN.0918.00077	No	NA	KLPN.0918.00077_5	array0	KLPN001_C_00093_C001_array0_spacer32	0.96875	2.48e-06	93.75
KLPN.0918.00143	KLPN001_C_00093_C001	No	NA	KLPN.0918.00076	No	NA	KLPN.0918.00076_1	array0	KLPN001_C_00093_C001_array0_spacer32	0.96875	2.48e-06	93.75
KLPN.0918.00143	KLPN001_C_00093_C001	No	NA	KLPN.0918.00075	No	NA	KLPN.0918.00075_2	array0	KLPN001_C_00093_C001_array0_spacer32	0.96875	2.48e-06	93.75
KLPN.0918.00143	KLPN001_C_00093_C001	No	NA	KLPN.0918.00074	No	NA	KLPN.0918.00074_3	array0	KLPN001_C_00093_C001_array0_spacer32	0.96875	2.48e-06	93.75
KLPN.0918.00143	KLPN001_C_00093_C001	No	NA	KLPN.0918.00073	No	NA	KLPN.0918.00073_3	array0	KLPN001_C_00093_C001_array0_spacer32	0.96875	2.48e-06	93.75
KLPN.0918.00143	KLPN001_C_00093_C001	No	NA	KLPN.0918.00072	No	NA	KLPN.0918.00072_7	array0	KLPN001_C_00093_C001_array0_spacer32	0.96875	2.48e-06	93.75
KLPN.0918.00143	KLPN001_C_00093_C001	No	NA	KLPN.0918.00070	No	NA	KLPN.0918.00070_5	array0	KLPN001_C_00093_C001_array0_spacer32	0.96875	2.48e-06	93.75
KLPN.0918.00143	KLPN001_C_00093_C001	No	NA	KLPN.0918.00068	No	NA	KLPN.0918.00068_3	array0	KLPN001_C_00093_C001_array0_spacer32	0.96875	2.48e-06	93.75
KLPN.0918.00143	KLPN001_C_00093_C001	No	NA	KLPN.0918.00067	No	NA	KLPN.0918.00067_3	array0	KLPN001_C_00093_C001_array0_spacer32	0.96875	2.48e-06	93.75
KLPN.0918.00143	KLPN001_C_00093_C001	No	NA	KLPN.0918.00062	No	NA	KLPN.0918.00062_6	array0	KLPN001_C_00093_C001_array0_spacer32	0.96875	2.48e-06	93.75
KLPN.0918.00143	KLPN001_C_00093_C001	No	NA	KLPN.0918.00061	No	NA	KLPN.0918.00061_7	array0	KLPN001_C_00093_C001_array0_spacer32	0.96875	2.48e-06	93.75
KLPN.0918.00143	KLPN001_C_00093_C001	No	NA	KLPN.0918.00056	No	NA	KLPN.0918.00056_2	array0	KLPN001_C_00093_C001_array0_spacer32	0.96875	2.48e-06	93.75
KLPN.0918.00143	KLPN001_C_00093_C001	No	NA	KLPN.0918.00055	No	NA	KLPN.0918.00055_3	array0	KLPN001_C_00093_C001_array0_spacer32	0.96875	2.48e-06	93.75
KLPN.0918.00143	KLPN001_C_00093_C001	No	NA	KLPN.0918.00054	No	NA	KLPN.0918.00054_6	array0	KLPN001_C_00093_C001_array0_spacer32	0.96875	2.48e-06	93.75
KLPN.0918.00143	KLPN001_C_00093_C001	No	NA	KLPN.0918.00046	No	NA	KLPN.0918.00046_1	array0	KLPN001_C_00093_C001_array0_spacer32	0.96875	2.48e-06	93.75
KLPN.0918.00143	KLPN001_C_00093_C001	No	NA	KLPN.0918.00042	No	NA	KLPN.0918.00042_2	array0	KLPN001_C_00093_C001_array0_spacer32	0.96875	2.48e-06	93.75
KLPN.0918.00143	KLPN001_C_00093_C001	No	NA	KLPN.0918.00034	No	NA	KLPN.0918.00034_4	array0	KLPN001_C_00093_C001_array0_spacer32	0.96875	2.48e-06	93.75
KLPN.0918.00143	KLPN001_C_00093_C001	No	NA	KLPN.0918.00032	No	NA	KLPN.0918.00032_3	array0	KLPN001_C_00093_C001_array0_spacer32	0.96875	2.48e-06	93.75
KLPN.0918.00143	KLPN001_C_00093_C001	No	NA	KLOX.0918.00011	No	NA	KLOX.0918.00011_9	array0	KLPN001_C_00093_C001_array0_spacer32	0.96875	2.48e-06	93.75
KLPN.0918.00143	KLPN001_C_00093_C001	No	NA	KLOX.0918.00011	No	NA	KLOX.0918.00011_16	array0	KLPN001_C_00093_C001_array0_spacer32	0.96875	2.48e-06	93.75
KLPN.0918.00143	KLPN001_C_00093_C001	No	NA	KLPN.0918.00052	No	NA	KLPN.0918.00052_1	array0	KLPN001_C_00093_C001_array0_spacer30	0.96875	1.02e-08	96.875
KLPN.0918.00143	KLPN001_C_00093_C001	No	NA	KLOX.0918.00008	No	NA	KLOX.0918.00008_8	array0	KLPN001_C_00093_C001_array0_spacer30	0.96875	1.02e-08	96.875
KLPN.0918.00143	KLPN001_C_00093_C001	No	NA	KLOX.0918.00007	No	NA	KLOX.0918.00007_8	array0	KLPN001_C_00093_C001_array0_spacer30	0.96875	1.02e-08	96.875
KLPN.0918.00143	KLPN001_C_00093_C001	No	NA	KLOX.0918.00007	No	NA	KLOX.0918.00007_6	array0	KLPN001_C_00093_C001_array0_spacer30	0.96875	1.02e-08	96.875
KLPN.0918.00143	KLPN001_C_00093_C001	No	NA	KLOX.0918.00006	No	NA	KLOX.0918.00006_6	array0	KLPN001_C_00093_C001_array0_spacer30	0.96875	1.02e-08	96.875
KLPN.0918.00143	KLPN001_C_00093_C001	No	NA	KLOX.0918.00006	No	NA	KLOX.0918.00006_4	array0	KLPN001_C_00093_C001_array0_spacer30	0.96875	1.02e-08	96.875
KLPN.0918.00143	KLPN001_C_00093_C001	No	NA	KLOX.0918.00005	No	NA	KLOX.0918.00005_6	array0	KLPN001_C_00093_C001_array0_spacer30	0.96875	1.02e-08	96.875
KLPN.0918.00143	KLPN001_C_00093_C001	No	NA	KLOX.0918.00005	No	NA	KLOX.0918.00005_4	array0	KLPN001_C_00093_C001_array0_spacer30	0.96875	1.02e-08	96.875
KLPN.0918.00143	KLPN001_C_00093_C001	No	NA	KLPN.0918.00188	No	NA	KLPN.0918.00188_6	array0	KLPN001_C_00093_C001_array0_spacer30	0.96875	2.48e-06	93.75
KLPN.0918.00143	KLPN001_C_00093_C001	No	NA	KLPN.0918.00018	No	NA	KLPN.0918.00018_2	array0	KLPN001_C_00093_C001_array0_spacer30	0.96875	2.48e-06	93.75
KLPN.0918.00143	KLPN001_C_00093_C001	No	NA	KLOX.0918.00008	No	NA	KLOX.0918.00008_2	array0	KLPN001_C_00093_C001_array0_spacer30	0.96875	2.48e-06	93.75
KLPN.0918.00143	KLPN001_C_00093_C001	No	NA	KLOX.0918.00004	No	NA	KLOX.0918.00004_1	array0	KLPN001_C_00093_C001_array0_spacer30	0.96875	2.48e-06	93.75
KLPN.0918.00032	KLPN001_C_00067_C001	No	NA	KLVA.0918.00006	No	NA	KLVA.0918.00006_1	array3	KLPN001_C_00067_C001_array3_spacer9	0.969697	1.12e-11	100
KLPN.0918.00032	KLPN001_C_00067_C001	No	NA	KLPN.0918.00118	No	NA	KLPN.0918.00118_3	array3	KLPN001_C_00067_C001_array3_spacer9	0.969697	1.12e-11	100
KLPN.0918.00032	KLPN001_C_00067_C001	No	NA	KLPN.0918.00049	No	NA	KLPN.0918.00049_1	array3	KLPN001_C_00067_C001_array3_spacer9	0.969697	1.12e-11	100
KLPN.0918.00032	KLPN001_C_00067_C001	No	NA	KLPN.0918.00009	No	NA	KLPN.0918.00009_1	array3	KLPN001_C_00067_C001_array3_spacer9	0.969697	1.12e-11	100
KLPN.0918.00032	KLPN001_C_00067_C001	No	NA	KLPN.0918.00004	No	NA	KLPN.0918.00004_2	array3	KLPN001_C_00067_C001_array3_spacer9	0.969697	1.12e-11	100
KLPN.0918.00032	KLPN001_C_00067_C001	No	NA	KLPN.0918.00168	No	NA	KLPN.0918.00168_2	array3	KLPN001_C_00067_C001_array3_spacer9	0.969697	2.73e-09	96.97
KLPN.0918.00032	KLPN001_C_00067_C001	No	NA	KLPN.0918.00166	No	NA	KLPN.0918.00166_3	array3	KLPN001_C_00067_C001_array3_spacer9	0.969697	2.73e-09	96.97
KLPN.0918.00032	KLPN001_C_00067_C001	No	NA	KLPN.0918.00148	No	NA	KLPN.0918.00148_4	array3	KLPN001_C_00067_C001_array3_spacer9	0.969697	2.73e-09	96.97
KLPN.0918.00032	KLPN001_C_00067_C001	No	NA	KLPN.0918.00147	No	NA	KLPN.0918.00147_2	array3	KLPN001_C_00067_C001_array3_spacer9	0.969697	2.73e-09	96.97
KLPN.0918.00032	KLPN001_C_00067_C001	No	NA	KLPN.0918.00146	No	NA	KLPN.0918.00146_2	array3	KLPN001_C_00067_C001_array3_spacer9	0.969697	2.73e-09	96.97
KLPN.0918.00032	KLPN001_C_00067_C001	No	NA	KLPN.0918.00145	No	NA	KLPN.0918.00145_2	array3	KLPN001_C_00067_C001_array3_spacer9	0.969697	2.73e-09	96.97
KLPN.0918.00032	KLPN001_C_00067_C001	No	NA	KLPN.0918.00144	No	NA	KLPN.0918.00144_2	array3	KLPN001_C_00067_C001_array3_spacer9	0.969697	2.73e-09	96.97
KLPN.0918.00032	KLPN001_C_00067_C001	No	NA	KLPN.0918.00143	No	NA	KLPN.0918.00143_2	array3	KLPN001_C_00067_C001_array3_spacer9	0.969697	2.73e-09	96.97
KLPN.0918.00032	KLPN001_C_00067_C001	No	NA	KLPN.0918.00142	No	NA	KLPN.0918.00142_2	array3	KLPN001_C_00067_C001_array3_spacer9	0.969697	2.73e-09	96.97
KLPN.0918.00032	KLPN001_C_00067_C001	No	NA	KLPN.0918.00141	No	NA	KLPN.0918.00141_3	array3	KLPN001_C_00067_C001_array3_spacer9	0.969697	2.73e-09	96.97
KLPN.0918.00032	KLPN001_C_00067_C001	No	NA	KLPN.0918.00126	No	NA	KLPN.0918.00126_3	array3	KLPN001_C_00067_C001_array3_spacer9	0.969697	2.73e-09	96.97
KLPN.0918.00032	KLPN001_C_00067_C001	No	NA	KLPN.0918.00121	No	NA	KLPN.0918.00121_2	array3	KLPN001_C_00067_C001_array3_spacer9	0.969697	2.73e-09	96.97
KLPN.0918.00032	KLPN001_C_00067_C001	No	NA	KLPN.0918.00114	No	NA	KLPN.0918.00114_3	array3	KLPN001_C_00067_C001_array3_spacer9	0.969697	2.73e-09	96.97
KLPN.0918.00032	KLPN001_C_00067_C001	No	NA	KLPN.0918.00102	No	NA	KLPN.0918.00102_3	array3	KLPN001_C_00067_C001_array3_spacer9	0.969697	2.73e-09	96.97
KLPN.0918.00032	KLPN001_C_00067_C001	No	NA	KLPN.0918.00101	No	NA	KLPN.0918.00101_3	array3	KLPN001_C_00067_C001_array3_spacer9	0.969697	2.73e-09	96.97
KLPN.0918.00032	KLPN001_C_00067_C001	No	NA	KLPN.0918.00089	No	NA	KLPN.0918.00089_4	array3	KLPN001_C_00067_C001_array3_spacer9	0.969697	2.73e-09	96.97
KLPN.0918.00032	KLPN001_C_00067_C001	No	NA	KLPN.0918.00060	No	NA	KLPN.0918.00060_2	array3	KLPN001_C_00067_C001_array3_spacer9	0.969697	2.73e-09	96.97
KLPN.0918.00032	KLPN001_C_00067_C001	No	NA	KLPN.0918.00059	No	NA	KLPN.0918.00059_2	array3	KLPN001_C_00067_C001_array3_spacer9	0.969697	2.73e-09	96.97
KLPN.0918.00032	KLPN001_C_00067_C001	No	NA	KLPN.0918.00054	No	NA	KLPN.0918.00054_4	array3	KLPN001_C_00067_C001_array3_spacer9	0.969697	2.73e-09	96.97
KLPN.0918.00032	KLPN001_C_00067_C001	No	NA	KLPN.0918.00047	No	NA	KLPN.0918.00047_2	array3	KLPN001_C_00067_C001_array3_spacer9	0.969697	2.73e-09	96.97
KLPN.0918.00032	KLPN001_C_00067_C001	No	NA	KLPN.0918.00014	No	NA	KLPN.0918.00014_2	array3	KLPN001_C_00067_C001_array3_spacer9	0.969697	2.73e-09	96.97
KLPN.0918.00032	KLPN001_C_00067_C001	No	NA	KLPN.0918.00019	No	NA	KLPN.0918.00019_1	array3	KLPN001_C_00067_C001_array3_spacer9	0.969697	6.65e-07	93.939
KLPN.0918.00049	KLPN001_C_00050_C001	No	NA	KLPN.0918.00125	No	NA	KLPN.0918.00125_4	array0	KLPN001_C_00050_C001_array0_spacer8	0.96875	2.48e-06	93.75
KLPN.0918.00049	KLPN001_C_00050_C001	No	NA	KLPN.0918.00112	No	NA	KLPN.0918.00112_3	array0	KLPN001_C_00050_C001_array0_spacer8	0.96875	2.48e-06	93.75
KLPN.0918.00049	KLPN001_C_00050_C001	No	NA	KLPN.0918.00107	No	NA	KLPN.0918.00107_1	array0	KLPN001_C_00050_C001_array0_spacer8	0.96875	2.48e-06	93.75
KLPN.0918.00049	KLPN001_C_00050_C001	No	NA	KLPN.0918.00093	No	NA	KLPN.0918.00093_2	array0	KLPN001_C_00050_C001_array0_spacer8	0.96875	2.48e-06	93.75
KLPN.0918.00049	KLPN001_C_00050_C001	No	NA	KLPN.0918.00091	No	NA	KLPN.0918.00091_4	array0	KLPN001_C_00050_C001_array0_spacer8	0.96875	2.48e-06	93.75
KLPN.0918.00049	KLPN001_C_00050_C001	No	NA	KLPN.0918.00046	No	NA	KLPN.0918.00046_1	array0	KLPN001_C_00050_C001_array0_spacer8	0.96875	2.48e-06	93.75
KLPN.0918.00049	KLPN001_C_00050_C001	No	NA	KLOX.0918.00004	No	NA	KLOX.0918.00004_6	array0	KLPN001_C_00050_C001_array0_spacer8	0.96875	2.48e-06	93.75
KLMI.0918.00001	KLMI001_C_00001_C001	No	NA	KLOX.0918.00009	No	NA	KLOX.0918.00009_8	array0	KLMI001_C_00001_C001_array0_spacer21	0.96875	4.17e-11	100
KLMI.0918.00001	KLMI001_C_00001_C001	No	NA	KLSP.0918.00001	No	NA	KLSP.0918.00001_5	array0	KLMI001_C_00001_C001_array0_spacer21	0.96875	1.02e-08	96.875
KLMI.0918.00001	KLMI001_C_00001_C001	No	NA	KLPN.0918.00187	No	NA	KLPN.0918.00187_1	array0	KLMI001_C_00001_C001_array0_spacer21	0.96875	2.48e-06	93.75
KLMI.0918.00001	KLMI001_C_00001_C001	No	NA	KLPN.0918.00140	No	NA	KLPN.0918.00140_6	array0	KLMI001_C_00001_C001_array0_spacer21	0.96875	2.48e-06	93.75
KLMI.0918.00001	KLMI001_C_00001_C001	No	NA	KLPN.0918.00139	No	NA	KLPN.0918.00139_6	array0	KLMI001_C_00001_C001_array0_spacer21	0.96875	2.48e-06	93.75
KLMI.0918.00001	KLMI001_C_00001_C001	No	NA	KLPN.0918.00022	No	NA	KLPN.0918.00022_4	array0	KLMI001_C_00001_C001_array0_spacer21	0.96875	2.48e-06	93.75
KLPN.0918.00094	KLPN001_C_00119_C001	No	NA	KLVA.0918.00002	No	NA	KLVA.0918.00002_1	array2	KLPN001_C_00119_C001_array2_spacer16	0.969697	1.12e-11	100
KLPN.0918.00094	KLPN001_C_00119_C001	No	NA	KLVA.0918.00001	Yes	61	KLVA.0918.00001_1	array2	KLPN001_C_00119_C001_array2_spacer16	0.969697	1.12e-11	100
KLPN.0918.00049	KLPN001_C_00050_C001	No	NA	KLVA.0918.00002	No	NA	KLVA.0918.00002_1	array0	KLPN001_C_00050_C001_array0_spacer0	0.96875	4.17e-11	100
KLPN.0918.00049	KLPN001_C_00050_C001	No	NA	KLVA.0918.00001	Yes	61	KLVA.0918.00001_1	array0	KLPN001_C_00050_C001_array0_spacer0	0.96875	4.17e-11	100
KLPN.0918.00049	KLPN001_C_00050_C001	No	NA	KLPN.0918.00157	No	NA	KLPN.0918.00157_1	array0	KLPN001_C_00050_C001_array0_spacer0	0.96875	4.17e-11	100
KLPN.0918.00049	KLPN001_C_00050_C001	No	NA	KLPN.0918.00129	No	NA	KLPN.0918.00129_3	array0	KLPN001_C_00050_C001_array0_spacer0	0.96875	4.17e-11	100
KLPN.0918.00049	KLPN001_C_00050_C001	No	NA	KLPN.0918.00125	No	NA	KLPN.0918.00125_4	array0	KLPN001_C_00050_C001_array0_spacer0	0.96875	4.17e-11	100
KLPN.0918.00049	KLPN001_C_00050_C001	No	NA	KLPN.0918.00112	No	NA	KLPN.0918.00112_3	array0	KLPN001_C_00050_C001_array0_spacer0	0.96875	4.17e-11	100
KLPN.0918.00049	KLPN001_C_00050_C001	No	NA	KLPN.0918.00107	No	NA	KLPN.0918.00107_1	array0	KLPN001_C_00050_C001_array0_spacer0	0.96875	4.17e-11	100
KLPN.0918.00049	KLPN001_C_00050_C001	No	NA	KLPN.0918.00093	No	NA	KLPN.0918.00093_2	array0	KLPN001_C_00050_C001_array0_spacer0	0.96875	4.17e-11	100
KLPN.0918.00049	KLPN001_C_00050_C001	No	NA	KLPN.0918.00091	No	NA	KLPN.0918.00091_4	array0	KLPN001_C_00050_C001_array0_spacer0	0.96875	4.17e-11	100
KLPN.0918.00049	KLPN001_C_00050_C001	No	NA	KLPN.0918.00089	No	NA	KLPN.0918.00089_6	array0	KLPN001_C_00050_C001_array0_spacer0	0.96875	4.17e-11	100
KLPN.0918.00049	KLPN001_C_00050_C001	No	NA	KLPN.0918.00054	No	NA	KLPN.0918.00054_6	array0	KLPN001_C_00050_C001_array0_spacer0	0.96875	4.17e-11	100
KLPN.0918.00049	KLPN001_C_00050_C001	No	NA	KLPN.0918.00046	No	NA	KLPN.0918.00046_1	array0	KLPN001_C_00050_C001_array0_spacer0	0.96875	4.17e-11	100
KLPN.0918.00049	KLPN001_C_00050_C001	No	NA	KLPN.0918.00026	No	NA	KLPN.0918.00026_1	array0	KLPN001_C_00050_C001_array0_spacer0	0.96875	4.17e-11	100
KLPN.0918.00049	KLPN001_C_00050_C001	No	NA	KLPN.0918.00001	Yes	25	KLPN.0918.00001_1	array0	KLPN001_C_00050_C001_array0_spacer0	0.96875	4.17e-11	100
KLPN.0918.00049	KLPN001_C_00050_C001	No	NA	KLSP.0918.00002	No	NA	KLSP.0918.00002_2	array0	KLPN001_C_00050_C001_array0_spacer0	0.96875	1.02e-08	96.875
KLPN.0918.00049	KLPN001_C_00050_C001	No	NA	KLPN.0918.00167	No	NA	KLPN.0918.00167_5	array0	KLPN001_C_00050_C001_array0_spacer0	0.96875	1.02e-08	96.875
KLPN.0918.00049	KLPN001_C_00050_C001	No	NA	KLPN.0918.00113	No	NA	KLPN.0918.00113_1	array0	KLPN001_C_00050_C001_array0_spacer0	0.96875	1.02e-08	96.875
KLPN.0918.00049	KLPN001_C_00050_C001	No	NA	KLPN.0918.00103	No	NA	KLPN.0918.00103_3	array0	KLPN001_C_00050_C001_array0_spacer0	0.96875	1.02e-08	96.875
KLPN.0918.00049	KLPN001_C_00050_C001	No	NA	KLPN.0918.00013	No	NA	KLPN.0918.00013_2	array0	KLPN001_C_00050_C001_array0_spacer0	0.96875	1.02e-08	96.875
KLPN.0918.00049	KLPN001_C_00050_C001	No	NA	KLPN.0918.00188	No	NA	KLPN.0918.00188_7	array0	KLPN001_C_00050_C001_array0_spacer0	0.96875	2.48e-06	93.75
KLPN.0918.00049	KLPN001_C_00050_C001	No	NA	KLPN.0918.00197	Yes	54	KLPN.0918.00197_3	array0	KLPN001_C_00050_C001_array0_spacer3	0.96875	4.17e-11	100
KLPN.0918.00049	KLPN001_C_00050_C001	No	NA	KLPN.0918.00196	Yes	45	KLPN.0918.00196_1	array0	KLPN001_C_00050_C001_array0_spacer3	0.96875	4.17e-11	100
KLPN.0918.00049	KLPN001_C_00050_C001	No	NA	KLPN.0918.00162	No	NA	KLPN.0918.00162_8	array0	KLPN001_C_00050_C001_array0_spacer3	0.96875	4.17e-11	100
KLPN.0918.00049	KLPN001_C_00050_C001	No	NA	KLPN.0918.00148	No	NA	KLPN.0918.00148_6	array0	KLPN001_C_00050_C001_array0_spacer3	0.96875	4.17e-11	100
KLPN.0918.00049	KLPN001_C_00050_C001	No	NA	KLVA.0918.00002	No	NA	KLVA.0918.00002_1	array0	KLPN001_C_00050_C001_array0_spacer3	0.96875	1.02e-08	96.875
KLPN.0918.00049	KLPN001_C_00050_C001	No	NA	KLVA.0918.00001	Yes	61	KLVA.0918.00001_1	array0	KLPN001_C_00050_C001_array0_spacer3	0.96875	1.02e-08	96.875
KLPN.0918.00049	KLPN001_C_00050_C001	No	NA	KLSP.0918.00001	No	NA	KLSP.0918.00001_6	array0	KLPN001_C_00050_C001_array0_spacer3	0.96875	1.02e-08	96.875
KLPN.0918.00049	KLPN001_C_00050_C001	No	NA	KLPN.0918.00188	No	NA	KLPN.0918.00188_7	array0	KLPN001_C_00050_C001_array0_spacer3	0.96875	1.02e-08	96.875
KLPN.0918.00049	KLPN001_C_00050_C001	No	NA	KLPN.0918.00184	No	NA	KLPN.0918.00184_3	array0	KLPN001_C_00050_C001_array0_spacer3	0.96875	1.02e-08	96.875
KLPN.0918.00049	KLPN001_C_00050_C001	No	NA	KLPN.0918.00182	No	NA	KLPN.0918.00182_3	array0	KLPN001_C_00050_C001_array0_spacer3	0.96875	1.02e-08	96.875
KLPN.0918.00049	KLPN001_C_00050_C001	No	NA	KLPN.0918.00167	No	NA	KLPN.0918.00167_5	array0	KLPN001_C_00050_C001_array0_spacer3	0.96875	1.02e-08	96.875
KLPN.0918.00049	KLPN001_C_00050_C001	No	NA	KLPN.0918.00161	No	NA	KLPN.0918.00161_7	array0	KLPN001_C_00050_C001_array0_spacer3	0.96875	1.02e-08	96.875
KLPN.0918.00049	KLPN001_C_00050_C001	No	NA	KLPN.0918.00158	No	NA	KLPN.0918.00158_3	array0	KLPN001_C_00050_C001_array0_spacer3	0.96875	1.02e-08	96.875
KLPN.0918.00049	KLPN001_C_00050_C001	No	NA	KLPN.0918.00157	No	NA	KLPN.0918.00157_1	array0	KLPN001_C_00050_C001_array0_spacer3	0.96875	1.02e-08	96.875
KLPN.0918.00049	KLPN001_C_00050_C001	No	NA	KLPN.0918.00155	No	NA	KLPN.0918.00155_2	array0	KLPN001_C_00050_C001_array0_spacer3	0.96875	1.02e-08	96.875
KLPN.0918.00049	KLPN001_C_00050_C001	No	NA	KLPN.0918.00153	No	NA	KLPN.0918.00153_3	array0	KLPN001_C_00050_C001_array0_spacer3	0.96875	1.02e-08	96.875
KLPN.0918.00049	KLPN001_C_00050_C001	No	NA	KLPN.0918.00138	No	NA	KLPN.0918.00138_6	array0	KLPN001_C_00050_C001_array0_spacer3	0.96875	1.02e-08	96.875
KLPN.0918.00049	KLPN001_C_00050_C001	No	NA	KLPN.0918.00130	No	NA	KLPN.0918.00130_3	array0	KLPN001_C_00050_C001_array0_spacer3	0.96875	1.02e-08	96.875
KLPN.0918.00049	KLPN001_C_00050_C001	No	NA	KLPN.0918.00129	No	NA	KLPN.0918.00129_3	array0	KLPN001_C_00050_C001_array0_spacer3	0.96875	1.02e-08	96.875
KLPN.0918.00049	KLPN001_C_00050_C001	No	NA	KLPN.0918.00125	No	NA	KLPN.0918.00125_4	array0	KLPN001_C_00050_C001_array0_spacer3	0.96875	1.02e-08	96.875
KLPN.0918.00049	KLPN001_C_00050_C001	No	NA	KLPN.0918.00124	No	NA	KLPN.0918.00124_3	array0	KLPN001_C_00050_C001_array0_spacer3	0.96875	1.02e-08	96.875
KLPN.0918.00049	KLPN001_C_00050_C001	No	NA	KLPN.0918.00123	No	NA	KLPN.0918.00123_6	array0	KLPN001_C_00050_C001_array0_spacer3	0.96875	1.02e-08	96.875
KLPN.0918.00049	KLPN001_C_00050_C001	No	NA	KLPN.0918.00122	No	NA	KLPN.0918.00122_5	array0	KLPN001_C_00050_C001_array0_spacer3	0.96875	1.02e-08	96.875
KLPN.0918.00049	KLPN001_C_00050_C001	No	NA	KLPN.0918.00117	No	NA	KLPN.0918.00117_3	array0	KLPN001_C_00050_C001_array0_spacer3	0.96875	1.02e-08	96.875
KLPN.0918.00049	KLPN001_C_00050_C001	No	NA	KLPN.0918.00116	No	NA	KLPN.0918.00116_3	array0	KLPN001_C_00050_C001_array0_spacer3	0.96875	1.02e-08	96.875
KLPN.0918.00049	KLPN001_C_00050_C001	No	NA	KLPN.0918.00115	No	NA	KLPN.0918.00115_3	array0	KLPN001_C_00050_C001_array0_spacer3	0.96875	1.02e-08	96.875
KLPN.0918.00049	KLPN001_C_00050_C001	No	NA	KLPN.0918.00113	No	NA	KLPN.0918.00113_1	array0	KLPN001_C_00050_C001_array0_spacer3	0.96875	1.02e-08	96.875
KLPN.0918.00049	KLPN001_C_00050_C001	No	NA	KLPN.0918.00112	No	NA	KLPN.0918.00112_3	array0	KLPN001_C_00050_C001_array0_spacer3	0.96875	1.02e-08	96.875
KLPN.0918.00049	KLPN001_C_00050_C001	No	NA	KLPN.0918.00111	No	NA	KLPN.0918.00111_7	array0	KLPN001_C_00050_C001_array0_spacer3	0.96875	1.02e-08	96.875
KLPN.0918.00049	KLPN001_C_00050_C001	No	NA	KLPN.0918.00110	No	NA	KLPN.0918.00110_7	array0	KLPN001_C_00050_C001_array0_spacer3	0.96875	1.02e-08	96.875
KLPN.0918.00049	KLPN001_C_00050_C001	No	NA	KLPN.0918.00109	No	NA	KLPN.0918.00109_4	array0	KLPN001_C_00050_C001_array0_spacer3	0.96875	1.02e-08	96.875
KLPN.0918.00049	KLPN001_C_00050_C001	No	NA	KLPN.0918.00108	No	NA	KLPN.0918.00108_4	array0	KLPN001_C_00050_C001_array0_spacer3	0.96875	1.02e-08	96.875
KLPN.0918.00049	KLPN001_C_00050_C001	No	NA	KLPN.0918.00107	No	NA	KLPN.0918.00107_1	array0	KLPN001_C_00050_C001_array0_spacer3	0.96875	1.02e-08	96.875
KLPN.0918.00049	KLPN001_C_00050_C001	No	NA	KLPN.0918.00106	No	NA	KLPN.0918.00106_5	array0	KLPN001_C_00050_C001_array0_spacer3	0.96875	1.02e-08	96.875
KLPN.0918.00049	KLPN001_C_00050_C001	No	NA	KLPN.0918.00105	No	NA	KLPN.0918.00105_5	array0	KLPN001_C_00050_C001_array0_spacer3	0.96875	1.02e-08	96.875
KLPN.0918.00049	KLPN001_C_00050_C001	No	NA	KLPN.0918.00104	No	NA	KLPN.0918.00104_2	array0	KLPN001_C_00050_C001_array0_spacer3	0.96875	1.02e-08	96.875
KLPN.0918.00049	KLPN001_C_00050_C001	No	NA	KLPN.0918.00103	No	NA	KLPN.0918.00103_3	array0	KLPN001_C_00050_C001_array0_spacer3	0.96875	1.02e-08	96.875
KLPN.0918.00049	KLPN001_C_00050_C001	No	NA	KLPN.0918.00099	No	NA	KLPN.0918.00099_6	array0	KLPN001_C_00050_C001_array0_spacer3	0.96875	1.02e-08	96.875
KLPN.0918.00049	KLPN001_C_00050_C001	No	NA	KLPN.0918.00098	No	NA	KLPN.0918.00098_4	array0	KLPN001_C_00050_C001_array0_spacer3	0.96875	1.02e-08	96.875
KLPN.0918.00049	KLPN001_C_00050_C001	No	NA	KLPN.0918.00095	No	NA	KLPN.0918.00095_4	array0	KLPN001_C_00050_C001_array0_spacer3	0.96875	1.02e-08	96.875
KLPN.0918.00049	KLPN001_C_00050_C001	No	NA	KLPN.0918.00093	No	NA	KLPN.0918.00093_2	array0	KLPN001_C_00050_C001_array0_spacer3	0.96875	1.02e-08	96.875
KLPN.0918.00049	KLPN001_C_00050_C001	No	NA	KLPN.0918.00092	No	NA	KLPN.0918.00092_3	array0	KLPN001_C_00050_C001_array0_spacer3	0.96875	1.02e-08	96.875
KLPN.0918.00049	KLPN001_C_00050_C001	No	NA	KLPN.0918.00091	No	NA	KLPN.0918.00091_4	array0	KLPN001_C_00050_C001_array0_spacer3	0.96875	1.02e-08	96.875
KLPN.0918.00049	KLPN001_C_00050_C001	No	NA	KLPN.0918.00090	No	NA	KLPN.0918.00090_8	array0	KLPN001_C_00050_C001_array0_spacer3	0.96875	1.02e-08	96.875
KLPN.0918.00049	KLPN001_C_00050_C001	No	NA	KLPN.0918.00089	No	NA	KLPN.0918.00089_6	array0	KLPN001_C_00050_C001_array0_spacer3	0.96875	1.02e-08	96.875
KLPN.0918.00049	KLPN001_C_00050_C001	No	NA	KLPN.0918.00084	No	NA	KLPN.0918.00084_8	array0	KLPN001_C_00050_C001_array0_spacer3	0.96875	1.02e-08	96.875
KLPN.0918.00049	KLPN001_C_00050_C001	No	NA	KLPN.0918.00083	No	NA	KLPN.0918.00083_3	array0	KLPN001_C_00050_C001_array0_spacer3	0.96875	1.02e-08	96.875
KLPN.0918.00049	KLPN001_C_00050_C001	No	NA	KLPN.0918.00078	No	NA	KLPN.0918.00078_2	array0	KLPN001_C_00050_C001_array0_spacer3	0.96875	1.02e-08	96.875
KLPN.0918.00049	KLPN001_C_00050_C001	No	NA	KLPN.0918.00077	No	NA	KLPN.0918.00077_5	array0	KLPN001_C_00050_C001_array0_spacer3	0.96875	1.02e-08	96.875
KLPN.0918.00049	KLPN001_C_00050_C001	No	NA	KLPN.0918.00076	No	NA	KLPN.0918.00076_1	array0	KLPN001_C_00050_C001_array0_spacer3	0.96875	1.02e-08	96.875
KLPN.0918.00049	KLPN001_C_00050_C001	No	NA	KLPN.0918.00075	No	NA	KLPN.0918.00075_2	array0	KLPN001_C_00050_C001_array0_spacer3	0.96875	1.02e-08	96.875
KLPN.0918.00049	KLPN001_C_00050_C001	No	NA	KLPN.0918.00074	No	NA	KLPN.0918.00074_3	array0	KLPN001_C_00050_C001_array0_spacer3	0.96875	1.02e-08	96.875
KLPN.0918.00049	KLPN001_C_00050_C001	No	NA	KLPN.0918.00073	No	NA	KLPN.0918.00073_3	array0	KLPN001_C_00050_C001_array0_spacer3	0.96875	1.02e-08	96.875
KLPN.0918.00049	KLPN001_C_00050_C001	No	NA	KLPN.0918.00072	No	NA	KLPN.0918.00072_7	array0	KLPN001_C_00050_C001_array0_spacer3	0.96875	1.02e-08	96.875
KLPN.0918.00049	KLPN001_C_00050_C001	No	NA	KLPN.0918.00070	No	NA	KLPN.0918.00070_5	array0	KLPN001_C_00050_C001_array0_spacer3	0.96875	1.02e-08	96.875
KLPN.0918.00049	KLPN001_C_00050_C001	No	NA	KLPN.0918.00068	No	NA	KLPN.0918.00068_3	array0	KLPN001_C_00050_C001_array0_spacer3	0.96875	1.02e-08	96.875
KLPN.0918.00049	KLPN001_C_00050_C001	No	NA	KLPN.0918.00067	No	NA	KLPN.0918.00067_3	array0	KLPN001_C_00050_C001_array0_spacer3	0.96875	1.02e-08	96.875
KLPN.0918.00049	KLPN001_C_00050_C001	No	NA	KLPN.0918.00062	No	NA	KLPN.0918.00062_6	array0	KLPN001_C_00050_C001_array0_spacer3	0.96875	1.02e-08	96.875
KLPN.0918.00049	KLPN001_C_00050_C001	No	NA	KLPN.0918.00061	No	NA	KLPN.0918.00061_7	array0	KLPN001_C_00050_C001_array0_spacer3	0.96875	1.02e-08	96.875
KLPN.0918.00049	KLPN001_C_00050_C001	No	NA	KLPN.0918.00056	No	NA	KLPN.0918.00056_2	array0	KLPN001_C_00050_C001_array0_spacer3	0.96875	1.02e-08	96.875
KLPN.0918.00049	KLPN001_C_00050_C001	No	NA	KLPN.0918.00055	No	NA	KLPN.0918.00055_3	array0	KLPN001_C_00050_C001_array0_spacer3	0.96875	1.02e-08	96.875
KLPN.0918.00049	KLPN001_C_00050_C001	No	NA	KLPN.0918.00054	No	NA	KLPN.0918.00054_6	array0	KLPN001_C_00050_C001_array0_spacer3	0.96875	1.02e-08	96.875
KLPN.0918.00049	KLPN001_C_00050_C001	No	NA	KLPN.0918.00047	No	NA	KLPN.0918.00047_7	array0	KLPN001_C_00050_C001_array0_spacer3	0.96875	1.02e-08	96.875
KLPN.0918.00049	KLPN001_C_00050_C001	No	NA	KLPN.0918.00046	No	NA	KLPN.0918.00046_1	array0	KLPN001_C_00050_C001_array0_spacer3	0.96875	1.02e-08	96.875
KLPN.0918.00049	KLPN001_C_00050_C001	No	NA	KLPN.0918.00042	No	NA	KLPN.0918.00042_2	array0	KLPN001_C_00050_C001_array0_spacer3	0.96875	1.02e-08	96.875
KLPN.0918.00049	KLPN001_C_00050_C001	No	NA	KLPN.0918.00034	No	NA	KLPN.0918.00034_4	array0	KLPN001_C_00050_C001_array0_spacer3	0.96875	1.02e-08	96.875
KLPN.0918.00049	KLPN001_C_00050_C001	No	NA	KLPN.0918.00026	No	NA	KLPN.0918.00026_1	array0	KLPN001_C_00050_C001_array0_spacer3	0.96875	1.02e-08	96.875
KLPN.0918.00049	KLPN001_C_00050_C001	No	NA	KLPN.0918.00014	No	NA	KLPN.0918.00014_4	array0	KLPN001_C_00050_C001_array0_spacer3	0.96875	1.02e-08	96.875
KLPN.0918.00049	KLPN001_C_00050_C001	No	NA	KLPN.0918.00013	No	NA	KLPN.0918.00013_2	array0	KLPN001_C_00050_C001_array0_spacer3	0.96875	1.02e-08	96.875
KLPN.0918.00049	KLPN001_C_00050_C001	No	NA	KLPN.0918.00060	No	NA	KLPN.0918.00060_1	array0	KLPN001_C_00050_C001_array0_spacer3	0.90625	1.59e-07	96.667
KLPN.0918.00049	KLPN001_C_00050_C001	No	NA	KLPN.0918.00059	No	NA	KLPN.0918.00059_1	array0	KLPN001_C_00050_C001_array0_spacer3	0.90625	1.59e-07	96.667
KLPN.0918.00049	KLPN001_C_00050_C001	No	NA	KLPN.0918.00038	Yes	55	KLPN.0918.00038_1	array0	KLPN001_C_00050_C001_array0_spacer3	0.90625	1.59e-07	96.667
KLPN.0918.00049	KLPN001_C_00050_C001	No	NA	KLPN.0918.00001	Yes	25	KLPN.0918.00001_1	array0	KLPN001_C_00050_C001_array0_spacer3	0.90625	1.59e-07	96.667
KLPN.0918.00049	KLPN001_C_00050_C001	No	NA	KLSP.0918.00002	No	NA	KLSP.0918.00002_2	array0	KLPN001_C_00050_C001_array0_spacer3	0.96875	2.48e-06	93.75
KLPN.0918.00049	KLPN001_C_00050_C001	No	NA	KLPN.0918.00094	No	NA	KLPN.0918.00094_1	array0	KLPN001_C_00050_C001_array0_spacer3	0.96875	2.48e-06	93.75
KLPN.0918.00049	KLPN001_C_00050_C001	No	NA	KLPN.0918.00032	No	NA	KLPN.0918.00032_3	array0	KLPN001_C_00050_C001_array0_spacer3	0.96875	2.48e-06	93.75
KLPN.0918.00049	KLPN001_C_00050_C001	No	NA	KLPN.0918.00114	No	NA	KLPN.0918.00114_8	array0	KLPN001_C_00050_C001_array0_spacer7	0.96875	1.02e-08	96.875
KLPN.0918.00049	KLPN001_C_00050_C001	No	NA	KLPN.0918.00114	No	NA	KLPN.0918.00114_7	array0	KLPN001_C_00050_C001_array0_spacer7	0.96875	1.02e-08	96.875
KLPN.0918.00049	KLPN001_C_00050_C001	No	NA	KLPN.0918.00106	No	NA	KLPN.0918.00106_9	array0	KLPN001_C_00050_C001_array0_spacer7	0.96875	1.02e-08	96.875
KLPN.0918.00049	KLPN001_C_00050_C001	No	NA	KLPN.0918.00096	No	NA	KLPN.0918.00096_6	array0	KLPN001_C_00050_C001_array0_spacer7	0.96875	1.02e-08	96.875
KLPN.0918.00049	KLPN001_C_00050_C001	No	NA	KLOX.0918.00008	No	NA	KLOX.0918.00008_11	array0	KLPN001_C_00050_C001_array0_spacer7	0.96875	1.02e-08	96.875
KLPN.0918.00094	KLPN001_C_00119_C001	No	NA	KLVA.0918.00005	Yes	24	KLVA.0918.00005_3	array2	KLPN001_C_00119_C001_array2_spacer12	0.969697	1.12e-11	100
KLPN.0918.00094	KLPN001_C_00119_C001	No	NA	KLSP.0918.00002	No	NA	KLSP.0918.00002_2	array2	KLPN001_C_00119_C001_array2_spacer12	0.969697	1.12e-11	100
KLPN.0918.00094	KLPN001_C_00119_C001	No	NA	KLPN.0918.00197	Yes	54	KLPN.0918.00197_3	array2	KLPN001_C_00119_C001_array2_spacer12	0.969697	1.12e-11	100
KLPN.0918.00094	KLPN001_C_00119_C001	No	NA	KLPN.0918.00167	No	NA	KLPN.0918.00167_5	array2	KLPN001_C_00119_C001_array2_spacer12	0.969697	1.12e-11	100
KLPN.0918.00094	KLPN001_C_00119_C001	No	NA	KLPN.0918.00158	No	NA	KLPN.0918.00158_3	array2	KLPN001_C_00119_C001_array2_spacer12	0.969697	1.12e-11	100
KLPN.0918.00094	KLPN001_C_00119_C001	No	NA	KLPN.0918.00148	No	NA	KLPN.0918.00148_6	array2	KLPN001_C_00119_C001_array2_spacer12	0.969697	1.12e-11	100
KLPN.0918.00094	KLPN001_C_00119_C001	No	NA	KLPN.0918.00140	No	NA	KLPN.0918.00140_2	array2	KLPN001_C_00119_C001_array2_spacer12	0.969697	1.12e-11	100
KLPN.0918.00094	KLPN001_C_00119_C001	No	NA	KLPN.0918.00139	No	NA	KLPN.0918.00139_2	array2	KLPN001_C_00119_C001_array2_spacer12	0.969697	1.12e-11	100
KLPN.0918.00094	KLPN001_C_00119_C001	No	NA	KLPN.0918.00103	No	NA	KLPN.0918.00103_3	array2	KLPN001_C_00119_C001_array2_spacer12	0.969697	1.12e-11	100
KLPN.0918.00094	KLPN001_C_00119_C001	No	NA	KLPN.0918.00097	No	NA	KLPN.0918.00097_2	array2	KLPN001_C_00119_C001_array2_spacer12	0.969697	1.12e-11	100
KLPN.0918.00094	KLPN001_C_00119_C001	No	NA	KLPN.0918.00089	No	NA	KLPN.0918.00089_6	array2	KLPN001_C_00119_C001_array2_spacer12	0.969697	1.12e-11	100
KLPN.0918.00094	KLPN001_C_00119_C001	No	NA	KLPN.0918.00054	No	NA	KLPN.0918.00054_6	array2	KLPN001_C_00119_C001_array2_spacer12	0.969697	1.12e-11	100
KLPN.0918.00094	KLPN001_C_00119_C001	No	NA	KLPN.0918.00047	No	NA	KLPN.0918.00047_7	array2	KLPN001_C_00119_C001_array2_spacer12	0.969697	1.12e-11	100
KLPN.0918.00094	KLPN001_C_00119_C001	No	NA	KLPN.0918.00040	No	NA	KLPN.0918.00040_3	array2	KLPN001_C_00119_C001_array2_spacer12	0.969697	1.12e-11	100
KLPN.0918.00094	KLPN001_C_00119_C001	No	NA	KLPN.0918.00015	No	NA	KLPN.0918.00015_5	array2	KLPN001_C_00119_C001_array2_spacer12	0.969697	1.12e-11	100
KLPN.0918.00094	KLPN001_C_00119_C001	No	NA	KLPN.0918.00014	No	NA	KLPN.0918.00014_4	array2	KLPN001_C_00119_C001_array2_spacer12	0.969697	1.12e-11	100
KLPN.0918.00094	KLPN001_C_00119_C001	No	NA	KLPN.0918.00013	No	NA	KLPN.0918.00013_2	array2	KLPN001_C_00119_C001_array2_spacer12	0.969697	1.12e-11	100
KLPN.0918.00094	KLPN001_C_00119_C001	No	NA	KLPN.0918.00006	No	NA	KLPN.0918.00006_4	array2	KLPN001_C_00119_C001_array2_spacer12	0.969697	1.12e-11	100
KLPN.0918.00094	KLPN001_C_00119_C001	No	NA	KLPN.0918.00001	Yes	25	KLPN.0918.00001_1	array2	KLPN001_C_00119_C001_array2_spacer12	0.969697	1.12e-11	100
KLPN.0918.00094	KLPN001_C_00119_C001	No	NA	KLMI.0918.00006	No	NA	KLMI.0918.00006_6	array2	KLPN001_C_00119_C001_array2_spacer12	0.969697	1.12e-11	100
KLPN.0918.00094	KLPN001_C_00119_C001	No	NA	KLPN.0918.00188	No	NA	KLPN.0918.00188_7	array2	KLPN001_C_00119_C001_array2_spacer12	0.969697	1.12e-11	100
KLPN.0918.00094	KLPN001_C_00119_C001	No	NA	KLPN.0918.00162	No	NA	KLPN.0918.00162_5	array2	KLPN001_C_00119_C001_array2_spacer12	0.969697	1.12e-11	100
KLPN.0918.00094	KLPN001_C_00119_C001	No	NA	KLPN.0918.00151	No	NA	KLPN.0918.00151_6	array2	KLPN001_C_00119_C001_array2_spacer12	0.969697	1.12e-11	100
KLPN.0918.00094	KLPN001_C_00119_C001	No	NA	KLPN.0918.00128	No	NA	KLPN.0918.00128_3	array2	KLPN001_C_00119_C001_array2_spacer12	0.969697	1.12e-11	100
KLPN.0918.00094	KLPN001_C_00119_C001	No	NA	KLPN.0918.00113	No	NA	KLPN.0918.00113_1	array2	KLPN001_C_00119_C001_array2_spacer12	0.969697	1.12e-11	100
KLPN.0918.00094	KLPN001_C_00119_C001	No	NA	KLPN.0918.00044	No	NA	KLPN.0918.00044_1	array2	KLPN001_C_00119_C001_array2_spacer12	0.969697	1.12e-11	100
KLPN.0918.00094	KLPN001_C_00119_C001	No	NA	KLPN.0918.00038	Yes	55	KLPN.0918.00038_1	array2	KLPN001_C_00119_C001_array2_spacer12	0.969697	1.12e-11	100
KLPN.0918.00094	KLPN001_C_00119_C001	No	NA	KLPN.0918.00026	No	NA	KLPN.0918.00026_1	array2	KLPN001_C_00119_C001_array2_spacer12	0.969697	1.12e-11	100
KLPN.0918.00094	KLPN001_C_00119_C001	No	NA	KLMI.0918.00005	No	NA	KLMI.0918.00005_5	array2	KLPN001_C_00119_C001_array2_spacer12	0.969697	1.12e-11	100
KLPN.0918.00094	KLPN001_C_00119_C001	No	NA	KLMI.0918.00004	No	NA	KLMI.0918.00004_2	array2	KLPN001_C_00119_C001_array2_spacer12	0.969697	1.12e-11	100
KLPN.0918.00094	KLPN001_C_00119_C001	No	NA	KLPN.0918.00184	No	NA	KLPN.0918.00184_3	array2	KLPN001_C_00119_C001_array2_spacer12	0.969697	2.73e-09	96.97
KLPN.0918.00094	KLPN001_C_00119_C001	No	NA	KLPN.0918.00182	No	NA	KLPN.0918.00182_3	array2	KLPN001_C_00119_C001_array2_spacer12	0.969697	2.73e-09	96.97
KLPN.0918.00094	KLPN001_C_00119_C001	No	NA	KLPN.0918.00161	No	NA	KLPN.0918.00161_7	array2	KLPN001_C_00119_C001_array2_spacer12	0.969697	2.73e-09	96.97
KLPN.0918.00094	KLPN001_C_00119_C001	No	NA	KLPN.0918.00138	No	NA	KLPN.0918.00138_6	array2	KLPN001_C_00119_C001_array2_spacer12	0.969697	2.73e-09	96.97
KLPN.0918.00094	KLPN001_C_00119_C001	No	NA	KLPN.0918.00130	No	NA	KLPN.0918.00130_3	array2	KLPN001_C_00119_C001_array2_spacer12	0.969697	2.73e-09	96.97
KLPN.0918.00094	KLPN001_C_00119_C001	No	NA	KLPN.0918.00123	No	NA	KLPN.0918.00123_6	array2	KLPN001_C_00119_C001_array2_spacer12	0.969697	2.73e-09	96.97
KLPN.0918.00094	KLPN001_C_00119_C001	No	NA	KLPN.0918.00108	No	NA	KLPN.0918.00108_4	array2	KLPN001_C_00119_C001_array2_spacer12	0.969697	2.73e-09	96.97
KLPN.0918.00094	KLPN001_C_00119_C001	No	NA	KLPN.0918.00106	No	NA	KLPN.0918.00106_5	array2	KLPN001_C_00119_C001_array2_spacer12	0.969697	2.73e-09	96.97
KLPN.0918.00094	KLPN001_C_00119_C001	No	NA	KLPN.0918.00105	No	NA	KLPN.0918.00105_5	array2	KLPN001_C_00119_C001_array2_spacer12	0.969697	2.73e-09	96.97
KLPN.0918.00094	KLPN001_C_00119_C001	No	NA	KLPN.0918.00099	No	NA	KLPN.0918.00099_6	array2	KLPN001_C_00119_C001_array2_spacer12	0.969697	2.73e-09	96.97
KLPN.0918.00094	KLPN001_C_00119_C001	No	NA	KLPN.0918.00098	No	NA	KLPN.0918.00098_4	array2	KLPN001_C_00119_C001_array2_spacer12	0.969697	2.73e-09	96.97
KLPN.0918.00094	KLPN001_C_00119_C001	No	NA	KLPN.0918.00090	No	NA	KLPN.0918.00090_8	array2	KLPN001_C_00119_C001_array2_spacer12	0.969697	2.73e-09	96.97
KLPN.0918.00094	KLPN001_C_00119_C001	No	NA	KLPN.0918.00077	No	NA	KLPN.0918.00077_5	array2	KLPN001_C_00119_C001_array2_spacer12	0.969697	2.73e-09	96.97
KLPN.0918.00094	KLPN001_C_00119_C001	No	NA	KLPN.0918.00072	No	NA	KLPN.0918.00072_7	array2	KLPN001_C_00119_C001_array2_spacer12	0.969697	2.73e-09	96.97
KLPN.0918.00094	KLPN001_C_00119_C001	No	NA	KLPN.0918.00070	No	NA	KLPN.0918.00070_5	array2	KLPN001_C_00119_C001_array2_spacer12	0.969697	2.73e-09	96.97
KLPN.0918.00094	KLPN001_C_00119_C001	No	NA	KLPN.0918.00062	No	NA	KLPN.0918.00062_6	array2	KLPN001_C_00119_C001_array2_spacer12	0.969697	2.73e-09	96.97
KLPN.0918.00094	KLPN001_C_00119_C001	No	NA	KLPN.0918.00061	No	NA	KLPN.0918.00061_7	array2	KLPN001_C_00119_C001_array2_spacer12	0.969697	2.73e-09	96.97
KLPN.0918.00094	KLPN001_C_00119_C001	No	NA	KLPN.0918.00055	No	NA	KLPN.0918.00055_3	array2	KLPN001_C_00119_C001_array2_spacer12	0.969697	2.73e-09	96.97
KLPN.0918.00094	KLPN001_C_00119_C001	No	NA	KLPN.0918.00053	No	NA	KLPN.0918.00053_5	array2	KLPN001_C_00119_C001_array2_spacer12	0.969697	2.73e-09	96.97
KLPN.0918.00094	KLPN001_C_00119_C001	No	NA	KLPN.0918.00041	No	NA	KLPN.0918.00041_5	array2	KLPN001_C_00119_C001_array2_spacer12	0.969697	2.73e-09	96.97
KLPN.0918.00094	KLPN001_C_00119_C001	No	NA	KLPN.0918.00164	No	NA	KLPN.0918.00164_3	array2	KLPN001_C_00119_C001_array2_spacer12	0.969697	2.73e-09	96.97
KLPN.0918.00094	KLPN001_C_00119_C001	No	NA	KLPN.0918.00155	No	NA	KLPN.0918.00155_2	array2	KLPN001_C_00119_C001_array2_spacer12	0.969697	2.73e-09	96.97
KLPN.0918.00094	KLPN001_C_00119_C001	No	NA	KLPN.0918.00153	No	NA	KLPN.0918.00153_3	array2	KLPN001_C_00119_C001_array2_spacer12	0.969697	2.73e-09	96.97
KLPN.0918.00094	KLPN001_C_00119_C001	No	NA	KLPN.0918.00134	No	NA	KLPN.0918.00134_3	array2	KLPN001_C_00119_C001_array2_spacer12	0.969697	2.73e-09	96.97
KLPN.0918.00094	KLPN001_C_00119_C001	No	NA	KLPN.0918.00124	No	NA	KLPN.0918.00124_3	array2	KLPN001_C_00119_C001_array2_spacer12	0.969697	2.73e-09	96.97
KLPN.0918.00094	KLPN001_C_00119_C001	No	NA	KLPN.0918.00122	No	NA	KLPN.0918.00122_5	array2	KLPN001_C_00119_C001_array2_spacer12	0.969697	2.73e-09	96.97
KLPN.0918.00094	KLPN001_C_00119_C001	No	NA	KLPN.0918.00117	No	NA	KLPN.0918.00117_3	array2	KLPN001_C_00119_C001_array2_spacer12	0.969697	2.73e-09	96.97
KLPN.0918.00094	KLPN001_C_00119_C001	No	NA	KLPN.0918.00116	No	NA	KLPN.0918.00116_3	array2	KLPN001_C_00119_C001_array2_spacer12	0.969697	2.73e-09	96.97
KLPN.0918.00094	KLPN001_C_00119_C001	No	NA	KLPN.0918.00115	No	NA	KLPN.0918.00115_3	array2	KLPN001_C_00119_C001_array2_spacer12	0.969697	2.73e-09	96.97
KLPN.0918.00094	KLPN001_C_00119_C001	No	NA	KLPN.0918.00109	No	NA	KLPN.0918.00109_4	array2	KLPN001_C_00119_C001_array2_spacer12	0.969697	2.73e-09	96.97
KLPN.0918.00094	KLPN001_C_00119_C001	No	NA	KLPN.0918.00104	No	NA	KLPN.0918.00104_2	array2	KLPN001_C_00119_C001_array2_spacer12	0.969697	2.73e-09	96.97
KLPN.0918.00094	KLPN001_C_00119_C001	No	NA	KLPN.0918.00095	No	NA	KLPN.0918.00095_4	array2	KLPN001_C_00119_C001_array2_spacer12	0.969697	2.73e-09	96.97
KLPN.0918.00094	KLPN001_C_00119_C001	No	NA	KLPN.0918.00092	No	NA	KLPN.0918.00092_3	array2	KLPN001_C_00119_C001_array2_spacer12	0.969697	2.73e-09	96.97
KLPN.0918.00094	KLPN001_C_00119_C001	No	NA	KLPN.0918.00084	No	NA	KLPN.0918.00084_8	array2	KLPN001_C_00119_C001_array2_spacer12	0.969697	2.73e-09	96.97
KLPN.0918.00094	KLPN001_C_00119_C001	No	NA	KLPN.0918.00083	No	NA	KLPN.0918.00083_3	array2	KLPN001_C_00119_C001_array2_spacer12	0.969697	2.73e-09	96.97
KLPN.0918.00094	KLPN001_C_00119_C001	No	NA	KLPN.0918.00079	No	NA	KLPN.0918.00079_6	array2	KLPN001_C_00119_C001_array2_spacer12	0.969697	2.73e-09	96.97
KLPN.0918.00094	KLPN001_C_00119_C001	No	NA	KLPN.0918.00075	No	NA	KLPN.0918.00075_2	array2	KLPN001_C_00119_C001_array2_spacer12	0.969697	2.73e-09	96.97
KLPN.0918.00094	KLPN001_C_00119_C001	No	NA	KLPN.0918.00074	No	NA	KLPN.0918.00074_3	array2	KLPN001_C_00119_C001_array2_spacer12	0.969697	2.73e-09	96.97
KLPN.0918.00094	KLPN001_C_00119_C001	No	NA	KLPN.0918.00073	No	NA	KLPN.0918.00073_3	array2	KLPN001_C_00119_C001_array2_spacer12	0.969697	2.73e-09	96.97
KLPN.0918.00094	KLPN001_C_00119_C001	No	NA	KLPN.0918.00068	No	NA	KLPN.0918.00068_3	array2	KLPN001_C_00119_C001_array2_spacer12	0.969697	2.73e-09	96.97
KLPN.0918.00094	KLPN001_C_00119_C001	No	NA	KLPN.0918.00067	No	NA	KLPN.0918.00067_3	array2	KLPN001_C_00119_C001_array2_spacer12	0.969697	2.73e-09	96.97
KLPN.0918.00094	KLPN001_C_00119_C001	No	NA	KLPN.0918.00042	No	NA	KLPN.0918.00042_2	array2	KLPN001_C_00119_C001_array2_spacer12	0.969697	2.73e-09	96.97
KLPN.0918.00094	KLPN001_C_00119_C001	No	NA	KLPN.0918.00027	No	NA	KLPN.0918.00027_1	array2	KLPN001_C_00119_C001_array2_spacer12	0.969697	2.73e-09	96.97
KLPN.0918.00094	KLPN001_C_00119_C001	No	NA	KLPN.0918.00016	No	NA	KLPN.0918.00016_2	array2	KLPN001_C_00119_C001_array2_spacer12	0.969697	2.73e-09	96.97
KLPN.0918.00094	KLPN001_C_00119_C001	No	NA	KLOX.0918.00011	No	NA	KLOX.0918.00011_9	array2	KLPN001_C_00119_C001_array2_spacer12	0.969697	2.73e-09	96.97
KLPN.0918.00094	KLPN001_C_00119_C001	No	NA	KLOX.0918.00011	No	NA	KLOX.0918.00011_16	array2	KLPN001_C_00119_C001_array2_spacer12	0.969697	2.73e-09	96.97
KLPN.0918.00094	KLPN001_C_00119_C001	No	NA	KLPN.0918.00011	No	NA	KLPN.0918.00011_6	array2	KLPN001_C_00119_C001_array2_spacer12	0.969697	6.65e-07	93.939
KLPN.0918.00094	KLPN001_C_00119_C001	No	NA	KLPN.0918.00010	No	NA	KLPN.0918.00010_7	array2	KLPN001_C_00119_C001_array2_spacer12	0.969697	6.65e-07	93.939
KLPN.0918.00094	KLPN001_C_00119_C001	No	NA	KLPN.0918.00196	Yes	45	KLPN.0918.00196_1	array2	KLPN001_C_00119_C001_array2_spacer12	0.969697	6.65e-07	93.939
KLPN.0918.00094	KLPN001_C_00119_C001	No	NA	KLPN.0918.00188	No	NA	KLPN.0918.00188_1	array2	KLPN001_C_00119_C001_array2_spacer11	0.969697	1.12e-11	100
KLPN.0918.00094	KLPN001_C_00119_C001	No	NA	KLPN.0918.00167	No	NA	KLPN.0918.00167_2	array2	KLPN001_C_00119_C001_array2_spacer11	0.969697	1.12e-11	100
KLPN.0918.00094	KLPN001_C_00119_C001	No	NA	KLPN.0918.00113	No	NA	KLPN.0918.00113_4	array2	KLPN001_C_00119_C001_array2_spacer11	0.969697	1.12e-11	100
KLPN.0918.00094	KLPN001_C_00119_C001	No	NA	KLPN.0918.00013	No	NA	KLPN.0918.00013_4	array2	KLPN001_C_00119_C001_array2_spacer11	0.969697	1.12e-11	100
KLPN.0918.00094	KLPN001_C_00119_C001	No	NA	KLVA.0918.00005	Yes	24	KLVA.0918.00005_3	array2	KLPN001_C_00119_C001_array2_spacer11	0.969697	2.73e-09	96.97
KLPN.0918.00094	KLPN001_C_00119_C001	No	NA	KLPN.0918.00197	Yes	54	KLPN.0918.00197_3	array2	KLPN001_C_00119_C001_array2_spacer11	0.969697	2.73e-09	96.97
KLPN.0918.00094	KLPN001_C_00119_C001	No	NA	KLPN.0918.00196	Yes	45	KLPN.0918.00196_1	array2	KLPN001_C_00119_C001_array2_spacer11	0.969697	2.73e-09	96.97
KLPN.0918.00094	KLPN001_C_00119_C001	No	NA	KLPN.0918.00162	No	NA	KLPN.0918.00162_5	array2	KLPN001_C_00119_C001_array2_spacer11	0.969697	2.73e-09	96.97
KLPN.0918.00094	KLPN001_C_00119_C001	No	NA	KLPN.0918.00078	No	NA	KLPN.0918.00078_2	array2	KLPN001_C_00119_C001_array2_spacer11	0.969697	2.73e-09	96.97
KLPN.0918.00094	KLPN001_C_00119_C001	No	NA	KLPN.0918.00076	No	NA	KLPN.0918.00076_1	array2	KLPN001_C_00119_C001_array2_spacer11	0.969697	2.73e-09	96.97
KLPN.0918.00094	KLPN001_C_00119_C001	No	NA	KLPN.0918.00057	No	NA	KLPN.0918.00057_6	array2	KLPN001_C_00119_C001_array2_spacer11	0.969697	2.73e-09	96.97
KLPN.0918.00094	KLPN001_C_00119_C001	No	NA	KLPN.0918.00057	No	NA	KLPN.0918.00057_1	array2	KLPN001_C_00119_C001_array2_spacer11	0.969697	2.73e-09	96.97
KLPN.0918.00094	KLPN001_C_00119_C001	No	NA	KLPN.0918.00056	No	NA	KLPN.0918.00056_2	array2	KLPN001_C_00119_C001_array2_spacer11	0.969697	2.73e-09	96.97
KLPN.0918.00094	KLPN001_C_00119_C001	No	NA	KLPN.0918.00040	No	NA	KLPN.0918.00040_3	array2	KLPN001_C_00119_C001_array2_spacer11	0.969697	2.73e-09	96.97
KLPN.0918.00094	KLPN001_C_00119_C001	No	NA	KLPN.0918.00184	No	NA	KLPN.0918.00184_3	array2	KLPN001_C_00119_C001_array2_spacer11	0.969697	6.65e-07	93.939
KLPN.0918.00094	KLPN001_C_00119_C001	No	NA	KLPN.0918.00182	No	NA	KLPN.0918.00182_3	array2	KLPN001_C_00119_C001_array2_spacer11	0.969697	6.65e-07	93.939
KLPN.0918.00094	KLPN001_C_00119_C001	No	NA	KLPN.0918.00167	No	NA	KLPN.0918.00167_5	array2	KLPN001_C_00119_C001_array2_spacer11	0.969697	6.65e-07	93.939
KLPN.0918.00094	KLPN001_C_00119_C001	No	NA	KLPN.0918.00164	No	NA	KLPN.0918.00164_3	array2	KLPN001_C_00119_C001_array2_spacer11	0.969697	6.65e-07	93.939
KLPN.0918.00094	KLPN001_C_00119_C001	No	NA	KLPN.0918.00161	No	NA	KLPN.0918.00161_7	array2	KLPN001_C_00119_C001_array2_spacer11	0.969697	6.65e-07	93.939
KLPN.0918.00094	KLPN001_C_00119_C001	No	NA	KLPN.0918.00158	No	NA	KLPN.0918.00158_3	array2	KLPN001_C_00119_C001_array2_spacer11	0.969697	6.65e-07	93.939
KLPN.0918.00094	KLPN001_C_00119_C001	No	NA	KLPN.0918.00155	No	NA	KLPN.0918.00155_2	array2	KLPN001_C_00119_C001_array2_spacer11	0.969697	6.65e-07	93.939
KLPN.0918.00094	KLPN001_C_00119_C001	No	NA	KLPN.0918.00153	No	NA	KLPN.0918.00153_3	array2	KLPN001_C_00119_C001_array2_spacer11	0.969697	6.65e-07	93.939
KLPN.0918.00094	KLPN001_C_00119_C001	No	NA	KLPN.0918.00148	No	NA	KLPN.0918.00148_6	array2	KLPN001_C_00119_C001_array2_spacer11	0.969697	6.65e-07	93.939
KLPN.0918.00094	KLPN001_C_00119_C001	No	NA	KLPN.0918.00140	No	NA	KLPN.0918.00140_2	array2	KLPN001_C_00119_C001_array2_spacer11	0.969697	6.65e-07	93.939
KLPN.0918.00094	KLPN001_C_00119_C001	No	NA	KLPN.0918.00139	No	NA	KLPN.0918.00139_2	array2	KLPN001_C_00119_C001_array2_spacer11	0.969697	6.65e-07	93.939
KLPN.0918.00094	KLPN001_C_00119_C001	No	NA	KLPN.0918.00138	No	NA	KLPN.0918.00138_6	array2	KLPN001_C_00119_C001_array2_spacer11	0.969697	6.65e-07	93.939
KLPN.0918.00094	KLPN001_C_00119_C001	No	NA	KLPN.0918.00134	No	NA	KLPN.0918.00134_3	array2	KLPN001_C_00119_C001_array2_spacer11	0.969697	6.65e-07	93.939
KLPN.0918.00094	KLPN001_C_00119_C001	No	NA	KLPN.0918.00130	No	NA	KLPN.0918.00130_3	array2	KLPN001_C_00119_C001_array2_spacer11	0.969697	6.65e-07	93.939
KLPN.0918.00094	KLPN001_C_00119_C001	No	NA	KLPN.0918.00124	No	NA	KLPN.0918.00124_3	array2	KLPN001_C_00119_C001_array2_spacer11	0.969697	6.65e-07	93.939
KLPN.0918.00094	KLPN001_C_00119_C001	No	NA	KLPN.0918.00123	No	NA	KLPN.0918.00123_6	array2	KLPN001_C_00119_C001_array2_spacer11	0.969697	6.65e-07	93.939
KLPN.0918.00094	KLPN001_C_00119_C001	No	NA	KLPN.0918.00122	No	NA	KLPN.0918.00122_5	array2	KLPN001_C_00119_C001_array2_spacer11	0.969697	6.65e-07	93.939
KLPN.0918.00094	KLPN001_C_00119_C001	No	NA	KLPN.0918.00117	No	NA	KLPN.0918.00117_3	array2	KLPN001_C_00119_C001_array2_spacer11	0.969697	6.65e-07	93.939
KLPN.0918.00094	KLPN001_C_00119_C001	No	NA	KLPN.0918.00116	No	NA	KLPN.0918.00116_3	array2	KLPN001_C_00119_C001_array2_spacer11	0.969697	6.65e-07	93.939
KLPN.0918.00094	KLPN001_C_00119_C001	No	NA	KLPN.0918.00115	No	NA	KLPN.0918.00115_3	array2	KLPN001_C_00119_C001_array2_spacer11	0.969697	6.65e-07	93.939
KLPN.0918.00094	KLPN001_C_00119_C001	No	NA	KLPN.0918.00113	No	NA	KLPN.0918.00113_1	array2	KLPN001_C_00119_C001_array2_spacer11	0.969697	6.65e-07	93.939
KLPN.0918.00094	KLPN001_C_00119_C001	No	NA	KLPN.0918.00109	No	NA	KLPN.0918.00109_4	array2	KLPN001_C_00119_C001_array2_spacer11	0.969697	6.65e-07	93.939
KLPN.0918.00094	KLPN001_C_00119_C001	No	NA	KLPN.0918.00108	No	NA	KLPN.0918.00108_4	array2	KLPN001_C_00119_C001_array2_spacer11	0.969697	6.65e-07	93.939
KLPN.0918.00094	KLPN001_C_00119_C001	No	NA	KLPN.0918.00106	No	NA	KLPN.0918.00106_5	array2	KLPN001_C_00119_C001_array2_spacer11	0.969697	6.65e-07	93.939
KLPN.0918.00094	KLPN001_C_00119_C001	No	NA	KLPN.0918.00105	No	NA	KLPN.0918.00105_5	array2	KLPN001_C_00119_C001_array2_spacer11	0.969697	6.65e-07	93.939
KLPN.0918.00094	KLPN001_C_00119_C001	No	NA	KLPN.0918.00104	No	NA	KLPN.0918.00104_2	array2	KLPN001_C_00119_C001_array2_spacer11	0.969697	6.65e-07	93.939
KLPN.0918.00094	KLPN001_C_00119_C001	No	NA	KLPN.0918.00103	No	NA	KLPN.0918.00103_3	array2	KLPN001_C_00119_C001_array2_spacer11	0.969697	6.65e-07	93.939
KLPN.0918.00094	KLPN001_C_00119_C001	No	NA	KLPN.0918.00099	No	NA	KLPN.0918.00099_6	array2	KLPN001_C_00119_C001_array2_spacer11	0.969697	6.65e-07	93.939
KLPN.0918.00094	KLPN001_C_00119_C001	No	NA	KLPN.0918.00098	No	NA	KLPN.0918.00098_4	array2	KLPN001_C_00119_C001_array2_spacer11	0.969697	6.65e-07	93.939
KLPN.0918.00094	KLPN001_C_00119_C001	No	NA	KLPN.0918.00097	No	NA	KLPN.0918.00097_2	array2	KLPN001_C_00119_C001_array2_spacer11	0.969697	6.65e-07	93.939
KLPN.0918.00094	KLPN001_C_00119_C001	No	NA	KLPN.0918.00095	No	NA	KLPN.0918.00095_4	array2	KLPN001_C_00119_C001_array2_spacer11	0.969697	6.65e-07	93.939
KLPN.0918.00094	KLPN001_C_00119_C001	No	NA	KLPN.0918.00092	No	NA	KLPN.0918.00092_3	array2	KLPN001_C_00119_C001_array2_spacer11	0.969697	6.65e-07	93.939
KLPN.0918.00094	KLPN001_C_00119_C001	No	NA	KLPN.0918.00090	No	NA	KLPN.0918.00090_8	array2	KLPN001_C_00119_C001_array2_spacer11	0.969697	6.65e-07	93.939
KLPN.0918.00094	KLPN001_C_00119_C001	No	NA	KLPN.0918.00089	No	NA	KLPN.0918.00089_6	array2	KLPN001_C_00119_C001_array2_spacer11	0.969697	6.65e-07	93.939
KLPN.0918.00094	KLPN001_C_00119_C001	No	NA	KLPN.0918.00084	No	NA	KLPN.0918.00084_8	array2	KLPN001_C_00119_C001_array2_spacer11	0.969697	6.65e-07	93.939
KLPN.0918.00094	KLPN001_C_00119_C001	No	NA	KLPN.0918.00083	No	NA	KLPN.0918.00083_3	array2	KLPN001_C_00119_C001_array2_spacer11	0.969697	6.65e-07	93.939
KLPN.0918.00094	KLPN001_C_00119_C001	No	NA	KLPN.0918.00079	No	NA	KLPN.0918.00079_6	array2	KLPN001_C_00119_C001_array2_spacer11	0.969697	6.65e-07	93.939
KLPN.0918.00094	KLPN001_C_00119_C001	No	NA	KLPN.0918.00077	No	NA	KLPN.0918.00077_5	array2	KLPN001_C_00119_C001_array2_spacer11	0.969697	6.65e-07	93.939
KLPN.0918.00094	KLPN001_C_00119_C001	No	NA	KLPN.0918.00075	No	NA	KLPN.0918.00075_2	array2	KLPN001_C_00119_C001_array2_spacer11	0.969697	6.65e-07	93.939
KLPN.0918.00094	KLPN001_C_00119_C001	No	NA	KLPN.0918.00074	No	NA	KLPN.0918.00074_3	array2	KLPN001_C_00119_C001_array2_spacer11	0.969697	6.65e-07	93.939
KLPN.0918.00094	KLPN001_C_00119_C001	No	NA	KLPN.0918.00073	No	NA	KLPN.0918.00073_3	array2	KLPN001_C_00119_C001_array2_spacer11	0.969697	6.65e-07	93.939
KLPN.0918.00094	KLPN001_C_00119_C001	No	NA	KLPN.0918.00072	No	NA	KLPN.0918.00072_7	array2	KLPN001_C_00119_C001_array2_spacer11	0.969697	6.65e-07	93.939
KLPN.0918.00094	KLPN001_C_00119_C001	No	NA	KLPN.0918.00070	No	NA	KLPN.0918.00070_5	array2	KLPN001_C_00119_C001_array2_spacer11	0.969697	6.65e-07	93.939
KLPN.0918.00094	KLPN001_C_00119_C001	No	NA	KLPN.0918.00068	No	NA	KLPN.0918.00068_3	array2	KLPN001_C_00119_C001_array2_spacer11	0.969697	6.65e-07	93.939
KLPN.0918.00094	KLPN001_C_00119_C001	No	NA	KLPN.0918.00067	No	NA	KLPN.0918.00067_3	array2	KLPN001_C_00119_C001_array2_spacer11	0.969697	6.65e-07	93.939
KLPN.0918.00094	KLPN001_C_00119_C001	No	NA	KLPN.0918.00062	No	NA	KLPN.0918.00062_6	array2	KLPN001_C_00119_C001_array2_spacer11	0.969697	6.65e-07	93.939
KLPN.0918.00094	KLPN001_C_00119_C001	No	NA	KLPN.0918.00061	No	NA	KLPN.0918.00061_7	array2	KLPN001_C_00119_C001_array2_spacer11	0.969697	6.65e-07	93.939
KLPN.0918.00094	KLPN001_C_00119_C001	No	NA	KLPN.0918.00055	No	NA	KLPN.0918.00055_3	array2	KLPN001_C_00119_C001_array2_spacer11	0.969697	6.65e-07	93.939
KLPN.0918.00094	KLPN001_C_00119_C001	No	NA	KLPN.0918.00054	No	NA	KLPN.0918.00054_6	array2	KLPN001_C_00119_C001_array2_spacer11	0.969697	6.65e-07	93.939
KLPN.0918.00094	KLPN001_C_00119_C001	No	NA	KLPN.0918.00053	No	NA	KLPN.0918.00053_5	array2	KLPN001_C_00119_C001_array2_spacer11	0.969697	6.65e-07	93.939
KLPN.0918.00094	KLPN001_C_00119_C001	No	NA	KLPN.0918.00047	No	NA	KLPN.0918.00047_7	array2	KLPN001_C_00119_C001_array2_spacer11	0.969697	6.65e-07	93.939
KLPN.0918.00094	KLPN001_C_00119_C001	No	NA	KLPN.0918.00044	No	NA	KLPN.0918.00044_1	array2	KLPN001_C_00119_C001_array2_spacer11	0.969697	6.65e-07	93.939
KLPN.0918.00094	KLPN001_C_00119_C001	No	NA	KLPN.0918.00042	No	NA	KLPN.0918.00042_2	array2	KLPN001_C_00119_C001_array2_spacer11	0.969697	6.65e-07	93.939
KLPN.0918.00094	KLPN001_C_00119_C001	No	NA	KLPN.0918.00041	No	NA	KLPN.0918.00041_5	array2	KLPN001_C_00119_C001_array2_spacer11	0.969697	6.65e-07	93.939
KLPN.0918.00094	KLPN001_C_00119_C001	No	NA	KLPN.0918.00038	Yes	55	KLPN.0918.00038_1	array2	KLPN001_C_00119_C001_array2_spacer11	0.969697	6.65e-07	93.939
KLPN.0918.00094	KLPN001_C_00119_C001	No	NA	KLPN.0918.00036	No	NA	KLPN.0918.00036_2	array2	KLPN001_C_00119_C001_array2_spacer11	0.969697	6.65e-07	93.939
KLPN.0918.00094	KLPN001_C_00119_C001	No	NA	KLPN.0918.00027	No	NA	KLPN.0918.00027_1	array2	KLPN001_C_00119_C001_array2_spacer11	0.969697	6.65e-07	93.939
KLPN.0918.00094	KLPN001_C_00119_C001	No	NA	KLPN.0918.00026	No	NA	KLPN.0918.00026_1	array2	KLPN001_C_00119_C001_array2_spacer11	0.969697	6.65e-07	93.939
KLPN.0918.00094	KLPN001_C_00119_C001	No	NA	KLPN.0918.00016	No	NA	KLPN.0918.00016_2	array2	KLPN001_C_00119_C001_array2_spacer11	0.969697	6.65e-07	93.939
KLPN.0918.00094	KLPN001_C_00119_C001	No	NA	KLPN.0918.00015	No	NA	KLPN.0918.00015_5	array2	KLPN001_C_00119_C001_array2_spacer11	0.969697	6.65e-07	93.939
KLPN.0918.00094	KLPN001_C_00119_C001	No	NA	KLPN.0918.00014	No	NA	KLPN.0918.00014_4	array2	KLPN001_C_00119_C001_array2_spacer11	0.969697	6.65e-07	93.939
KLPN.0918.00094	KLPN001_C_00119_C001	No	NA	KLPN.0918.00013	No	NA	KLPN.0918.00013_2	array2	KLPN001_C_00119_C001_array2_spacer11	0.969697	6.65e-07	93.939
KLPN.0918.00094	KLPN001_C_00119_C001	No	NA	KLPN.0918.00011	No	NA	KLPN.0918.00011_6	array2	KLPN001_C_00119_C001_array2_spacer11	0.969697	6.65e-07	93.939
KLPN.0918.00094	KLPN001_C_00119_C001	No	NA	KLPN.0918.00010	No	NA	KLPN.0918.00010_7	array2	KLPN001_C_00119_C001_array2_spacer11	0.969697	6.65e-07	93.939
KLPN.0918.00094	KLPN001_C_00119_C001	No	NA	KLPN.0918.00001	Yes	25	KLPN.0918.00001_1	array2	KLPN001_C_00119_C001_array2_spacer11	0.969697	6.65e-07	93.939
KLPN.0918.00094	KLPN001_C_00119_C001	No	NA	KLMI.0918.00006	No	NA	KLMI.0918.00006_6	array2	KLPN001_C_00119_C001_array2_spacer11	0.969697	6.65e-07	93.939
KLPN.0918.00094	KLPN001_C_00119_C001	No	NA	KLMI.0918.00005	No	NA	KLMI.0918.00005_5	array2	KLPN001_C_00119_C001_array2_spacer11	0.969697	6.65e-07	93.939
KLPN.0918.00094	KLPN001_C_00119_C001	No	NA	KLMI.0918.00004	No	NA	KLMI.0918.00004_2	array2	KLPN001_C_00119_C001_array2_spacer11	0.969697	6.65e-07	93.939
KLPN.0918.00190	KLPN_0218_00078_0021	Yes	46	KLVA.0918.00005	Yes	24	KLVA.0918.00005_3	array0	KLPN_0218_00078_0021_array0_spacer9	0.96875	4.17e-11	100
KLPN.0918.00190	KLPN_0218_00078_0021	Yes	46	KLPN.0918.00162	No	NA	KLPN.0918.00162_8	array0	KLPN_0218_00078_0021_array0_spacer9	0.96875	4.17e-11	100
KLPN.0918.00190	KLPN_0218_00078_0021	Yes	46	KLPN.0918.00103	No	NA	KLPN.0918.00103_3	array0	KLPN_0218_00078_0021_array0_spacer9	0.96875	4.17e-11	100
KLPN.0918.00190	KLPN_0218_00078_0021	Yes	46	KLPN.0918.00076	No	NA	KLPN.0918.00076_1	array0	KLPN_0218_00078_0021_array0_spacer9	0.96875	4.17e-11	100
KLPN.0918.00190	KLPN_0218_00078_0021	Yes	46	KLPN.0918.00057	No	NA	KLPN.0918.00057_1	array0	KLPN_0218_00078_0021_array0_spacer9	0.96875	4.17e-11	100
KLPN.0918.00190	KLPN_0218_00078_0021	Yes	46	KLPN.0918.00056	No	NA	KLPN.0918.00056_2	array0	KLPN_0218_00078_0021_array0_spacer9	0.96875	4.17e-11	100
KLPN.0918.00190	KLPN_0218_00078_0021	Yes	46	KLPN.0918.00040	No	NA	KLPN.0918.00040_3	array0	KLPN_0218_00078_0021_array0_spacer9	0.96875	4.17e-11	100
KLPN.0918.00190	KLPN_0218_00078_0021	Yes	46	KLPN.0918.00038	Yes	55	KLPN.0918.00038_1	array0	KLPN_0218_00078_0021_array0_spacer9	0.96875	4.17e-11	100
KLPN.0918.00190	KLPN_0218_00078_0021	Yes	46	KLPN.0918.00032	No	NA	KLPN.0918.00032_3	array0	KLPN_0218_00078_0021_array0_spacer9	0.96875	4.17e-11	100
KLPN.0918.00190	KLPN_0218_00078_0021	Yes	46	KLPN.0918.00015	No	NA	KLPN.0918.00015_5	array0	KLPN_0218_00078_0021_array0_spacer9	0.96875	4.17e-11	100
KLPN.0918.00190	KLPN_0218_00078_0021	Yes	46	KLPN.0918.00014	No	NA	KLPN.0918.00014_4	array0	KLPN_0218_00078_0021_array0_spacer9	0.96875	4.17e-11	100
KLPN.0918.00190	KLPN_0218_00078_0021	Yes	46	KLPN.0918.00006	No	NA	KLPN.0918.00006_4	array0	KLPN_0218_00078_0021_array0_spacer9	0.96875	4.17e-11	100
KLPN.0918.00190	KLPN_0218_00078_0021	Yes	46	KLMI.0918.00006	No	NA	KLMI.0918.00006_6	array0	KLPN_0218_00078_0021_array0_spacer9	0.96875	4.17e-11	100
KLPN.0918.00190	KLPN_0218_00078_0021	Yes	46	KLMI.0918.00005	No	NA	KLMI.0918.00005_5	array0	KLPN_0218_00078_0021_array0_spacer9	0.96875	4.17e-11	100
KLPN.0918.00190	KLPN_0218_00078_0021	Yes	46	KLMI.0918.00004	No	NA	KLMI.0918.00004_2	array0	KLPN_0218_00078_0021_array0_spacer9	0.96875	4.17e-11	100
KLPN.0918.00190	KLPN_0218_00078_0021	Yes	46	KLPN.0918.00171	No	NA	KLPN.0918.00171_5	array0	KLPN_0218_00078_0021_array0_spacer9	0.96875	1.02e-08	96.875
KLPN.0918.00190	KLPN_0218_00078_0021	Yes	46	KLPN.0918.00155	No	NA	KLPN.0918.00155_4	array0	KLPN_0218_00078_0021_array0_spacer9	0.96875	1.02e-08	96.875
KLPN.0918.00190	KLPN_0218_00078_0021	Yes	46	KLPN.0918.00153	No	NA	KLPN.0918.00153_5	array0	KLPN_0218_00078_0021_array0_spacer9	0.96875	1.02e-08	96.875
KLPN.0918.00190	KLPN_0218_00078_0021	Yes	46	KLPN.0918.00124	No	NA	KLPN.0918.00124_5	array0	KLPN_0218_00078_0021_array0_spacer9	0.96875	1.02e-08	96.875
KLPN.0918.00190	KLPN_0218_00078_0021	Yes	46	KLPN.0918.00123	No	NA	KLPN.0918.00123_3	array0	KLPN_0218_00078_0021_array0_spacer9	0.96875	1.02e-08	96.875
KLPN.0918.00190	KLPN_0218_00078_0021	Yes	46	KLPN.0918.00122	No	NA	KLPN.0918.00122_7	array0	KLPN_0218_00078_0021_array0_spacer9	0.96875	1.02e-08	96.875
KLPN.0918.00190	KLPN_0218_00078_0021	Yes	46	KLPN.0918.00117	No	NA	KLPN.0918.00117_5	array0	KLPN_0218_00078_0021_array0_spacer9	0.96875	1.02e-08	96.875
KLPN.0918.00190	KLPN_0218_00078_0021	Yes	46	KLPN.0918.00116	No	NA	KLPN.0918.00116_5	array0	KLPN_0218_00078_0021_array0_spacer9	0.96875	1.02e-08	96.875
KLPN.0918.00190	KLPN_0218_00078_0021	Yes	46	KLPN.0918.00115	No	NA	KLPN.0918.00115_5	array0	KLPN_0218_00078_0021_array0_spacer9	0.96875	1.02e-08	96.875
KLPN.0918.00190	KLPN_0218_00078_0021	Yes	46	KLPN.0918.00108	No	NA	KLPN.0918.00108_3	array0	KLPN_0218_00078_0021_array0_spacer9	0.96875	1.02e-08	96.875
KLPN.0918.00190	KLPN_0218_00078_0021	Yes	46	KLPN.0918.00099	No	NA	KLPN.0918.00099_4	array0	KLPN_0218_00078_0021_array0_spacer9	0.96875	1.02e-08	96.875
KLPN.0918.00190	KLPN_0218_00078_0021	Yes	46	KLPN.0918.00098	No	NA	KLPN.0918.00098_2	array0	KLPN_0218_00078_0021_array0_spacer9	0.96875	1.02e-08	96.875
KLPN.0918.00190	KLPN_0218_00078_0021	Yes	46	KLPN.0918.00092	No	NA	KLPN.0918.00092_5	array0	KLPN_0218_00078_0021_array0_spacer9	0.96875	1.02e-08	96.875
KLPN.0918.00190	KLPN_0218_00078_0021	Yes	46	KLPN.0918.00084	No	NA	KLPN.0918.00084_1	array0	KLPN_0218_00078_0021_array0_spacer9	0.96875	1.02e-08	96.875
KLPN.0918.00190	KLPN_0218_00078_0021	Yes	46	KLPN.0918.00079	No	NA	KLPN.0918.00079_1	array0	KLPN_0218_00078_0021_array0_spacer9	0.96875	1.02e-08	96.875
KLPN.0918.00190	KLPN_0218_00078_0021	Yes	46	KLPN.0918.00073	No	NA	KLPN.0918.00073_5	array0	KLPN_0218_00078_0021_array0_spacer9	0.96875	1.02e-08	96.875
KLPN.0918.00190	KLPN_0218_00078_0021	Yes	46	KLPN.0918.00072	No	NA	KLPN.0918.00072_4	array0	KLPN_0218_00078_0021_array0_spacer9	0.96875	1.02e-08	96.875
KLPN.0918.00190	KLPN_0218_00078_0021	Yes	46	KLPN.0918.00062	No	NA	KLPN.0918.00062_4	array0	KLPN_0218_00078_0021_array0_spacer9	0.96875	1.02e-08	96.875
KLPN.0918.00190	KLPN_0218_00078_0021	Yes	46	KLPN.0918.00061	No	NA	KLPN.0918.00061_4	array0	KLPN_0218_00078_0021_array0_spacer9	0.96875	1.02e-08	96.875
KLPN.0918.00190	KLPN_0218_00078_0021	Yes	46	KLPN.0918.00047	No	NA	KLPN.0918.00047_4	array0	KLPN_0218_00078_0021_array0_spacer9	0.96875	1.02e-08	96.875
KLPN.0918.00190	KLPN_0218_00078_0021	Yes	46	KLPN.0918.00041	No	NA	KLPN.0918.00041_3	array0	KLPN_0218_00078_0021_array0_spacer9	0.96875	1.02e-08	96.875
KLPN.0918.00190	KLPN_0218_00078_0021	Yes	46	KLPN.0918.00026	No	NA	KLPN.0918.00026_1	array0	KLPN_0218_00078_0021_array0_spacer8	0.96875	4.17e-11	100
KLPN.0918.00190	KLPN_0218_00078_0021	Yes	46	KLVA.0918.00002	No	NA	KLVA.0918.00002_1	array0	KLPN_0218_00078_0021_array0_spacer7	0.96875	1.02e-08	96.875
KLPN.0918.00190	KLPN_0218_00078_0021	Yes	46	KLVA.0918.00001	Yes	61	KLVA.0918.00001_1	array0	KLPN_0218_00078_0021_array0_spacer7	0.96875	1.02e-08	96.875
KLPN.0918.00190	KLPN_0218_00078_0021	Yes	46	KLPN.0918.00196	Yes	45	KLPN.0918.00196_1	array0	KLPN_0218_00078_0021_array0_spacer7	0.96875	1.02e-08	96.875
KLPN.0918.00190	KLPN_0218_00078_0021	Yes	46	KLPN.0918.00094	No	NA	KLPN.0918.00094_1	array0	KLPN_0218_00078_0021_array0_spacer7	0.96875	2.48e-06	93.75
KLPN.0918.00190	KLPN_0218_00078_0021	Yes	46	KLPN.0918.00078	No	NA	KLPN.0918.00078_2	array0	KLPN_0218_00078_0021_array0_spacer7	0.96875	2.48e-06	93.75
KLPN.0918.00190	KLPN_0218_00078_0021	Yes	46	KLPN.0918.00032	No	NA	KLPN.0918.00032_3	array0	KLPN_0218_00078_0021_array0_spacer7	0.96875	2.48e-06	93.75
KLPN.0918.00190	KLPN_0218_00078_0021	Yes	46	KLVA.0918.00005	Yes	24	KLVA.0918.00005_3	array0	KLPN_0218_00078_0021_array0_spacer5	0.96875	4.17e-11	100
KLPN.0918.00190	KLPN_0218_00078_0021	Yes	46	KLPN.0918.00094	No	NA	KLPN.0918.00094_1	array0	KLPN_0218_00078_0021_array0_spacer5	0.96875	4.17e-11	100
KLPN.0918.00190	KLPN_0218_00078_0021	Yes	46	KLPN.0918.00040	No	NA	KLPN.0918.00040_3	array0	KLPN_0218_00078_0021_array0_spacer5	0.96875	4.17e-11	100
KLPN.0918.00190	KLPN_0218_00078_0021	Yes	46	KLPN.0918.00036	No	NA	KLPN.0918.00036_2	array0	KLPN_0218_00078_0021_array0_spacer5	0.96875	4.17e-11	100
KLPN.0918.00190	KLPN_0218_00078_0021	Yes	46	KLPN.0918.00032	No	NA	KLPN.0918.00032_3	array0	KLPN_0218_00078_0021_array0_spacer5	0.96875	4.17e-11	100
KLPN.0918.00190	KLPN_0218_00078_0021	Yes	46	KLPN.0918.00170	No	NA	KLPN.0918.00170_3	array0	KLPN_0218_00078_0021_array0_spacer5	0.96875	1.02e-08	96.875
KLPN.0918.00190	KLPN_0218_00078_0021	Yes	46	KLPN.0918.00111	No	NA	KLPN.0918.00111_7	array0	KLPN_0218_00078_0021_array0_spacer5	0.96875	1.02e-08	96.875
KLPN.0918.00190	KLPN_0218_00078_0021	Yes	46	KLPN.0918.00110	No	NA	KLPN.0918.00110_7	array0	KLPN_0218_00078_0021_array0_spacer5	0.96875	1.02e-08	96.875
KLPN.0918.00190	KLPN_0218_00078_0021	Yes	46	KLAE.0918.00005	No	NA	KLAE.0918.00005_3	array0	KLPN_0218_00078_0021_array0_spacer5	0.96875	1.02e-08	96.875
KLPN.0918.00190	KLPN_0218_00078_0021	Yes	46	KLPN.0918.00158	No	NA	KLPN.0918.00158_3	array0	KLPN_0218_00078_0021_array0_spacer5	0.96875	2.48e-06	93.75
KLPN.0918.00190	KLPN_0218_00078_0021	Yes	46	KLPN.0918.00103	No	NA	KLPN.0918.00103_3	array0	KLPN_0218_00078_0021_array0_spacer5	0.96875	2.48e-06	93.75
KLPN.0918.00190	KLPN_0218_00078_0021	Yes	46	KLPN.0918.00076	No	NA	KLPN.0918.00076_1	array0	KLPN_0218_00078_0021_array0_spacer5	0.96875	2.48e-06	93.75
KLPN.0918.00190	KLPN_0218_00078_0021	Yes	46	KLPN.0918.00056	No	NA	KLPN.0918.00056_2	array0	KLPN_0218_00078_0021_array0_spacer5	0.96875	2.48e-06	93.75
KLPN.0918.00190	KLPN_0218_00078_0021	Yes	46	KLPN.0918.00014	No	NA	KLPN.0918.00014_4	array0	KLPN_0218_00078_0021_array0_spacer5	0.96875	2.48e-06	93.75
KLPN.0918.00190	KLPN_0218_00078_0021	Yes	46	KP06.0918.00001	Yes	39	KP06.0918.00001_1	array0	KLPN_0218_00078_0021_array0_spacer2	0.96875	4.17e-11	100
KLPN.0918.00190	KLPN_0218_00078_0021	Yes	46	KLPN.0918.00187	No	NA	KLPN.0918.00187_1	array0	KLPN_0218_00078_0021_array0_spacer2	0.96875	4.17e-11	100
KLPN.0918.00190	KLPN_0218_00078_0021	Yes	46	KLPN.0918.00185	No	NA	KLPN.0918.00185_2	array0	KLPN_0218_00078_0021_array0_spacer2	0.96875	4.17e-11	100
KLPN.0918.00190	KLPN_0218_00078_0021	Yes	46	KLPN.0918.00168	No	NA	KLPN.0918.00168_3	array0	KLPN_0218_00078_0021_array0_spacer2	0.96875	4.17e-11	100
KLPN.0918.00190	KLPN_0218_00078_0021	Yes	46	KLPN.0918.00167	No	NA	KLPN.0918.00167_1	array0	KLPN_0218_00078_0021_array0_spacer2	0.96875	4.17e-11	100
KLPN.0918.00190	KLPN_0218_00078_0021	Yes	46	KLPN.0918.00166	No	NA	KLPN.0918.00166_2	array0	KLPN_0218_00078_0021_array0_spacer2	0.96875	4.17e-11	100
KLPN.0918.00190	KLPN_0218_00078_0021	Yes	46	KLPN.0918.00162	No	NA	KLPN.0918.00162_3	array0	KLPN_0218_00078_0021_array0_spacer2	0.96875	4.17e-11	100
KLPN.0918.00190	KLPN_0218_00078_0021	Yes	46	KLPN.0918.00157	No	NA	KLPN.0918.00157_3	array0	KLPN_0218_00078_0021_array0_spacer2	0.96875	4.17e-11	100
KLPN.0918.00190	KLPN_0218_00078_0021	Yes	46	KLPN.0918.00147	No	NA	KLPN.0918.00147_3	array0	KLPN_0218_00078_0021_array0_spacer2	0.96875	4.17e-11	100
KLPN.0918.00190	KLPN_0218_00078_0021	Yes	46	KLPN.0918.00146	No	NA	KLPN.0918.00146_3	array0	KLPN_0218_00078_0021_array0_spacer2	0.96875	4.17e-11	100
KLPN.0918.00190	KLPN_0218_00078_0021	Yes	46	KLPN.0918.00145	No	NA	KLPN.0918.00145_3	array0	KLPN_0218_00078_0021_array0_spacer2	0.96875	4.17e-11	100
KLPN.0918.00190	KLPN_0218_00078_0021	Yes	46	KLPN.0918.00144	No	NA	KLPN.0918.00144_3	array0	KLPN_0218_00078_0021_array0_spacer2	0.96875	4.17e-11	100
KLPN.0918.00190	KLPN_0218_00078_0021	Yes	46	KLPN.0918.00143	No	NA	KLPN.0918.00143_3	array0	KLPN_0218_00078_0021_array0_spacer2	0.96875	4.17e-11	100
KLPN.0918.00190	KLPN_0218_00078_0021	Yes	46	KLPN.0918.00142	No	NA	KLPN.0918.00142_3	array0	KLPN_0218_00078_0021_array0_spacer2	0.96875	4.17e-11	100
KLPN.0918.00190	KLPN_0218_00078_0021	Yes	46	KLPN.0918.00141	No	NA	KLPN.0918.00141_4	array0	KLPN_0218_00078_0021_array0_spacer2	0.96875	4.17e-11	100
KLPN.0918.00190	KLPN_0218_00078_0021	Yes	46	KLPN.0918.00129	No	NA	KLPN.0918.00129_2	array0	KLPN_0218_00078_0021_array0_spacer2	0.96875	4.17e-11	100
KLPN.0918.00190	KLPN_0218_00078_0021	Yes	46	KLPN.0918.00126	No	NA	KLPN.0918.00126_1	array0	KLPN_0218_00078_0021_array0_spacer2	0.96875	4.17e-11	100
KLPN.0918.00190	KLPN_0218_00078_0021	Yes	46	KLPN.0918.00125	No	NA	KLPN.0918.00125_3	array0	KLPN_0218_00078_0021_array0_spacer2	0.96875	4.17e-11	100
KLPN.0918.00190	KLPN_0218_00078_0021	Yes	46	KLPN.0918.00121	No	NA	KLPN.0918.00121_3	array0	KLPN_0218_00078_0021_array0_spacer2	0.96875	4.17e-11	100
KLPN.0918.00190	KLPN_0218_00078_0021	Yes	46	KLPN.0918.00114	No	NA	KLPN.0918.00114_1	array0	KLPN_0218_00078_0021_array0_spacer2	0.96875	4.17e-11	100
KLPN.0918.00190	KLPN_0218_00078_0021	Yes	46	KLPN.0918.00113	No	NA	KLPN.0918.00113_5	array0	KLPN_0218_00078_0021_array0_spacer2	0.96875	4.17e-11	100
KLPN.0918.00190	KLPN_0218_00078_0021	Yes	46	KLPN.0918.00106	No	NA	KLPN.0918.00106_3	array0	KLPN_0218_00078_0021_array0_spacer2	0.96875	4.17e-11	100
KLPN.0918.00190	KLPN_0218_00078_0021	Yes	46	KLPN.0918.00105	No	NA	KLPN.0918.00105_3	array0	KLPN_0218_00078_0021_array0_spacer2	0.96875	4.17e-11	100
KLPN.0918.00190	KLPN_0218_00078_0021	Yes	46	KLPN.0918.00103	No	NA	KLPN.0918.00103_2	array0	KLPN_0218_00078_0021_array0_spacer2	0.96875	4.17e-11	100
KLPN.0918.00190	KLPN_0218_00078_0021	Yes	46	KLPN.0918.00102	No	NA	KLPN.0918.00102_4	array0	KLPN_0218_00078_0021_array0_spacer2	0.96875	4.17e-11	100
KLPN.0918.00190	KLPN_0218_00078_0021	Yes	46	KLPN.0918.00101	No	NA	KLPN.0918.00101_4	array0	KLPN_0218_00078_0021_array0_spacer2	0.96875	4.17e-11	100
KLPN.0918.00190	KLPN_0218_00078_0021	Yes	46	KLPN.0918.00097	No	NA	KLPN.0918.00097_1	array0	KLPN_0218_00078_0021_array0_spacer2	0.96875	4.17e-11	100
KLPN.0918.00190	KLPN_0218_00078_0021	Yes	46	KLPN.0918.00091	No	NA	KLPN.0918.00091_5	array0	KLPN_0218_00078_0021_array0_spacer2	0.96875	4.17e-11	100
KLPN.0918.00190	KLPN_0218_00078_0021	Yes	46	KLPN.0918.00082	No	NA	KLPN.0918.00082_1	array0	KLPN_0218_00078_0021_array0_spacer2	0.96875	4.17e-11	100
KLPN.0918.00190	KLPN_0218_00078_0021	Yes	46	KLPN.0918.00080	No	NA	KLPN.0918.00080_1	array0	KLPN_0218_00078_0021_array0_spacer2	0.96875	4.17e-11	100
KLPN.0918.00190	KLPN_0218_00078_0021	Yes	46	KLPN.0918.00077	No	NA	KLPN.0918.00077_3	array0	KLPN_0218_00078_0021_array0_spacer2	0.96875	4.17e-11	100
KLPN.0918.00190	KLPN_0218_00078_0021	Yes	46	KLPN.0918.00070	No	NA	KLPN.0918.00070_3	array0	KLPN_0218_00078_0021_array0_spacer2	0.96875	4.17e-11	100
KLPN.0918.00190	KLPN_0218_00078_0021	Yes	46	KLPN.0918.00065	No	NA	KLPN.0918.00065_2	array0	KLPN_0218_00078_0021_array0_spacer2	0.96875	4.17e-11	100
KLPN.0918.00190	KLPN_0218_00078_0021	Yes	46	KLPN.0918.00064	No	NA	KLPN.0918.00064_2	array0	KLPN_0218_00078_0021_array0_spacer2	0.96875	4.17e-11	100
KLPN.0918.00190	KLPN_0218_00078_0021	Yes	46	KLPN.0918.00063	No	NA	KLPN.0918.00063_2	array0	KLPN_0218_00078_0021_array0_spacer2	0.96875	4.17e-11	100
KLPN.0918.00190	KLPN_0218_00078_0021	Yes	46	KLPN.0918.00051	No	NA	KLPN.0918.00051_1	array0	KLPN_0218_00078_0021_array0_spacer2	0.96875	4.17e-11	100
KLPN.0918.00190	KLPN_0218_00078_0021	Yes	46	KLPN.0918.00048	No	NA	KLPN.0918.00048_5	array0	KLPN_0218_00078_0021_array0_spacer2	0.96875	4.17e-11	100
KLPN.0918.00190	KLPN_0218_00078_0021	Yes	46	KLPN.0918.00046	No	NA	KLPN.0918.00046_2	array0	KLPN_0218_00078_0021_array0_spacer2	0.96875	4.17e-11	100
KLPN.0918.00190	KLPN_0218_00078_0021	Yes	46	KLPN.0918.00045	No	NA	KLPN.0918.00045_4	array0	KLPN_0218_00078_0021_array0_spacer2	0.96875	4.17e-11	100
KLPN.0918.00190	KLPN_0218_00078_0021	Yes	46	KLPN.0918.00038	Yes	55	KLPN.0918.00038_4	array0	KLPN_0218_00078_0021_array0_spacer2	0.96875	4.17e-11	100
KLPN.0918.00190	KLPN_0218_00078_0021	Yes	46	KLPN.0918.00029	No	NA	KLPN.0918.00029_1	array0	KLPN_0218_00078_0021_array0_spacer2	0.96875	4.17e-11	100
KLPN.0918.00190	KLPN_0218_00078_0021	Yes	46	KLPN.0918.00024	Yes	59	KLPN.0918.00024_2	array0	KLPN_0218_00078_0021_array0_spacer2	0.96875	4.17e-11	100
KLPN.0918.00190	KLPN_0218_00078_0021	Yes	46	KLPN.0918.00023	Yes	57	KLPN.0918.00023_2	array0	KLPN_0218_00078_0021_array0_spacer2	0.96875	4.17e-11	100
KLPN.0918.00190	KLPN_0218_00078_0021	Yes	46	KLPN.0918.00022	No	NA	KLPN.0918.00022_4	array0	KLPN_0218_00078_0021_array0_spacer2	0.96875	4.17e-11	100
KLPN.0918.00190	KLPN_0218_00078_0021	Yes	46	KLPN.0918.00022	No	NA	KLPN.0918.00022_2	array0	KLPN_0218_00078_0021_array0_spacer2	0.96875	4.17e-11	100
KLPN.0918.00190	KLPN_0218_00078_0021	Yes	46	KLPN.0918.00021	No	NA	KLPN.0918.00021_3	array0	KLPN_0218_00078_0021_array0_spacer2	0.96875	4.17e-11	100
KLPN.0918.00190	KLPN_0218_00078_0021	Yes	46	KLPN.0918.00014	No	NA	KLPN.0918.00014_3	array0	KLPN_0218_00078_0021_array0_spacer2	0.96875	4.17e-11	100
KLPN.0918.00190	KLPN_0218_00078_0021	Yes	46	KLPN.0918.00013	No	NA	KLPN.0918.00013_3	array0	KLPN_0218_00078_0021_array0_spacer2	0.96875	4.17e-11	100
KLPN.0918.00190	KLPN_0218_00078_0021	Yes	46	KLPN.0918.00011	No	NA	KLPN.0918.00011_4	array0	KLPN_0218_00078_0021_array0_spacer2	0.96875	4.17e-11	100
KLPN.0918.00190	KLPN_0218_00078_0021	Yes	46	KLPN.0918.00003	Yes	58	KLPN.0918.00003_1	array0	KLPN_0218_00078_0021_array0_spacer2	0.96875	4.17e-11	100
KLPN.0918.00190	KLPN_0218_00078_0021	Yes	46	KLMI.0918.00006	No	NA	KLMI.0918.00006_2	array0	KLPN_0218_00078_0021_array0_spacer2	0.96875	4.17e-11	100
KLPN.0918.00190	KLPN_0218_00078_0021	Yes	46	KLMI.0918.00005	No	NA	KLMI.0918.00005_8	array0	KLPN_0218_00078_0021_array0_spacer2	0.96875	4.17e-11	100
KLPN.0918.00190	KLPN_0218_00078_0021	Yes	46	KLMI.0918.00004	No	NA	KLMI.0918.00004_5	array0	KLPN_0218_00078_0021_array0_spacer2	0.96875	4.17e-11	100
KLPN.0918.00190	KLPN_0218_00078_0021	Yes	46	KLPN.0918.00005	No	NA	KLPN.0918.00005_2	array0	KLPN_0218_00078_0021_array0_spacer2	0.9375	1.65e-10	100
KLPN.0918.00190	KLPN_0218_00078_0021	Yes	46	KLPN.0918.00188	No	NA	KLPN.0918.00188_5	array0	KLPN_0218_00078_0021_array0_spacer2	0.96875	1.02e-08	96.875
KLPN.0918.00190	KLPN_0218_00078_0021	Yes	46	KLPN.0918.00162	No	NA	KLPN.0918.00162_7	array0	KLPN_0218_00078_0021_array0_spacer2	0.96875	1.02e-08	96.875
KLPN.0918.00190	KLPN_0218_00078_0021	Yes	46	KLPN.0918.00151	No	NA	KLPN.0918.00151_7	array0	KLPN_0218_00078_0021_array0_spacer2	0.96875	1.02e-08	96.875
KLPN.0918.00190	KLPN_0218_00078_0021	Yes	46	KLPN.0918.00128	No	NA	KLPN.0918.00128_4	array0	KLPN_0218_00078_0021_array0_spacer2	0.96875	1.02e-08	96.875
KLPN.0918.00190	KLPN_0218_00078_0021	Yes	46	KLOX.0918.00009	No	NA	KLOX.0918.00009_8	array0	KLPN_0218_00078_0021_array0_spacer2	0.96875	1.02e-08	96.875
KLPN.0918.00190	KLPN_0218_00078_0021	Yes	46	KLSP.0918.00001	No	NA	KLSP.0918.00001_5	array0	KLPN_0218_00078_0021_array0_spacer2	0.96875	2.48e-06	93.75
KLPN.0918.00190	KLPN_0218_00078_0021	Yes	46	KLPN.0918.00123	No	NA	KLPN.0918.00123_4	array0	KLPN_0218_00078_0021_array0_spacer2	0.96875	2.48e-06	93.75
KLPN.0918.00190	KLPN_0218_00078_0021	Yes	46	KLPN.0918.00061	No	NA	KLPN.0918.00061_5	array0	KLPN_0218_00078_0021_array0_spacer2	0.96875	2.48e-06	93.75
KLVA.0918.00001	KLVA_0218_00001_0001	Yes	61	KLQU.0918.00003	No	NA	KLQU.0918.00003_4	array0	KLVA_0218_00001_0001_array0_spacer6	0.96875	4.17e-11	100
KLVA.0918.00001	KLVA_0218_00001_0001	Yes	61	KLQU.0918.00002	No	NA	KLQU.0918.00002_4	array0	KLVA_0218_00001_0001_array0_spacer6	0.96875	4.17e-11	100
KLVA.0918.00001	KLVA_0218_00001_0001	Yes	61	KLQU.0918.00002	No	NA	KLQU.0918.00002_3	array0	KLVA_0218_00001_0001_array0_spacer6	0.96875	4.17e-11	100
KLVA.0918.00001	KLVA_0218_00001_0001	Yes	61	KLPN.0918.00167	No	NA	KLPN.0918.00167_3	array0	KLVA_0218_00001_0001_array0_spacer6	0.96875	4.17e-11	100
KLVA.0918.00001	KLVA_0218_00001_0001	Yes	61	KLPN.0918.00167	No	NA	KLPN.0918.00167_1	array0	KLVA_0218_00001_0001_array0_spacer6	0.96875	4.17e-11	100
KLVA.0918.00001	KLVA_0218_00001_0001	Yes	61	KLPN.0918.00162	No	NA	KLPN.0918.00162_4	array0	KLVA_0218_00001_0001_array0_spacer6	0.96875	4.17e-11	100
KLVA.0918.00001	KLVA_0218_00001_0001	Yes	61	KLPN.0918.00162	No	NA	KLPN.0918.00162_1	array0	KLVA_0218_00001_0001_array0_spacer6	0.96875	4.17e-11	100
KLVA.0918.00001	KLVA_0218_00001_0001	Yes	61	KLPN.0918.00125	No	NA	KLPN.0918.00125_3	array0	KLVA_0218_00001_0001_array0_spacer6	0.96875	4.17e-11	100
KLVA.0918.00001	KLVA_0218_00001_0001	Yes	61	KLPN.0918.00113	No	NA	KLPN.0918.00113_5	array0	KLVA_0218_00001_0001_array0_spacer6	0.96875	4.17e-11	100
KLVA.0918.00001	KLVA_0218_00001_0001	Yes	61	KLPN.0918.00113	No	NA	KLPN.0918.00113_3	array0	KLVA_0218_00001_0001_array0_spacer6	0.96875	4.17e-11	100
KLVA.0918.00001	KLVA_0218_00001_0001	Yes	61	KLPN.0918.00081	No	NA	KLPN.0918.00081_5	array0	KLVA_0218_00001_0001_array0_spacer6	0.96875	4.17e-11	100
KLVA.0918.00001	KLVA_0218_00001_0001	Yes	61	KLPN.0918.00052	No	NA	KLPN.0918.00052_1	array0	KLVA_0218_00001_0001_array0_spacer6	0.96875	4.17e-11	100
KLVA.0918.00001	KLVA_0218_00001_0001	Yes	61	KLPN.0918.00049	No	NA	KLPN.0918.00049_5	array0	KLVA_0218_00001_0001_array0_spacer6	0.96875	4.17e-11	100
KLVA.0918.00001	KLVA_0218_00001_0001	Yes	61	KLPN.0918.00049	No	NA	KLPN.0918.00049_1	array0	KLVA_0218_00001_0001_array0_spacer6	0.96875	4.17e-11	100
KLVA.0918.00001	KLVA_0218_00001_0001	Yes	61	KLPN.0918.00046	No	NA	KLPN.0918.00046_2	array0	KLVA_0218_00001_0001_array0_spacer6	0.96875	4.17e-11	100
KLVA.0918.00001	KLVA_0218_00001_0001	Yes	61	KLPN.0918.00044	No	NA	KLPN.0918.00044_3	array0	KLVA_0218_00001_0001_array0_spacer6	0.96875	4.17e-11	100
KLVA.0918.00001	KLVA_0218_00001_0001	Yes	61	KLPN.0918.00031	No	NA	KLPN.0918.00031_2	array0	KLVA_0218_00001_0001_array0_spacer6	0.96875	4.17e-11	100
KLVA.0918.00001	KLVA_0218_00001_0001	Yes	61	KLPN.0918.00028	No	NA	KLPN.0918.00028_4	array0	KLVA_0218_00001_0001_array0_spacer6	0.96875	4.17e-11	100
KLVA.0918.00001	KLVA_0218_00001_0001	Yes	61	KLPN.0918.00022	No	NA	KLPN.0918.00022_2	array0	KLVA_0218_00001_0001_array0_spacer6	0.96875	4.17e-11	100
KLVA.0918.00001	KLVA_0218_00001_0001	Yes	61	KLPN.0918.00019	No	NA	KLPN.0918.00019_1	array0	KLVA_0218_00001_0001_array0_spacer6	0.96875	4.17e-11	100
KLVA.0918.00001	KLVA_0218_00001_0001	Yes	61	KLPN.0918.00013	No	NA	KLPN.0918.00013_3	array0	KLVA_0218_00001_0001_array0_spacer6	0.96875	4.17e-11	100
KLVA.0918.00001	KLVA_0218_00001_0001	Yes	61	KLPN.0918.00009	No	NA	KLPN.0918.00009_1	array0	KLVA_0218_00001_0001_array0_spacer6	0.96875	4.17e-11	100
KLVA.0918.00001	KLVA_0218_00001_0001	Yes	61	KLPN.0918.00005	No	NA	KLPN.0918.00005_2	array0	KLVA_0218_00001_0001_array0_spacer6	0.96875	4.17e-11	100
KLVA.0918.00001	KLVA_0218_00001_0001	Yes	61	KLPN.0918.00004	No	NA	KLPN.0918.00004_2	array0	KLVA_0218_00001_0001_array0_spacer6	0.96875	4.17e-11	100
KLVA.0918.00001	KLVA_0218_00001_0001	Yes	61	KLMI.0918.00007	No	NA	KLMI.0918.00007_2	array0	KLVA_0218_00001_0001_array0_spacer6	0.96875	4.17e-11	100
KLVA.0918.00001	KLVA_0218_00001_0001	Yes	61	KLPN.0918.00019	No	NA	KLPN.0918.00019_1	array0	KLVA_0218_00001_0001_array0_spacer4	0.96875	1.02e-08	96.875
KLVA.0918.00001	KLVA_0218_00001_0001	Yes	61	KLPN.0918.00111	No	NA	KLPN.0918.00111_3	array0	KLVA_0218_00001_0001_array0_spacer4	0.96875	2.48e-06	93.75
KLVA.0918.00001	KLVA_0218_00001_0001	Yes	61	KLPN.0918.00110	No	NA	KLPN.0918.00110_3	array0	KLVA_0218_00001_0001_array0_spacer4	0.96875	2.48e-06	93.75
KLVA.0918.00001	KLVA_0218_00001_0001	Yes	61	KLPN.0918.00009	No	NA	KLPN.0918.00009_1	array0	KLVA_0218_00001_0001_array0_spacer4	0.96875	2.48e-06	93.75
KLVA.0918.00001	KLVA_0218_00001_0001	Yes	61	KLQU.0918.00003	No	NA	KLQU.0918.00003_4	array0	KLVA_0218_00001_0001_array0_spacer5	0.96875	4.17e-11	100
KLVA.0918.00001	KLVA_0218_00001_0001	Yes	61	KLQU.0918.00002	No	NA	KLQU.0918.00002_4	array0	KLVA_0218_00001_0001_array0_spacer5	0.96875	4.17e-11	100
KLVA.0918.00001	KLVA_0218_00001_0001	Yes	61	KLQU.0918.00002	No	NA	KLQU.0918.00002_3	array0	KLVA_0218_00001_0001_array0_spacer5	0.96875	4.17e-11	100
KLVA.0918.00001	KLVA_0218_00001_0001	Yes	61	KLPN.0918.00169	No	NA	KLPN.0918.00169_2	array0	KLVA_0218_00001_0001_array0_spacer5	0.96875	4.17e-11	100
KLVA.0918.00001	KLVA_0218_00001_0001	Yes	61	KLPN.0918.00168	No	NA	KLPN.0918.00168_2	array0	KLVA_0218_00001_0001_array0_spacer5	0.96875	4.17e-11	100
KLVA.0918.00001	KLVA_0218_00001_0001	Yes	61	KLPN.0918.00167	No	NA	KLPN.0918.00167_1	array0	KLVA_0218_00001_0001_array0_spacer5	0.96875	4.17e-11	100
KLVA.0918.00001	KLVA_0218_00001_0001	Yes	61	KLPN.0918.00166	No	NA	KLPN.0918.00166_3	array0	KLVA_0218_00001_0001_array0_spacer5	0.96875	4.17e-11	100
KLVA.0918.00001	KLVA_0218_00001_0001	Yes	61	KLPN.0918.00148	No	NA	KLPN.0918.00148_4	array0	KLVA_0218_00001_0001_array0_spacer5	0.96875	4.17e-11	100
KLVA.0918.00001	KLVA_0218_00001_0001	Yes	61	KLPN.0918.00147	No	NA	KLPN.0918.00147_2	array0	KLVA_0218_00001_0001_array0_spacer5	0.96875	4.17e-11	100
KLVA.0918.00001	KLVA_0218_00001_0001	Yes	61	KLPN.0918.00146	No	NA	KLPN.0918.00146_2	array0	KLVA_0218_00001_0001_array0_spacer5	0.96875	4.17e-11	100
KLVA.0918.00001	KLVA_0218_00001_0001	Yes	61	KLPN.0918.00145	No	NA	KLPN.0918.00145_2	array0	KLVA_0218_00001_0001_array0_spacer5	0.96875	4.17e-11	100
KLVA.0918.00001	KLVA_0218_00001_0001	Yes	61	KLPN.0918.00144	No	NA	KLPN.0918.00144_2	array0	KLVA_0218_00001_0001_array0_spacer5	0.96875	4.17e-11	100
KLVA.0918.00001	KLVA_0218_00001_0001	Yes	61	KLPN.0918.00143	No	NA	KLPN.0918.00143_2	array0	KLVA_0218_00001_0001_array0_spacer5	0.96875	4.17e-11	100
KLVA.0918.00001	KLVA_0218_00001_0001	Yes	61	KLPN.0918.00142	No	NA	KLPN.0918.00142_2	array0	KLVA_0218_00001_0001_array0_spacer5	0.96875	4.17e-11	100
KLVA.0918.00001	KLVA_0218_00001_0001	Yes	61	KLPN.0918.00141	No	NA	KLPN.0918.00141_3	array0	KLVA_0218_00001_0001_array0_spacer5	0.96875	4.17e-11	100
KLVA.0918.00001	KLVA_0218_00001_0001	Yes	61	KLPN.0918.00126	No	NA	KLPN.0918.00126_3	array0	KLVA_0218_00001_0001_array0_spacer5	0.96875	4.17e-11	100
KLVA.0918.00001	KLVA_0218_00001_0001	Yes	61	KLPN.0918.00125	No	NA	KLPN.0918.00125_3	array0	KLVA_0218_00001_0001_array0_spacer5	0.96875	4.17e-11	100
KLVA.0918.00001	KLVA_0218_00001_0001	Yes	61	KLPN.0918.00121	No	NA	KLPN.0918.00121_2	array0	KLVA_0218_00001_0001_array0_spacer5	0.96875	4.17e-11	100
KLVA.0918.00001	KLVA_0218_00001_0001	Yes	61	KLPN.0918.00118	No	NA	KLPN.0918.00118_3	array0	KLVA_0218_00001_0001_array0_spacer5	0.96875	4.17e-11	100
KLVA.0918.00001	KLVA_0218_00001_0001	Yes	61	KLPN.0918.00114	No	NA	KLPN.0918.00114_3	array0	KLVA_0218_00001_0001_array0_spacer5	0.96875	4.17e-11	100
KLVA.0918.00001	KLVA_0218_00001_0001	Yes	61	KLPN.0918.00113	No	NA	KLPN.0918.00113_5	array0	KLVA_0218_00001_0001_array0_spacer5	0.96875	4.17e-11	100
KLVA.0918.00001	KLVA_0218_00001_0001	Yes	61	KLPN.0918.00111	No	NA	KLPN.0918.00111_3	array0	KLVA_0218_00001_0001_array0_spacer5	0.96875	4.17e-11	100
KLVA.0918.00001	KLVA_0218_00001_0001	Yes	61	KLPN.0918.00110	No	NA	KLPN.0918.00110_3	array0	KLVA_0218_00001_0001_array0_spacer5	0.96875	4.17e-11	100
KLVA.0918.00001	KLVA_0218_00001_0001	Yes	61	KLPN.0918.00102	No	NA	KLPN.0918.00102_3	array0	KLVA_0218_00001_0001_array0_spacer5	0.96875	4.17e-11	100
KLVA.0918.00001	KLVA_0218_00001_0001	Yes	61	KLPN.0918.00101	No	NA	KLPN.0918.00101_3	array0	KLVA_0218_00001_0001_array0_spacer5	0.96875	4.17e-11	100
KLVA.0918.00001	KLVA_0218_00001_0001	Yes	61	KLPN.0918.00097	No	NA	KLPN.0918.00097_1	array0	KLVA_0218_00001_0001_array0_spacer5	0.96875	4.17e-11	100
KLVA.0918.00001	KLVA_0218_00001_0001	Yes	61	KLPN.0918.00089	No	NA	KLPN.0918.00089_4	array0	KLVA_0218_00001_0001_array0_spacer5	0.96875	4.17e-11	100
KLVA.0918.00001	KLVA_0218_00001_0001	Yes	61	KLPN.0918.00081	No	NA	KLPN.0918.00081_3	array0	KLVA_0218_00001_0001_array0_spacer5	0.96875	4.17e-11	100
KLVA.0918.00001	KLVA_0218_00001_0001	Yes	61	KLPN.0918.00065	No	NA	KLPN.0918.00065_3	array0	KLVA_0218_00001_0001_array0_spacer5	0.96875	4.17e-11	100
KLVA.0918.00001	KLVA_0218_00001_0001	Yes	61	KLPN.0918.00064	No	NA	KLPN.0918.00064_3	array0	KLVA_0218_00001_0001_array0_spacer5	0.96875	4.17e-11	100
KLVA.0918.00001	KLVA_0218_00001_0001	Yes	61	KLPN.0918.00063	No	NA	KLPN.0918.00063_3	array0	KLVA_0218_00001_0001_array0_spacer5	0.96875	4.17e-11	100
KLVA.0918.00001	KLVA_0218_00001_0001	Yes	61	KLPN.0918.00060	No	NA	KLPN.0918.00060_2	array0	KLVA_0218_00001_0001_array0_spacer5	0.96875	4.17e-11	100
KLVA.0918.00001	KLVA_0218_00001_0001	Yes	61	KLPN.0918.00059	No	NA	KLPN.0918.00059_2	array0	KLVA_0218_00001_0001_array0_spacer5	0.96875	4.17e-11	100
KLVA.0918.00001	KLVA_0218_00001_0001	Yes	61	KLPN.0918.00054	No	NA	KLPN.0918.00054_4	array0	KLVA_0218_00001_0001_array0_spacer5	0.96875	4.17e-11	100
KLVA.0918.00001	KLVA_0218_00001_0001	Yes	61	KLPN.0918.00049	No	NA	KLPN.0918.00049_5	array0	KLVA_0218_00001_0001_array0_spacer5	0.96875	4.17e-11	100
KLVA.0918.00001	KLVA_0218_00001_0001	Yes	61	KLPN.0918.00049	No	NA	KLPN.0918.00049_1	array0	KLVA_0218_00001_0001_array0_spacer5	0.96875	4.17e-11	100
KLVA.0918.00001	KLVA_0218_00001_0001	Yes	61	KLPN.0918.00047	No	NA	KLPN.0918.00047_2	array0	KLVA_0218_00001_0001_array0_spacer5	0.96875	4.17e-11	100
KLVA.0918.00001	KLVA_0218_00001_0001	Yes	61	KLPN.0918.00046	No	NA	KLPN.0918.00046_2	array0	KLVA_0218_00001_0001_array0_spacer5	0.96875	4.17e-11	100
KLVA.0918.00001	KLVA_0218_00001_0001	Yes	61	KLPN.0918.00045	No	NA	KLPN.0918.00045_4	array0	KLVA_0218_00001_0001_array0_spacer5	0.96875	4.17e-11	100
KLVA.0918.00001	KLVA_0218_00001_0001	Yes	61	KLPN.0918.00044	No	NA	KLPN.0918.00044_3	array0	KLVA_0218_00001_0001_array0_spacer5	0.96875	4.17e-11	100
KLVA.0918.00001	KLVA_0218_00001_0001	Yes	61	KLPN.0918.00038	Yes	55	KLPN.0918.00038_4	array0	KLVA_0218_00001_0001_array0_spacer5	0.96875	4.17e-11	100
KLVA.0918.00001	KLVA_0218_00001_0001	Yes	61	KLPN.0918.00035	No	NA	KLPN.0918.00035_1	array0	KLVA_0218_00001_0001_array0_spacer5	0.96875	4.17e-11	100
KLVA.0918.00001	KLVA_0218_00001_0001	Yes	61	KLPN.0918.00023	Yes	57	KLPN.0918.00023_2	array0	KLVA_0218_00001_0001_array0_spacer5	0.96875	4.17e-11	100
KLVA.0918.00001	KLVA_0218_00001_0001	Yes	61	KLPN.0918.00021	No	NA	KLPN.0918.00021_3	array0	KLVA_0218_00001_0001_array0_spacer5	0.96875	4.17e-11	100
KLVA.0918.00001	KLVA_0218_00001_0001	Yes	61	KLPN.0918.00019	No	NA	KLPN.0918.00019_1	array0	KLVA_0218_00001_0001_array0_spacer5	0.96875	4.17e-11	100
KLVA.0918.00001	KLVA_0218_00001_0001	Yes	61	KLPN.0918.00016	No	NA	KLPN.0918.00016_1	array0	KLVA_0218_00001_0001_array0_spacer5	0.96875	4.17e-11	100
KLVA.0918.00001	KLVA_0218_00001_0001	Yes	61	KLPN.0918.00014	No	NA	KLPN.0918.00014_2	array0	KLVA_0218_00001_0001_array0_spacer5	0.96875	4.17e-11	100
KLVA.0918.00001	KLVA_0218_00001_0001	Yes	61	KLPN.0918.00013	No	NA	KLPN.0918.00013_3	array0	KLVA_0218_00001_0001_array0_spacer5	0.96875	4.17e-11	100
KLVA.0918.00001	KLVA_0218_00001_0001	Yes	61	KLPN.0918.00005	No	NA	KLPN.0918.00005_2	array0	KLVA_0218_00001_0001_array0_spacer5	0.96875	4.17e-11	100
KLVA.0918.00001	KLVA_0218_00001_0001	Yes	61	KLPN.0918.00004	No	NA	KLPN.0918.00004_2	array0	KLVA_0218_00001_0001_array0_spacer5	0.96875	4.17e-11	100
KLVA.0918.00001	KLVA_0218_00001_0001	Yes	61	KLPN.0918.00003	Yes	58	KLPN.0918.00003_1	array0	KLVA_0218_00001_0001_array0_spacer5	0.96875	4.17e-11	100
KLVA.0918.00001	KLVA_0218_00001_0001	Yes	61	KLAE.0918.00005	No	NA	KLAE.0918.00005_2	array0	KLVA_0218_00001_0001_array0_spacer5	0.96875	4.17e-11	100
KLVA.0918.00001	KLVA_0218_00001_0001	Yes	61	KLPN.0918.00091	No	NA	KLPN.0918.00091_5	array0	KLVA_0218_00001_0001_array0_spacer5	0.90625	6.52e-10	100
KLVA.0918.00001	KLVA_0218_00001_0001	Yes	61	KLPN.0918.00029	No	NA	KLPN.0918.00029_1	array0	KLVA_0218_00001_0001_array0_spacer5	0.96875	1.02e-08	96.875
KLVA.0918.00001	KLVA_0218_00001_0001	Yes	61	KLPN.0918.00024	Yes	59	KLPN.0918.00024_2	array0	KLVA_0218_00001_0001_array0_spacer5	0.96875	1.02e-08	96.875
KLVA.0918.00001	KLVA_0218_00001_0001	Yes	61	KLPN.0918.00009	No	NA	KLPN.0918.00009_1	array0	KLVA_0218_00001_0001_array0_spacer5	0.96875	1.02e-08	96.875
KLVA.0918.00001	KLVA_0218_00001_0001	Yes	61	KLVA.0918.00006	No	NA	KLVA.0918.00006_1	array0	KLVA_0218_00001_0001_array0_spacer5	0.96875	2.48e-06	93.75
KLVA.0918.00001	KLVA_0218_00001_0001	Yes	61	KLPN.0918.00044	No	NA	KLPN.0918.00044_2	array0	KLVA_0218_00001_0001_array0_spacer5	0.96875	2.48e-06	93.75
KLVA.0918.00001	KLVA_0218_00001_0001	Yes	61	KLPN.0918.00022	No	NA	KLPN.0918.00022_2	array0	KLVA_0218_00001_0001_array0_spacer5	0.96875	2.48e-06	93.75
KLVA.0918.00001	KLVA_0218_00001_0001	Yes	61	KLPN.0918.00051	No	NA	KLPN.0918.00051_1	array0	KLVA_0218_00001_0001_array0_spacer0	0.96875	4.17e-11	100
KLVA.0918.00001	KLVA_0218_00001_0001	Yes	61	KLPN.0918.00016	No	NA	KLPN.0918.00016_1	array0	KLVA_0218_00001_0001_array0_spacer0	0.96875	4.17e-11	100
KLVA.0918.00001	KLVA_0218_00001_0001	Yes	61	KLQQ.0918.00002	Yes	41	KLQQ.0918.00002_2	array0	KLVA_0218_00001_0001_array0_spacer0	0.96875	2.48e-06	93.75
KLPN.0918.00168	KLPN001_C_00078_P002	No	NA	KLPN.0918.00096	No	NA	KLPN.0918.00096_4	array0	KLPN001_C_00078_P002_array0_spacer13	0.967742	3.78e-08	96.774
KLPN.0918.00168	KLPN001_C_00078_P002	No	NA	KLPN.0918.00087	No	NA	KLPN.0918.00087_5	array0	KLPN001_C_00078_P002_array0_spacer13	0.967742	3.78e-08	96.774
KLVA.0918.00001	KLVA_0218_00001_0001	Yes	61	KLPN.0918.00150	No	NA	KLPN.0918.00150_3	array0	KLVA_0218_00001_0001_array0_spacer9	0.96875	4.17e-11	100
KLPN.0918.00046	KLPN001_C_00043_P002	No	NA	KP06.0918.00001	Yes	39	KP06.0918.00001_1	array0	KLPN001_C_00043_P002_array0_spacer4	0.96875	4.17e-11	100
KLPN.0918.00046	KLPN001_C_00043_P002	No	NA	KLSP.0918.00002	No	NA	KLSP.0918.00002_1	array0	KLPN001_C_00043_P002_array0_spacer4	0.96875	4.17e-11	100
KLPN.0918.00046	KLPN001_C_00043_P002	No	NA	KLQS.0918.00002	Yes	60	KLQS.0918.00002_2	array0	KLPN001_C_00043_P002_array0_spacer4	0.96875	4.17e-11	100
KLPN.0918.00046	KLPN001_C_00043_P002	No	NA	KLPN.0918.00189	No	NA	KLPN.0918.00189_3	array0	KLPN001_C_00043_P002_array0_spacer4	0.96875	4.17e-11	100
KLPN.0918.00046	KLPN001_C_00043_P002	No	NA	KLPN.0918.00187	No	NA	KLPN.0918.00187_1	array0	KLPN001_C_00043_P002_array0_spacer4	0.96875	4.17e-11	100
KLPN.0918.00046	KLPN001_C_00043_P002	No	NA	KLPN.0918.00168	No	NA	KLPN.0918.00168_3	array0	KLPN001_C_00043_P002_array0_spacer4	0.96875	4.17e-11	100
KLPN.0918.00046	KLPN001_C_00043_P002	No	NA	KLPN.0918.00166	No	NA	KLPN.0918.00166_2	array0	KLPN001_C_00043_P002_array0_spacer4	0.96875	4.17e-11	100
KLPN.0918.00046	KLPN001_C_00043_P002	No	NA	KLPN.0918.00162	No	NA	KLPN.0918.00162_3	array0	KLPN001_C_00043_P002_array0_spacer4	0.96875	4.17e-11	100
KLPN.0918.00046	KLPN001_C_00043_P002	No	NA	KLPN.0918.00162	No	NA	KLPN.0918.00162_2	array0	KLPN001_C_00043_P002_array0_spacer4	0.96875	4.17e-11	100
KLPN.0918.00046	KLPN001_C_00043_P002	No	NA	KLPN.0918.00159	No	NA	KLPN.0918.00159_3	array0	KLPN001_C_00043_P002_array0_spacer4	0.96875	4.17e-11	100
KLPN.0918.00046	KLPN001_C_00043_P002	No	NA	KLPN.0918.00157	No	NA	KLPN.0918.00157_3	array0	KLPN001_C_00043_P002_array0_spacer4	0.96875	4.17e-11	100
KLPN.0918.00046	KLPN001_C_00043_P002	No	NA	KLPN.0918.00147	No	NA	KLPN.0918.00147_3	array0	KLPN001_C_00043_P002_array0_spacer4	0.96875	4.17e-11	100
KLPN.0918.00046	KLPN001_C_00043_P002	No	NA	KLPN.0918.00146	No	NA	KLPN.0918.00146_3	array0	KLPN001_C_00043_P002_array0_spacer4	0.96875	4.17e-11	100
KLPN.0918.00046	KLPN001_C_00043_P002	No	NA	KLPN.0918.00145	No	NA	KLPN.0918.00145_3	array0	KLPN001_C_00043_P002_array0_spacer4	0.96875	4.17e-11	100
KLPN.0918.00046	KLPN001_C_00043_P002	No	NA	KLPN.0918.00144	No	NA	KLPN.0918.00144_3	array0	KLPN001_C_00043_P002_array0_spacer4	0.96875	4.17e-11	100
KLPN.0918.00046	KLPN001_C_00043_P002	No	NA	KLPN.0918.00143	No	NA	KLPN.0918.00143_3	array0	KLPN001_C_00043_P002_array0_spacer4	0.96875	4.17e-11	100
KLPN.0918.00046	KLPN001_C_00043_P002	No	NA	KLPN.0918.00142	No	NA	KLPN.0918.00142_3	array0	KLPN001_C_00043_P002_array0_spacer4	0.96875	4.17e-11	100
KLPN.0918.00046	KLPN001_C_00043_P002	No	NA	KLPN.0918.00141	No	NA	KLPN.0918.00141_4	array0	KLPN001_C_00043_P002_array0_spacer4	0.96875	4.17e-11	100
KLPN.0918.00046	KLPN001_C_00043_P002	No	NA	KLPN.0918.00132	No	NA	KLPN.0918.00132_3	array0	KLPN001_C_00043_P002_array0_spacer4	0.96875	4.17e-11	100
KLPN.0918.00046	KLPN001_C_00043_P002	No	NA	KLPN.0918.00129	No	NA	KLPN.0918.00129_2	array0	KLPN001_C_00043_P002_array0_spacer4	0.96875	4.17e-11	100
KLPN.0918.00046	KLPN001_C_00043_P002	No	NA	KLPN.0918.00126	No	NA	KLPN.0918.00126_1	array0	KLPN001_C_00043_P002_array0_spacer4	0.96875	4.17e-11	100
KLPN.0918.00046	KLPN001_C_00043_P002	No	NA	KLPN.0918.00121	No	NA	KLPN.0918.00121_3	array0	KLPN001_C_00043_P002_array0_spacer4	0.96875	4.17e-11	100
KLPN.0918.00046	KLPN001_C_00043_P002	No	NA	KLPN.0918.00120	No	NA	KLPN.0918.00120_9	array0	KLPN001_C_00043_P002_array0_spacer4	0.96875	4.17e-11	100
KLPN.0918.00046	KLPN001_C_00043_P002	No	NA	KLPN.0918.00119	No	NA	KLPN.0918.00119_2	array0	KLPN001_C_00043_P002_array0_spacer4	0.96875	4.17e-11	100
KLPN.0918.00046	KLPN001_C_00043_P002	No	NA	KLPN.0918.00114	No	NA	KLPN.0918.00114_1	array0	KLPN001_C_00043_P002_array0_spacer4	0.96875	4.17e-11	100
KLPN.0918.00046	KLPN001_C_00043_P002	No	NA	KLPN.0918.00103	No	NA	KLPN.0918.00103_2	array0	KLPN001_C_00043_P002_array0_spacer4	0.96875	4.17e-11	100
KLPN.0918.00046	KLPN001_C_00043_P002	No	NA	KLPN.0918.00102	No	NA	KLPN.0918.00102_4	array0	KLPN001_C_00043_P002_array0_spacer4	0.96875	4.17e-11	100
KLPN.0918.00046	KLPN001_C_00043_P002	No	NA	KLPN.0918.00101	No	NA	KLPN.0918.00101_4	array0	KLPN001_C_00043_P002_array0_spacer4	0.96875	4.17e-11	100
KLPN.0918.00046	KLPN001_C_00043_P002	No	NA	KLPN.0918.00082	No	NA	KLPN.0918.00082_1	array0	KLPN001_C_00043_P002_array0_spacer4	0.96875	4.17e-11	100
KLPN.0918.00046	KLPN001_C_00043_P002	No	NA	KLPN.0918.00080	No	NA	KLPN.0918.00080_1	array0	KLPN001_C_00043_P002_array0_spacer4	0.96875	4.17e-11	100
KLPN.0918.00046	KLPN001_C_00043_P002	No	NA	KLPN.0918.00065	No	NA	KLPN.0918.00065_2	array0	KLPN001_C_00043_P002_array0_spacer4	0.96875	4.17e-11	100
KLPN.0918.00046	KLPN001_C_00043_P002	No	NA	KLPN.0918.00064	No	NA	KLPN.0918.00064_2	array0	KLPN001_C_00043_P002_array0_spacer4	0.96875	4.17e-11	100
KLPN.0918.00046	KLPN001_C_00043_P002	No	NA	KLPN.0918.00063	No	NA	KLPN.0918.00063_2	array0	KLPN001_C_00043_P002_array0_spacer4	0.96875	4.17e-11	100
KLPN.0918.00046	KLPN001_C_00043_P002	No	NA	KLPN.0918.00058	No	NA	KLPN.0918.00058_3	array0	KLPN001_C_00043_P002_array0_spacer4	0.96875	4.17e-11	100
KLPN.0918.00046	KLPN001_C_00043_P002	No	NA	KLPN.0918.00048	No	NA	KLPN.0918.00048_5	array0	KLPN001_C_00043_P002_array0_spacer4	0.96875	4.17e-11	100
KLPN.0918.00046	KLPN001_C_00043_P002	No	NA	KLPN.0918.00031	No	NA	KLPN.0918.00031_1	array0	KLPN001_C_00043_P002_array0_spacer4	0.96875	4.17e-11	100
KLPN.0918.00046	KLPN001_C_00043_P002	No	NA	KLPN.0918.00022	No	NA	KLPN.0918.00022_4	array0	KLPN001_C_00043_P002_array0_spacer4	0.96875	4.17e-11	100
KLPN.0918.00046	KLPN001_C_00043_P002	No	NA	KLPN.0918.00014	No	NA	KLPN.0918.00014_3	array0	KLPN001_C_00043_P002_array0_spacer4	0.96875	4.17e-11	100
KLPN.0918.00046	KLPN001_C_00043_P002	No	NA	KLPN.0918.00011	No	NA	KLPN.0918.00011_4	array0	KLPN001_C_00043_P002_array0_spacer4	0.96875	4.17e-11	100
KLQU.0918.00003	KLQU002_C_00001_C001	No	NA	KLPN.0918.00031	No	NA	KLPN.0918.00031_1	array5	KLQU002_C_00001_C001_array5_spacer12	0.969697	2.73e-09	96.97
KLQU.0918.00003	KLQU002_C_00001_C001	No	NA	KLPN.0918.00119	No	NA	KLPN.0918.00119_2	array5	KLQU002_C_00001_C001_array5_spacer12	0.969697	6.65e-07	93.939
KLQU.0918.00003	KLQU002_C_00001_C001	No	NA	KLPN.0918.00120	No	NA	KLPN.0918.00120_9	array5	KLQU002_C_00001_C001_array5_spacer12	0.969697	6.65e-07	93.939
KLPN.0918.00144	KLPN001_C_00094_C001	No	NA	KLPN.0918.00150	No	NA	KLPN.0918.00150_3	array0	KLPN001_C_00094_C001_array0_spacer33	0.96875	4.17e-11	100
KLPN.0918.00144	KLPN001_C_00094_C001	No	NA	KLPN.0918.00133	No	NA	KLPN.0918.00133_13	array0	KLPN001_C_00094_C001_array0_spacer33	0.96875	4.17e-11	100
KLPN.0918.00144	KLPN001_C_00094_C001	No	NA	KLPN.0918.00133	No	NA	KLPN.0918.00133_13	array0	KLPN001_C_00094_C001_array0_spacer33	0.96875	4.17e-11	100
KLPN.0918.00144	KLPN001_C_00094_C001	No	NA	KLPN.0918.00096	No	NA	KLPN.0918.00096_6	array0	KLPN001_C_00094_C001_array0_spacer33	0.96875	4.17e-11	100
KLPN.0918.00144	KLPN001_C_00094_C001	No	NA	KLPN.0918.00087	No	NA	KLPN.0918.00087_7	array0	KLPN001_C_00094_C001_array0_spacer33	0.96875	4.17e-11	100
KLPN.0918.00144	KLPN001_C_00094_C001	No	NA	KLPN.0918.00083	No	NA	KLPN.0918.00083_10	array0	KLPN001_C_00094_C001_array0_spacer33	0.96875	4.17e-11	100
KLPN.0918.00144	KLPN001_C_00094_C001	No	NA	KLPN.0918.00068	No	NA	KLPN.0918.00068_11	array0	KLPN001_C_00094_C001_array0_spacer33	0.96875	4.17e-11	100
KLPN.0918.00144	KLPN001_C_00094_C001	No	NA	KLPN.0918.00067	No	NA	KLPN.0918.00067_11	array0	KLPN001_C_00094_C001_array0_spacer33	0.96875	4.17e-11	100
KLPN.0918.00144	KLPN001_C_00094_C001	No	NA	KLPN.0918.00157	No	NA	KLPN.0918.00157_1	array0	KLPN001_C_00094_C001_array0_spacer32	0.96875	4.17e-11	100
KLPN.0918.00144	KLPN001_C_00094_C001	No	NA	KLPN.0918.00129	No	NA	KLPN.0918.00129_3	array0	KLPN001_C_00094_C001_array0_spacer32	0.96875	4.17e-11	100
KLPN.0918.00144	KLPN001_C_00094_C001	No	NA	KLPN.0918.00038	Yes	55	KLPN.0918.00038_1	array0	KLPN001_C_00094_C001_array0_spacer32	0.96875	4.17e-11	100
KLPN.0918.00144	KLPN001_C_00094_C001	No	NA	KLPN.0918.00026	No	NA	KLPN.0918.00026_1	array0	KLPN001_C_00094_C001_array0_spacer32	0.96875	4.17e-11	100
KLPN.0918.00144	KLPN001_C_00094_C001	No	NA	KLPN.0918.00196	Yes	45	KLPN.0918.00196_1	array0	KLPN001_C_00094_C001_array0_spacer32	0.96875	1.02e-08	96.875
KLPN.0918.00144	KLPN001_C_00094_C001	No	NA	KLPN.0918.00111	No	NA	KLPN.0918.00111_7	array0	KLPN001_C_00094_C001_array0_spacer32	0.96875	1.02e-08	96.875
KLPN.0918.00144	KLPN001_C_00094_C001	No	NA	KLPN.0918.00110	No	NA	KLPN.0918.00110_7	array0	KLPN001_C_00094_C001_array0_spacer32	0.96875	1.02e-08	96.875
KLPN.0918.00144	KLPN001_C_00094_C001	No	NA	KLSP.0918.00001	No	NA	KLSP.0918.00001_6	array0	KLPN001_C_00094_C001_array0_spacer32	0.96875	2.48e-06	93.75
KLPN.0918.00144	KLPN001_C_00094_C001	No	NA	KLPN.0918.00184	No	NA	KLPN.0918.00184_3	array0	KLPN001_C_00094_C001_array0_spacer32	0.96875	2.48e-06	93.75
KLPN.0918.00144	KLPN001_C_00094_C001	No	NA	KLPN.0918.00182	No	NA	KLPN.0918.00182_3	array0	KLPN001_C_00094_C001_array0_spacer32	0.96875	2.48e-06	93.75
KLPN.0918.00144	KLPN001_C_00094_C001	No	NA	KLPN.0918.00161	No	NA	KLPN.0918.00161_7	array0	KLPN001_C_00094_C001_array0_spacer32	0.96875	2.48e-06	93.75
KLPN.0918.00144	KLPN001_C_00094_C001	No	NA	KLPN.0918.00155	No	NA	KLPN.0918.00155_2	array0	KLPN001_C_00094_C001_array0_spacer32	0.96875	2.48e-06	93.75
KLPN.0918.00144	KLPN001_C_00094_C001	No	NA	KLPN.0918.00153	No	NA	KLPN.0918.00153_3	array0	KLPN001_C_00094_C001_array0_spacer32	0.96875	2.48e-06	93.75
KLPN.0918.00144	KLPN001_C_00094_C001	No	NA	KLPN.0918.00138	No	NA	KLPN.0918.00138_6	array0	KLPN001_C_00094_C001_array0_spacer32	0.96875	2.48e-06	93.75
KLPN.0918.00144	KLPN001_C_00094_C001	No	NA	KLPN.0918.00130	No	NA	KLPN.0918.00130_3	array0	KLPN001_C_00094_C001_array0_spacer32	0.96875	2.48e-06	93.75
KLPN.0918.00144	KLPN001_C_00094_C001	No	NA	KLPN.0918.00125	No	NA	KLPN.0918.00125_4	array0	KLPN001_C_00094_C001_array0_spacer32	0.96875	2.48e-06	93.75
KLPN.0918.00144	KLPN001_C_00094_C001	No	NA	KLPN.0918.00124	No	NA	KLPN.0918.00124_3	array0	KLPN001_C_00094_C001_array0_spacer32	0.96875	2.48e-06	93.75
KLPN.0918.00144	KLPN001_C_00094_C001	No	NA	KLPN.0918.00123	No	NA	KLPN.0918.00123_6	array0	KLPN001_C_00094_C001_array0_spacer32	0.96875	2.48e-06	93.75
KLPN.0918.00144	KLPN001_C_00094_C001	No	NA	KLPN.0918.00122	No	NA	KLPN.0918.00122_5	array0	KLPN001_C_00094_C001_array0_spacer32	0.96875	2.48e-06	93.75
KLPN.0918.00144	KLPN001_C_00094_C001	No	NA	KLPN.0918.00117	No	NA	KLPN.0918.00117_3	array0	KLPN001_C_00094_C001_array0_spacer32	0.96875	2.48e-06	93.75
KLPN.0918.00144	KLPN001_C_00094_C001	No	NA	KLPN.0918.00116	No	NA	KLPN.0918.00116_3	array0	KLPN001_C_00094_C001_array0_spacer32	0.96875	2.48e-06	93.75
KLPN.0918.00144	KLPN001_C_00094_C001	No	NA	KLPN.0918.00115	No	NA	KLPN.0918.00115_3	array0	KLPN001_C_00094_C001_array0_spacer32	0.96875	2.48e-06	93.75
KLPN.0918.00144	KLPN001_C_00094_C001	No	NA	KLPN.0918.00112	No	NA	KLPN.0918.00112_3	array0	KLPN001_C_00094_C001_array0_spacer32	0.96875	2.48e-06	93.75
KLPN.0918.00144	KLPN001_C_00094_C001	No	NA	KLPN.0918.00109	No	NA	KLPN.0918.00109_4	array0	KLPN001_C_00094_C001_array0_spacer32	0.96875	2.48e-06	93.75
KLPN.0918.00144	KLPN001_C_00094_C001	No	NA	KLPN.0918.00108	No	NA	KLPN.0918.00108_4	array0	KLPN001_C_00094_C001_array0_spacer32	0.96875	2.48e-06	93.75
KLPN.0918.00144	KLPN001_C_00094_C001	No	NA	KLPN.0918.00107	No	NA	KLPN.0918.00107_1	array0	KLPN001_C_00094_C001_array0_spacer32	0.96875	2.48e-06	93.75
KLPN.0918.00144	KLPN001_C_00094_C001	No	NA	KLPN.0918.00106	No	NA	KLPN.0918.00106_5	array0	KLPN001_C_00094_C001_array0_spacer32	0.96875	2.48e-06	93.75
KLPN.0918.00144	KLPN001_C_00094_C001	No	NA	KLPN.0918.00105	No	NA	KLPN.0918.00105_5	array0	KLPN001_C_00094_C001_array0_spacer32	0.96875	2.48e-06	93.75
KLPN.0918.00144	KLPN001_C_00094_C001	No	NA	KLPN.0918.00104	No	NA	KLPN.0918.00104_2	array0	KLPN001_C_00094_C001_array0_spacer32	0.96875	2.48e-06	93.75
KLPN.0918.00144	KLPN001_C_00094_C001	No	NA	KLPN.0918.00099	No	NA	KLPN.0918.00099_6	array0	KLPN001_C_00094_C001_array0_spacer32	0.96875	2.48e-06	93.75
KLPN.0918.00144	KLPN001_C_00094_C001	No	NA	KLPN.0918.00098	No	NA	KLPN.0918.00098_4	array0	KLPN001_C_00094_C001_array0_spacer32	0.96875	2.48e-06	93.75
KLPN.0918.00144	KLPN001_C_00094_C001	No	NA	KLPN.0918.00095	No	NA	KLPN.0918.00095_4	array0	KLPN001_C_00094_C001_array0_spacer32	0.96875	2.48e-06	93.75
KLPN.0918.00144	KLPN001_C_00094_C001	No	NA	KLPN.0918.00094	No	NA	KLPN.0918.00094_1	array0	KLPN001_C_00094_C001_array0_spacer32	0.96875	2.48e-06	93.75
KLPN.0918.00144	KLPN001_C_00094_C001	No	NA	KLPN.0918.00093	No	NA	KLPN.0918.00093_2	array0	KLPN001_C_00094_C001_array0_spacer32	0.96875	2.48e-06	93.75
KLPN.0918.00144	KLPN001_C_00094_C001	No	NA	KLPN.0918.00092	No	NA	KLPN.0918.00092_3	array0	KLPN001_C_00094_C001_array0_spacer32	0.96875	2.48e-06	93.75
KLPN.0918.00144	KLPN001_C_00094_C001	No	NA	KLPN.0918.00091	No	NA	KLPN.0918.00091_4	array0	KLPN001_C_00094_C001_array0_spacer32	0.96875	2.48e-06	93.75
KLPN.0918.00144	KLPN001_C_00094_C001	No	NA	KLPN.0918.00090	No	NA	KLPN.0918.00090_8	array0	KLPN001_C_00094_C001_array0_spacer32	0.96875	2.48e-06	93.75
KLPN.0918.00144	KLPN001_C_00094_C001	No	NA	KLPN.0918.00089	No	NA	KLPN.0918.00089_6	array0	KLPN001_C_00094_C001_array0_spacer32	0.96875	2.48e-06	93.75
KLPN.0918.00144	KLPN001_C_00094_C001	No	NA	KLPN.0918.00084	No	NA	KLPN.0918.00084_8	array0	KLPN001_C_00094_C001_array0_spacer32	0.96875	2.48e-06	93.75
KLPN.0918.00144	KLPN001_C_00094_C001	No	NA	KLPN.0918.00083	No	NA	KLPN.0918.00083_3	array0	KLPN001_C_00094_C001_array0_spacer32	0.96875	2.48e-06	93.75
KLPN.0918.00144	KLPN001_C_00094_C001	No	NA	KLPN.0918.00077	No	NA	KLPN.0918.00077_5	array0	KLPN001_C_00094_C001_array0_spacer32	0.96875	2.48e-06	93.75
KLPN.0918.00144	KLPN001_C_00094_C001	No	NA	KLPN.0918.00076	No	NA	KLPN.0918.00076_1	array0	KLPN001_C_00094_C001_array0_spacer32	0.96875	2.48e-06	93.75
KLPN.0918.00144	KLPN001_C_00094_C001	No	NA	KLPN.0918.00075	No	NA	KLPN.0918.00075_2	array0	KLPN001_C_00094_C001_array0_spacer32	0.96875	2.48e-06	93.75
KLPN.0918.00144	KLPN001_C_00094_C001	No	NA	KLPN.0918.00074	No	NA	KLPN.0918.00074_3	array0	KLPN001_C_00094_C001_array0_spacer32	0.96875	2.48e-06	93.75
KLPN.0918.00144	KLPN001_C_00094_C001	No	NA	KLPN.0918.00073	No	NA	KLPN.0918.00073_3	array0	KLPN001_C_00094_C001_array0_spacer32	0.96875	2.48e-06	93.75
KLPN.0918.00144	KLPN001_C_00094_C001	No	NA	KLPN.0918.00072	No	NA	KLPN.0918.00072_7	array0	KLPN001_C_00094_C001_array0_spacer32	0.96875	2.48e-06	93.75
KLPN.0918.00144	KLPN001_C_00094_C001	No	NA	KLPN.0918.00070	No	NA	KLPN.0918.00070_5	array0	KLPN001_C_00094_C001_array0_spacer32	0.96875	2.48e-06	93.75
KLPN.0918.00144	KLPN001_C_00094_C001	No	NA	KLPN.0918.00068	No	NA	KLPN.0918.00068_3	array0	KLPN001_C_00094_C001_array0_spacer32	0.96875	2.48e-06	93.75
KLPN.0918.00144	KLPN001_C_00094_C001	No	NA	KLPN.0918.00067	No	NA	KLPN.0918.00067_3	array0	KLPN001_C_00094_C001_array0_spacer32	0.96875	2.48e-06	93.75
KLPN.0918.00144	KLPN001_C_00094_C001	No	NA	KLPN.0918.00062	No	NA	KLPN.0918.00062_6	array0	KLPN001_C_00094_C001_array0_spacer32	0.96875	2.48e-06	93.75
KLPN.0918.00144	KLPN001_C_00094_C001	No	NA	KLPN.0918.00061	No	NA	KLPN.0918.00061_7	array0	KLPN001_C_00094_C001_array0_spacer32	0.96875	2.48e-06	93.75
KLPN.0918.00144	KLPN001_C_00094_C001	No	NA	KLPN.0918.00056	No	NA	KLPN.0918.00056_2	array0	KLPN001_C_00094_C001_array0_spacer32	0.96875	2.48e-06	93.75
KLPN.0918.00144	KLPN001_C_00094_C001	No	NA	KLPN.0918.00055	No	NA	KLPN.0918.00055_3	array0	KLPN001_C_00094_C001_array0_spacer32	0.96875	2.48e-06	93.75
KLPN.0918.00144	KLPN001_C_00094_C001	No	NA	KLPN.0918.00054	No	NA	KLPN.0918.00054_6	array0	KLPN001_C_00094_C001_array0_spacer32	0.96875	2.48e-06	93.75
KLPN.0918.00144	KLPN001_C_00094_C001	No	NA	KLPN.0918.00046	No	NA	KLPN.0918.00046_1	array0	KLPN001_C_00094_C001_array0_spacer32	0.96875	2.48e-06	93.75
KLPN.0918.00144	KLPN001_C_00094_C001	No	NA	KLPN.0918.00042	No	NA	KLPN.0918.00042_2	array0	KLPN001_C_00094_C001_array0_spacer32	0.96875	2.48e-06	93.75
KLPN.0918.00144	KLPN001_C_00094_C001	No	NA	KLPN.0918.00034	No	NA	KLPN.0918.00034_4	array0	KLPN001_C_00094_C001_array0_spacer32	0.96875	2.48e-06	93.75
KLPN.0918.00144	KLPN001_C_00094_C001	No	NA	KLPN.0918.00032	No	NA	KLPN.0918.00032_3	array0	KLPN001_C_00094_C001_array0_spacer32	0.96875	2.48e-06	93.75
KLPN.0918.00144	KLPN001_C_00094_C001	No	NA	KLOX.0918.00011	No	NA	KLOX.0918.00011_9	array0	KLPN001_C_00094_C001_array0_spacer32	0.96875	2.48e-06	93.75
KLPN.0918.00144	KLPN001_C_00094_C001	No	NA	KLOX.0918.00011	No	NA	KLOX.0918.00011_16	array0	KLPN001_C_00094_C001_array0_spacer32	0.96875	2.48e-06	93.75
KLPN.0918.00144	KLPN001_C_00094_C001	No	NA	KLPN.0918.00052	No	NA	KLPN.0918.00052_1	array0	KLPN001_C_00094_C001_array0_spacer30	0.96875	1.02e-08	96.875
KLPN.0918.00144	KLPN001_C_00094_C001	No	NA	KLOX.0918.00008	No	NA	KLOX.0918.00008_8	array0	KLPN001_C_00094_C001_array0_spacer30	0.96875	1.02e-08	96.875
KLPN.0918.00144	KLPN001_C_00094_C001	No	NA	KLOX.0918.00007	No	NA	KLOX.0918.00007_8	array0	KLPN001_C_00094_C001_array0_spacer30	0.96875	1.02e-08	96.875
KLPN.0918.00144	KLPN001_C_00094_C001	No	NA	KLOX.0918.00007	No	NA	KLOX.0918.00007_6	array0	KLPN001_C_00094_C001_array0_spacer30	0.96875	1.02e-08	96.875
KLPN.0918.00144	KLPN001_C_00094_C001	No	NA	KLOX.0918.00006	No	NA	KLOX.0918.00006_6	array0	KLPN001_C_00094_C001_array0_spacer30	0.96875	1.02e-08	96.875
KLPN.0918.00144	KLPN001_C_00094_C001	No	NA	KLOX.0918.00006	No	NA	KLOX.0918.00006_4	array0	KLPN001_C_00094_C001_array0_spacer30	0.96875	1.02e-08	96.875
KLPN.0918.00144	KLPN001_C_00094_C001	No	NA	KLOX.0918.00005	No	NA	KLOX.0918.00005_6	array0	KLPN001_C_00094_C001_array0_spacer30	0.96875	1.02e-08	96.875
KLPN.0918.00144	KLPN001_C_00094_C001	No	NA	KLOX.0918.00005	No	NA	KLOX.0918.00005_4	array0	KLPN001_C_00094_C001_array0_spacer30	0.96875	1.02e-08	96.875
KLPN.0918.00144	KLPN001_C_00094_C001	No	NA	KLPN.0918.00188	No	NA	KLPN.0918.00188_6	array0	KLPN001_C_00094_C001_array0_spacer30	0.96875	2.48e-06	93.75
KLPN.0918.00144	KLPN001_C_00094_C001	No	NA	KLPN.0918.00018	No	NA	KLPN.0918.00018_2	array0	KLPN001_C_00094_C001_array0_spacer30	0.96875	2.48e-06	93.75
KLPN.0918.00144	KLPN001_C_00094_C001	No	NA	KLOX.0918.00008	No	NA	KLOX.0918.00008_2	array0	KLPN001_C_00094_C001_array0_spacer30	0.96875	2.48e-06	93.75
KLPN.0918.00144	KLPN001_C_00094_C001	No	NA	KLOX.0918.00004	No	NA	KLOX.0918.00004_1	array0	KLPN001_C_00094_C001_array0_spacer30	0.96875	2.48e-06	93.75
KLMI.0918.00004	KLMI001_C_00002_C001	No	NA	KLVA.0918.00002	No	NA	KLVA.0918.00002_1	array1	KLMI001_C_00002_C001_array1_spacer10	0.96875	4.17e-11	100
KLMI.0918.00004	KLMI001_C_00002_C001	No	NA	KLVA.0918.00001	Yes	61	KLVA.0918.00001_1	array1	KLMI001_C_00002_C001_array1_spacer10	0.96875	4.17e-11	100
KLMI.0918.00004	KLMI001_C_00002_C001	No	NA	KLSP.0918.00002	No	NA	KLSP.0918.00002_2	array1	KLMI001_C_00002_C001_array1_spacer10	0.96875	4.17e-11	100
KLMI.0918.00004	KLMI001_C_00002_C001	No	NA	KLPN.0918.00188	No	NA	KLPN.0918.00188_7	array1	KLMI001_C_00002_C001_array1_spacer10	0.96875	4.17e-11	100
KLMI.0918.00004	KLMI001_C_00002_C001	No	NA	KLPN.0918.00140	No	NA	KLPN.0918.00140_2	array1	KLMI001_C_00002_C001_array1_spacer10	0.96875	4.17e-11	100
KLMI.0918.00004	KLMI001_C_00002_C001	No	NA	KLPN.0918.00139	No	NA	KLPN.0918.00139_2	array1	KLMI001_C_00002_C001_array1_spacer10	0.96875	4.17e-11	100
KLMI.0918.00004	KLMI001_C_00002_C001	No	NA	KLPN.0918.00125	No	NA	KLPN.0918.00125_4	array1	KLMI001_C_00002_C001_array1_spacer10	0.96875	4.17e-11	100
KLMI.0918.00004	KLMI001_C_00002_C001	No	NA	KLPN.0918.00112	No	NA	KLPN.0918.00112_3	array1	KLMI001_C_00002_C001_array1_spacer10	0.96875	4.17e-11	100
KLMI.0918.00004	KLMI001_C_00002_C001	No	NA	KLPN.0918.00107	No	NA	KLPN.0918.00107_1	array1	KLMI001_C_00002_C001_array1_spacer10	0.96875	4.17e-11	100
KLMI.0918.00004	KLMI001_C_00002_C001	No	NA	KLPN.0918.00094	No	NA	KLPN.0918.00094_1	array1	KLMI001_C_00002_C001_array1_spacer10	0.96875	4.17e-11	100
KLMI.0918.00004	KLMI001_C_00002_C001	No	NA	KLPN.0918.00093	No	NA	KLPN.0918.00093_2	array1	KLMI001_C_00002_C001_array1_spacer10	0.96875	4.17e-11	100
KLMI.0918.00004	KLMI001_C_00002_C001	No	NA	KLPN.0918.00091	No	NA	KLPN.0918.00091_4	array1	KLMI001_C_00002_C001_array1_spacer10	0.96875	4.17e-11	100
KLMI.0918.00004	KLMI001_C_00002_C001	No	NA	KLPN.0918.00060	No	NA	KLPN.0918.00060_1	array1	KLMI001_C_00002_C001_array1_spacer10	0.96875	4.17e-11	100
KLMI.0918.00004	KLMI001_C_00002_C001	No	NA	KLPN.0918.00059	No	NA	KLPN.0918.00059_1	array1	KLMI001_C_00002_C001_array1_spacer10	0.96875	4.17e-11	100
KLMI.0918.00004	KLMI001_C_00002_C001	No	NA	KLPN.0918.00046	No	NA	KLPN.0918.00046_1	array1	KLMI001_C_00002_C001_array1_spacer10	0.96875	4.17e-11	100
KLMI.0918.00004	KLMI001_C_00002_C001	No	NA	KLPN.0918.00032	No	NA	KLPN.0918.00032_3	array1	KLMI001_C_00002_C001_array1_spacer10	0.96875	4.17e-11	100
KLMI.0918.00004	KLMI001_C_00002_C001	No	NA	KLAE.0918.00003	No	NA	KLAE.0918.00003_2	array1	KLMI001_C_00002_C001_array1_spacer10	0.90625	6.52e-10	100
KLMI.0918.00004	KLMI001_C_00002_C001	No	NA	KLPN.0918.00184	No	NA	KLPN.0918.00184_3	array1	KLMI001_C_00002_C001_array1_spacer10	0.96875	1.02e-08	96.875
KLMI.0918.00004	KLMI001_C_00002_C001	No	NA	KLPN.0918.00182	No	NA	KLPN.0918.00182_3	array1	KLMI001_C_00002_C001_array1_spacer10	0.96875	1.02e-08	96.875
KLMI.0918.00004	KLMI001_C_00002_C001	No	NA	KLPN.0918.00161	No	NA	KLPN.0918.00161_7	array1	KLMI001_C_00002_C001_array1_spacer10	0.96875	1.02e-08	96.875
KLMI.0918.00004	KLMI001_C_00002_C001	No	NA	KLPN.0918.00155	No	NA	KLPN.0918.00155_2	array1	KLMI001_C_00002_C001_array1_spacer10	0.96875	1.02e-08	96.875
KLMI.0918.00004	KLMI001_C_00002_C001	No	NA	KLPN.0918.00153	No	NA	KLPN.0918.00153_3	array1	KLMI001_C_00002_C001_array1_spacer10	0.96875	1.02e-08	96.875
KLMI.0918.00004	KLMI001_C_00002_C001	No	NA	KLPN.0918.00138	No	NA	KLPN.0918.00138_6	array1	KLMI001_C_00002_C001_array1_spacer10	0.96875	1.02e-08	96.875
KLMI.0918.00004	KLMI001_C_00002_C001	No	NA	KLPN.0918.00130	No	NA	KLPN.0918.00130_3	array1	KLMI001_C_00002_C001_array1_spacer10	0.96875	1.02e-08	96.875
KLMI.0918.00004	KLMI001_C_00002_C001	No	NA	KLPN.0918.00124	No	NA	KLPN.0918.00124_3	array1	KLMI001_C_00002_C001_array1_spacer10	0.96875	1.02e-08	96.875
KLMI.0918.00004	KLMI001_C_00002_C001	No	NA	KLPN.0918.00123	No	NA	KLPN.0918.00123_6	array1	KLMI001_C_00002_C001_array1_spacer10	0.96875	1.02e-08	96.875
KLMI.0918.00004	KLMI001_C_00002_C001	No	NA	KLPN.0918.00122	No	NA	KLPN.0918.00122_5	array1	KLMI001_C_00002_C001_array1_spacer10	0.96875	1.02e-08	96.875
KLMI.0918.00004	KLMI001_C_00002_C001	No	NA	KLPN.0918.00117	No	NA	KLPN.0918.00117_3	array1	KLMI001_C_00002_C001_array1_spacer10	0.96875	1.02e-08	96.875
KLMI.0918.00004	KLMI001_C_00002_C001	No	NA	KLPN.0918.00116	No	NA	KLPN.0918.00116_3	array1	KLMI001_C_00002_C001_array1_spacer10	0.96875	1.02e-08	96.875
KLMI.0918.00004	KLMI001_C_00002_C001	No	NA	KLPN.0918.00115	No	NA	KLPN.0918.00115_3	array1	KLMI001_C_00002_C001_array1_spacer10	0.96875	1.02e-08	96.875
KLMI.0918.00004	KLMI001_C_00002_C001	No	NA	KLPN.0918.00109	No	NA	KLPN.0918.00109_4	array1	KLMI001_C_00002_C001_array1_spacer10	0.96875	1.02e-08	96.875
KLMI.0918.00004	KLMI001_C_00002_C001	No	NA	KLPN.0918.00108	No	NA	KLPN.0918.00108_4	array1	KLMI001_C_00002_C001_array1_spacer10	0.96875	1.02e-08	96.875
KLMI.0918.00004	KLMI001_C_00002_C001	No	NA	KLPN.0918.00106	No	NA	KLPN.0918.00106_5	array1	KLMI001_C_00002_C001_array1_spacer10	0.96875	1.02e-08	96.875
KLMI.0918.00004	KLMI001_C_00002_C001	No	NA	KLPN.0918.00105	No	NA	KLPN.0918.00105_5	array1	KLMI001_C_00002_C001_array1_spacer10	0.96875	1.02e-08	96.875
KLMI.0918.00004	KLMI001_C_00002_C001	No	NA	KLPN.0918.00104	No	NA	KLPN.0918.00104_2	array1	KLMI001_C_00002_C001_array1_spacer10	0.96875	1.02e-08	96.875
KLMI.0918.00004	KLMI001_C_00002_C001	No	NA	KLPN.0918.00099	No	NA	KLPN.0918.00099_6	array1	KLMI001_C_00002_C001_array1_spacer10	0.96875	1.02e-08	96.875
KLMI.0918.00004	KLMI001_C_00002_C001	No	NA	KLPN.0918.00098	No	NA	KLPN.0918.00098_4	array1	KLMI001_C_00002_C001_array1_spacer10	0.96875	1.02e-08	96.875
KLMI.0918.00004	KLMI001_C_00002_C001	No	NA	KLPN.0918.00095	No	NA	KLPN.0918.00095_4	array1	KLMI001_C_00002_C001_array1_spacer10	0.96875	1.02e-08	96.875
KLMI.0918.00004	KLMI001_C_00002_C001	No	NA	KLPN.0918.00092	No	NA	KLPN.0918.00092_3	array1	KLMI001_C_00002_C001_array1_spacer10	0.96875	1.02e-08	96.875
KLMI.0918.00004	KLMI001_C_00002_C001	No	NA	KLPN.0918.00090	No	NA	KLPN.0918.00090_8	array1	KLMI001_C_00002_C001_array1_spacer10	0.96875	1.02e-08	96.875
KLMI.0918.00004	KLMI001_C_00002_C001	No	NA	KLPN.0918.00084	No	NA	KLPN.0918.00084_8	array1	KLMI001_C_00002_C001_array1_spacer10	0.96875	1.02e-08	96.875
KLMI.0918.00004	KLMI001_C_00002_C001	No	NA	KLPN.0918.00083	No	NA	KLPN.0918.00083_3	array1	KLMI001_C_00002_C001_array1_spacer10	0.96875	1.02e-08	96.875
KLMI.0918.00004	KLMI001_C_00002_C001	No	NA	KLPN.0918.00077	No	NA	KLPN.0918.00077_5	array1	KLMI001_C_00002_C001_array1_spacer10	0.96875	1.02e-08	96.875
KLMI.0918.00004	KLMI001_C_00002_C001	No	NA	KLPN.0918.00075	No	NA	KLPN.0918.00075_2	array1	KLMI001_C_00002_C001_array1_spacer10	0.96875	1.02e-08	96.875
KLMI.0918.00004	KLMI001_C_00002_C001	No	NA	KLPN.0918.00074	No	NA	KLPN.0918.00074_3	array1	KLMI001_C_00002_C001_array1_spacer10	0.96875	1.02e-08	96.875
KLMI.0918.00004	KLMI001_C_00002_C001	No	NA	KLPN.0918.00073	No	NA	KLPN.0918.00073_3	array1	KLMI001_C_00002_C001_array1_spacer10	0.96875	1.02e-08	96.875
KLMI.0918.00004	KLMI001_C_00002_C001	No	NA	KLPN.0918.00072	No	NA	KLPN.0918.00072_7	array1	KLMI001_C_00002_C001_array1_spacer10	0.96875	1.02e-08	96.875
KLMI.0918.00004	KLMI001_C_00002_C001	No	NA	KLPN.0918.00070	No	NA	KLPN.0918.00070_5	array1	KLMI001_C_00002_C001_array1_spacer10	0.96875	1.02e-08	96.875
KLMI.0918.00004	KLMI001_C_00002_C001	No	NA	KLPN.0918.00068	No	NA	KLPN.0918.00068_3	array1	KLMI001_C_00002_C001_array1_spacer10	0.96875	1.02e-08	96.875
KLMI.0918.00004	KLMI001_C_00002_C001	No	NA	KLPN.0918.00067	No	NA	KLPN.0918.00067_3	array1	KLMI001_C_00002_C001_array1_spacer10	0.96875	1.02e-08	96.875
KLMI.0918.00004	KLMI001_C_00002_C001	No	NA	KLPN.0918.00062	No	NA	KLPN.0918.00062_6	array1	KLMI001_C_00002_C001_array1_spacer10	0.96875	1.02e-08	96.875
KLMI.0918.00004	KLMI001_C_00002_C001	No	NA	KLPN.0918.00061	No	NA	KLPN.0918.00061_7	array1	KLMI001_C_00002_C001_array1_spacer10	0.96875	1.02e-08	96.875
KLMI.0918.00004	KLMI001_C_00002_C001	No	NA	KLPN.0918.00055	No	NA	KLPN.0918.00055_3	array1	KLMI001_C_00002_C001_array1_spacer10	0.96875	1.02e-08	96.875
KLMI.0918.00004	KLMI001_C_00002_C001	No	NA	KLPN.0918.00042	No	NA	KLPN.0918.00042_2	array1	KLMI001_C_00002_C001_array1_spacer10	0.96875	1.02e-08	96.875
KLMI.0918.00004	KLMI001_C_00002_C001	No	NA	KLPN.0918.00157	No	NA	KLPN.0918.00157_1	array1	KLMI001_C_00002_C001_array1_spacer10	0.90625	1.59e-07	96.667
KLMI.0918.00004	KLMI001_C_00002_C001	No	NA	KLPN.0918.00129	No	NA	KLPN.0918.00129_3	array1	KLMI001_C_00002_C001_array1_spacer10	0.90625	1.59e-07	96.667
KLMI.0918.00004	KLMI001_C_00002_C001	No	NA	KLPN.0918.00111	No	NA	KLPN.0918.00111_7	array1	KLMI001_C_00002_C001_array1_spacer10	0.90625	1.59e-07	96.667
KLMI.0918.00004	KLMI001_C_00002_C001	No	NA	KLPN.0918.00110	No	NA	KLPN.0918.00110_7	array1	KLMI001_C_00002_C001_array1_spacer10	0.90625	1.59e-07	96.667
KLMI.0918.00004	KLMI001_C_00002_C001	No	NA	KLPN.0918.00001	Yes	25	KLPN.0918.00001_1	array1	KLMI001_C_00002_C001_array1_spacer10	0.90625	1.59e-07	96.667
KLMI.0918.00004	KLMI001_C_00002_C001	No	NA	KLPN.0918.00148	No	NA	KLPN.0918.00148_6	array1	KLMI001_C_00002_C001_array1_spacer10	0.96875	2.48e-06	93.75
KLMI.0918.00004	KLMI001_C_00002_C001	No	NA	KLPN.0918.00089	No	NA	KLPN.0918.00089_6	array1	KLMI001_C_00002_C001_array1_spacer10	0.96875	2.48e-06	93.75
KLMI.0918.00004	KLMI001_C_00002_C001	No	NA	KLPN.0918.00054	No	NA	KLPN.0918.00054_6	array1	KLMI001_C_00002_C001_array1_spacer10	0.96875	2.48e-06	93.75
KLMI.0918.00004	KLMI001_C_00002_C001	No	NA	KLOX.0918.00011	No	NA	KLOX.0918.00011_9	array1	KLMI001_C_00002_C001_array1_spacer10	0.96875	2.48e-06	93.75
KLMI.0918.00004	KLMI001_C_00002_C001	No	NA	KLOX.0918.00011	No	NA	KLOX.0918.00011_16	array1	KLMI001_C_00002_C001_array1_spacer10	0.96875	2.48e-06	93.75
KLPN.0918.00129	KLPN001_C_00132_C001	No	NA	KLSP.0918.00002	No	NA	KLSP.0918.00002_2	array1	KLPN001_C_00132_C001_array1_spacer37	0.96875	4.17e-11	100
KLPN.0918.00129	KLPN001_C_00132_C001	No	NA	KLPN.0918.00158	No	NA	KLPN.0918.00158_3	array1	KLPN001_C_00132_C001_array1_spacer37	0.96875	4.17e-11	100
KLPN.0918.00129	KLPN001_C_00132_C001	No	NA	KLPN.0918.00103	No	NA	KLPN.0918.00103_3	array1	KLPN001_C_00132_C001_array1_spacer37	0.96875	4.17e-11	100
KLPN.0918.00129	KLPN001_C_00132_C001	No	NA	KLPN.0918.00014	No	NA	KLPN.0918.00014_4	array1	KLPN001_C_00132_C001_array1_spacer37	0.96875	4.17e-11	100
KLPN.0918.00129	KLPN001_C_00132_C001	No	NA	KLMI.0918.00006	No	NA	KLMI.0918.00006_6	array1	KLPN001_C_00132_C001_array1_spacer37	0.96875	4.17e-11	100
KLPN.0918.00129	KLPN001_C_00132_C001	No	NA	KLMI.0918.00005	No	NA	KLMI.0918.00005_5	array1	KLPN001_C_00132_C001_array1_spacer37	0.96875	4.17e-11	100
KLPN.0918.00129	KLPN001_C_00132_C001	No	NA	KLMI.0918.00004	No	NA	KLMI.0918.00004_2	array1	KLPN001_C_00132_C001_array1_spacer37	0.96875	4.17e-11	100
KLPN.0918.00129	KLPN001_C_00132_C001	No	NA	KLVA.0918.00005	Yes	24	KLVA.0918.00005_3	array1	KLPN001_C_00132_C001_array1_spacer37	0.96875	1.02e-08	96.875
KLPN.0918.00129	KLPN001_C_00132_C001	No	NA	KLPN.0918.00197	Yes	54	KLPN.0918.00197_3	array1	KLPN001_C_00132_C001_array1_spacer37	0.96875	1.02e-08	96.875
KLPN.0918.00129	KLPN001_C_00132_C001	No	NA	KLPN.0918.00196	Yes	45	KLPN.0918.00196_1	array1	KLPN001_C_00132_C001_array1_spacer37	0.96875	1.02e-08	96.875
KLPN.0918.00129	KLPN001_C_00132_C001	No	NA	KLPN.0918.00151	No	NA	KLPN.0918.00151_6	array1	KLPN001_C_00132_C001_array1_spacer37	0.96875	1.02e-08	96.875
KLPN.0918.00129	KLPN001_C_00132_C001	No	NA	KLPN.0918.00148	No	NA	KLPN.0918.00148_6	array1	KLPN001_C_00132_C001_array1_spacer37	0.96875	1.02e-08	96.875
KLPN.0918.00129	KLPN001_C_00132_C001	No	NA	KLPN.0918.00128	No	NA	KLPN.0918.00128_3	array1	KLPN001_C_00132_C001_array1_spacer37	0.96875	1.02e-08	96.875
KLPN.0918.00129	KLPN001_C_00132_C001	No	NA	KLPN.0918.00089	No	NA	KLPN.0918.00089_6	array1	KLPN001_C_00132_C001_array1_spacer37	0.96875	1.02e-08	96.875
KLPN.0918.00129	KLPN001_C_00132_C001	No	NA	KLPN.0918.00057	No	NA	KLPN.0918.00057_1	array1	KLPN001_C_00132_C001_array1_spacer37	0.96875	1.02e-08	96.875
KLPN.0918.00129	KLPN001_C_00132_C001	No	NA	KLPN.0918.00054	No	NA	KLPN.0918.00054_6	array1	KLPN001_C_00132_C001_array1_spacer37	0.96875	1.02e-08	96.875
KLPN.0918.00129	KLPN001_C_00132_C001	No	NA	KLPN.0918.00044	No	NA	KLPN.0918.00044_1	array1	KLPN001_C_00132_C001_array1_spacer37	0.96875	1.02e-08	96.875
KLPN.0918.00129	KLPN001_C_00132_C001	No	NA	KLPN.0918.00041	No	NA	KLPN.0918.00041_5	array1	KLPN001_C_00132_C001_array1_spacer37	0.96875	1.02e-08	96.875
KLPN.0918.00129	KLPN001_C_00132_C001	No	NA	KLPN.0918.00040	No	NA	KLPN.0918.00040_3	array1	KLPN001_C_00132_C001_array1_spacer37	0.96875	1.02e-08	96.875
KLPN.0918.00129	KLPN001_C_00132_C001	No	NA	KLPN.0918.00027	No	NA	KLPN.0918.00027_1	array1	KLPN001_C_00132_C001_array1_spacer37	0.96875	1.02e-08	96.875
KLPN.0918.00129	KLPN001_C_00132_C001	No	NA	KLPN.0918.00188	No	NA	KLPN.0918.00188_7	array1	KLPN001_C_00132_C001_array1_spacer37	0.96875	2.48e-06	93.75
KLPN.0918.00129	KLPN001_C_00132_C001	No	NA	KLPN.0918.00184	No	NA	KLPN.0918.00184_3	array1	KLPN001_C_00132_C001_array1_spacer37	0.96875	2.48e-06	93.75
KLPN.0918.00129	KLPN001_C_00132_C001	No	NA	KLPN.0918.00182	No	NA	KLPN.0918.00182_3	array1	KLPN001_C_00132_C001_array1_spacer37	0.96875	2.48e-06	93.75
KLPN.0918.00129	KLPN001_C_00132_C001	No	NA	KLPN.0918.00167	No	NA	KLPN.0918.00167_5	array1	KLPN001_C_00132_C001_array1_spacer37	0.96875	2.48e-06	93.75
KLPN.0918.00129	KLPN001_C_00132_C001	No	NA	KLPN.0918.00164	No	NA	KLPN.0918.00164_3	array1	KLPN001_C_00132_C001_array1_spacer37	0.96875	2.48e-06	93.75
KLPN.0918.00129	KLPN001_C_00132_C001	No	NA	KLPN.0918.00162	No	NA	KLPN.0918.00162_5	array1	KLPN001_C_00132_C001_array1_spacer37	0.96875	2.48e-06	93.75
KLPN.0918.00129	KLPN001_C_00132_C001	No	NA	KLPN.0918.00161	No	NA	KLPN.0918.00161_7	array1	KLPN001_C_00132_C001_array1_spacer37	0.96875	2.48e-06	93.75
KLPN.0918.00129	KLPN001_C_00132_C001	No	NA	KLPN.0918.00155	No	NA	KLPN.0918.00155_2	array1	KLPN001_C_00132_C001_array1_spacer37	0.96875	2.48e-06	93.75
KLPN.0918.00129	KLPN001_C_00132_C001	No	NA	KLPN.0918.00153	No	NA	KLPN.0918.00153_3	array1	KLPN001_C_00132_C001_array1_spacer37	0.96875	2.48e-06	93.75
KLPN.0918.00129	KLPN001_C_00132_C001	No	NA	KLPN.0918.00140	No	NA	KLPN.0918.00140_2	array1	KLPN001_C_00132_C001_array1_spacer37	0.96875	2.48e-06	93.75
KLPN.0918.00129	KLPN001_C_00132_C001	No	NA	KLPN.0918.00139	No	NA	KLPN.0918.00139_2	array1	KLPN001_C_00132_C001_array1_spacer37	0.96875	2.48e-06	93.75
KLPN.0918.00129	KLPN001_C_00132_C001	No	NA	KLPN.0918.00138	No	NA	KLPN.0918.00138_6	array1	KLPN001_C_00132_C001_array1_spacer37	0.96875	2.48e-06	93.75
KLPN.0918.00129	KLPN001_C_00132_C001	No	NA	KLPN.0918.00134	No	NA	KLPN.0918.00134_3	array1	KLPN001_C_00132_C001_array1_spacer37	0.96875	2.48e-06	93.75
KLPN.0918.00129	KLPN001_C_00132_C001	No	NA	KLPN.0918.00130	No	NA	KLPN.0918.00130_3	array1	KLPN001_C_00132_C001_array1_spacer37	0.96875	2.48e-06	93.75
KLPN.0918.00129	KLPN001_C_00132_C001	No	NA	KLPN.0918.00124	No	NA	KLPN.0918.00124_3	array1	KLPN001_C_00132_C001_array1_spacer37	0.96875	2.48e-06	93.75
KLPN.0918.00129	KLPN001_C_00132_C001	No	NA	KLPN.0918.00123	No	NA	KLPN.0918.00123_6	array1	KLPN001_C_00132_C001_array1_spacer37	0.96875	2.48e-06	93.75
KLPN.0918.00129	KLPN001_C_00132_C001	No	NA	KLPN.0918.00122	No	NA	KLPN.0918.00122_5	array1	KLPN001_C_00132_C001_array1_spacer37	0.96875	2.48e-06	93.75
KLPN.0918.00129	KLPN001_C_00132_C001	No	NA	KLPN.0918.00117	No	NA	KLPN.0918.00117_3	array1	KLPN001_C_00132_C001_array1_spacer37	0.96875	2.48e-06	93.75
KLPN.0918.00129	KLPN001_C_00132_C001	No	NA	KLPN.0918.00116	No	NA	KLPN.0918.00116_3	array1	KLPN001_C_00132_C001_array1_spacer37	0.96875	2.48e-06	93.75
KLPN.0918.00129	KLPN001_C_00132_C001	No	NA	KLPN.0918.00115	No	NA	KLPN.0918.00115_3	array1	KLPN001_C_00132_C001_array1_spacer37	0.96875	2.48e-06	93.75
KLPN.0918.00129	KLPN001_C_00132_C001	No	NA	KLPN.0918.00113	No	NA	KLPN.0918.00113_1	array1	KLPN001_C_00132_C001_array1_spacer37	0.96875	2.48e-06	93.75
KLPN.0918.00129	KLPN001_C_00132_C001	No	NA	KLPN.0918.00109	No	NA	KLPN.0918.00109_4	array1	KLPN001_C_00132_C001_array1_spacer37	0.96875	2.48e-06	93.75
KLPN.0918.00129	KLPN001_C_00132_C001	No	NA	KLPN.0918.00108	No	NA	KLPN.0918.00108_4	array1	KLPN001_C_00132_C001_array1_spacer37	0.96875	2.48e-06	93.75
KLPN.0918.00129	KLPN001_C_00132_C001	No	NA	KLPN.0918.00106	No	NA	KLPN.0918.00106_5	array1	KLPN001_C_00132_C001_array1_spacer37	0.96875	2.48e-06	93.75
KLPN.0918.00129	KLPN001_C_00132_C001	No	NA	KLPN.0918.00105	No	NA	KLPN.0918.00105_5	array1	KLPN001_C_00132_C001_array1_spacer37	0.96875	2.48e-06	93.75
KLPN.0918.00129	KLPN001_C_00132_C001	No	NA	KLPN.0918.00104	No	NA	KLPN.0918.00104_2	array1	KLPN001_C_00132_C001_array1_spacer37	0.96875	2.48e-06	93.75
KLPN.0918.00129	KLPN001_C_00132_C001	No	NA	KLPN.0918.00099	No	NA	KLPN.0918.00099_6	array1	KLPN001_C_00132_C001_array1_spacer37	0.96875	2.48e-06	93.75
KLPN.0918.00129	KLPN001_C_00132_C001	No	NA	KLPN.0918.00098	No	NA	KLPN.0918.00098_4	array1	KLPN001_C_00132_C001_array1_spacer37	0.96875	2.48e-06	93.75
KLPN.0918.00129	KLPN001_C_00132_C001	No	NA	KLPN.0918.00097	No	NA	KLPN.0918.00097_2	array1	KLPN001_C_00132_C001_array1_spacer37	0.96875	2.48e-06	93.75
KLPN.0918.00129	KLPN001_C_00132_C001	No	NA	KLPN.0918.00095	No	NA	KLPN.0918.00095_4	array1	KLPN001_C_00132_C001_array1_spacer37	0.96875	2.48e-06	93.75
KLPN.0918.00129	KLPN001_C_00132_C001	No	NA	KLPN.0918.00092	No	NA	KLPN.0918.00092_3	array1	KLPN001_C_00132_C001_array1_spacer37	0.96875	2.48e-06	93.75
KLPN.0918.00129	KLPN001_C_00132_C001	No	NA	KLPN.0918.00090	No	NA	KLPN.0918.00090_8	array1	KLPN001_C_00132_C001_array1_spacer37	0.96875	2.48e-06	93.75
KLPN.0918.00129	KLPN001_C_00132_C001	No	NA	KLPN.0918.00084	No	NA	KLPN.0918.00084_8	array1	KLPN001_C_00132_C001_array1_spacer37	0.96875	2.48e-06	93.75
KLPN.0918.00129	KLPN001_C_00132_C001	No	NA	KLPN.0918.00083	No	NA	KLPN.0918.00083_3	array1	KLPN001_C_00132_C001_array1_spacer37	0.96875	2.48e-06	93.75
KLPN.0918.00129	KLPN001_C_00132_C001	No	NA	KLPN.0918.00079	No	NA	KLPN.0918.00079_6	array1	KLPN001_C_00132_C001_array1_spacer37	0.96875	2.48e-06	93.75
KLPN.0918.00129	KLPN001_C_00132_C001	No	NA	KLPN.0918.00077	No	NA	KLPN.0918.00077_5	array1	KLPN001_C_00132_C001_array1_spacer37	0.96875	2.48e-06	93.75
KLPN.0918.00129	KLPN001_C_00132_C001	No	NA	KLPN.0918.00075	No	NA	KLPN.0918.00075_2	array1	KLPN001_C_00132_C001_array1_spacer37	0.96875	2.48e-06	93.75
KLPN.0918.00129	KLPN001_C_00132_C001	No	NA	KLPN.0918.00074	No	NA	KLPN.0918.00074_3	array1	KLPN001_C_00132_C001_array1_spacer37	0.96875	2.48e-06	93.75
KLPN.0918.00129	KLPN001_C_00132_C001	No	NA	KLPN.0918.00073	No	NA	KLPN.0918.00073_3	array1	KLPN001_C_00132_C001_array1_spacer37	0.96875	2.48e-06	93.75
KLPN.0918.00129	KLPN001_C_00132_C001	No	NA	KLPN.0918.00072	No	NA	KLPN.0918.00072_7	array1	KLPN001_C_00132_C001_array1_spacer37	0.96875	2.48e-06	93.75
KLPN.0918.00129	KLPN001_C_00132_C001	No	NA	KLPN.0918.00070	No	NA	KLPN.0918.00070_5	array1	KLPN001_C_00132_C001_array1_spacer37	0.96875	2.48e-06	93.75
KLPN.0918.00129	KLPN001_C_00132_C001	No	NA	KLPN.0918.00068	No	NA	KLPN.0918.00068_3	array1	KLPN001_C_00132_C001_array1_spacer37	0.96875	2.48e-06	93.75
KLPN.0918.00129	KLPN001_C_00132_C001	No	NA	KLPN.0918.00067	No	NA	KLPN.0918.00067_3	array1	KLPN001_C_00132_C001_array1_spacer37	0.96875	2.48e-06	93.75
KLPN.0918.00129	KLPN001_C_00132_C001	No	NA	KLPN.0918.00062	No	NA	KLPN.0918.00062_6	array1	KLPN001_C_00132_C001_array1_spacer37	0.96875	2.48e-06	93.75
KLPN.0918.00129	KLPN001_C_00132_C001	No	NA	KLPN.0918.00061	No	NA	KLPN.0918.00061_7	array1	KLPN001_C_00132_C001_array1_spacer37	0.96875	2.48e-06	93.75
KLPN.0918.00129	KLPN001_C_00132_C001	No	NA	KLPN.0918.00055	No	NA	KLPN.0918.00055_3	array1	KLPN001_C_00132_C001_array1_spacer37	0.96875	2.48e-06	93.75
KLPN.0918.00129	KLPN001_C_00132_C001	No	NA	KLPN.0918.00053	No	NA	KLPN.0918.00053_5	array1	KLPN001_C_00132_C001_array1_spacer37	0.96875	2.48e-06	93.75
KLPN.0918.00129	KLPN001_C_00132_C001	No	NA	KLPN.0918.00047	No	NA	KLPN.0918.00047_7	array1	KLPN001_C_00132_C001_array1_spacer37	0.96875	2.48e-06	93.75
KLPN.0918.00129	KLPN001_C_00132_C001	No	NA	KLPN.0918.00042	No	NA	KLPN.0918.00042_2	array1	KLPN001_C_00132_C001_array1_spacer37	0.96875	2.48e-06	93.75
KLPN.0918.00129	KLPN001_C_00132_C001	No	NA	KLPN.0918.00038	Yes	55	KLPN.0918.00038_1	array1	KLPN001_C_00132_C001_array1_spacer37	0.96875	2.48e-06	93.75
KLPN.0918.00129	KLPN001_C_00132_C001	No	NA	KLPN.0918.00026	No	NA	KLPN.0918.00026_1	array1	KLPN001_C_00132_C001_array1_spacer37	0.96875	2.48e-06	93.75
KLPN.0918.00129	KLPN001_C_00132_C001	No	NA	KLPN.0918.00016	No	NA	KLPN.0918.00016_2	array1	KLPN001_C_00132_C001_array1_spacer37	0.96875	2.48e-06	93.75
KLPN.0918.00129	KLPN001_C_00132_C001	No	NA	KLPN.0918.00015	No	NA	KLPN.0918.00015_5	array1	KLPN001_C_00132_C001_array1_spacer37	0.96875	2.48e-06	93.75
KLPN.0918.00129	KLPN001_C_00132_C001	No	NA	KLPN.0918.00013	No	NA	KLPN.0918.00013_2	array1	KLPN001_C_00132_C001_array1_spacer37	0.96875	2.48e-06	93.75
KLPN.0918.00129	KLPN001_C_00132_C001	No	NA	KLPN.0918.00006	No	NA	KLPN.0918.00006_4	array1	KLPN001_C_00132_C001_array1_spacer37	0.96875	2.48e-06	93.75
KLPN.0918.00129	KLPN001_C_00132_C001	No	NA	KLPN.0918.00001	Yes	25	KLPN.0918.00001_1	array1	KLPN001_C_00132_C001_array1_spacer37	0.96875	2.48e-06	93.75
KP06.0918.00001	KP06_0218_00001_0001	Yes	39	KLPN.0918.00167	No	NA	KLPN.0918.00167_5	array1	KP06_0218_00001_0001_array1_spacer12	0.96875	4.17e-11	100
KP06.0918.00001	KP06_0218_00001_0001	Yes	39	KLPN.0918.00162	No	NA	KLPN.0918.00162_8	array1	KP06_0218_00001_0001_array1_spacer12	0.96875	4.17e-11	100
KP06.0918.00001	KP06_0218_00001_0001	Yes	39	KLPN.0918.00140	No	NA	KLPN.0918.00140_2	array1	KP06_0218_00001_0001_array1_spacer12	0.96875	4.17e-11	100
KP06.0918.00001	KP06_0218_00001_0001	Yes	39	KLPN.0918.00139	No	NA	KLPN.0918.00139_2	array1	KP06_0218_00001_0001_array1_spacer12	0.96875	4.17e-11	100
KP06.0918.00001	KP06_0218_00001_0001	Yes	39	KLPN.0918.00125	No	NA	KLPN.0918.00125_4	array1	KP06_0218_00001_0001_array1_spacer12	0.96875	4.17e-11	100
KP06.0918.00001	KP06_0218_00001_0001	Yes	39	KLPN.0918.00113	No	NA	KLPN.0918.00113_1	array1	KP06_0218_00001_0001_array1_spacer12	0.96875	4.17e-11	100
KP06.0918.00001	KP06_0218_00001_0001	Yes	39	KLPN.0918.00112	No	NA	KLPN.0918.00112_3	array1	KP06_0218_00001_0001_array1_spacer12	0.96875	4.17e-11	100
KP06.0918.00001	KP06_0218_00001_0001	Yes	39	KLPN.0918.00107	No	NA	KLPN.0918.00107_1	array1	KP06_0218_00001_0001_array1_spacer12	0.96875	4.17e-11	100
KP06.0918.00001	KP06_0218_00001_0001	Yes	39	KLPN.0918.00093	No	NA	KLPN.0918.00093_2	array1	KP06_0218_00001_0001_array1_spacer12	0.96875	4.17e-11	100
KP06.0918.00001	KP06_0218_00001_0001	Yes	39	KLPN.0918.00091	No	NA	KLPN.0918.00091_4	array1	KP06_0218_00001_0001_array1_spacer12	0.96875	4.17e-11	100
KP06.0918.00001	KP06_0218_00001_0001	Yes	39	KLPN.0918.00078	No	NA	KLPN.0918.00078_2	array1	KP06_0218_00001_0001_array1_spacer12	0.96875	4.17e-11	100
KP06.0918.00001	KP06_0218_00001_0001	Yes	39	KLPN.0918.00076	No	NA	KLPN.0918.00076_1	array1	KP06_0218_00001_0001_array1_spacer12	0.96875	4.17e-11	100
KP06.0918.00001	KP06_0218_00001_0001	Yes	39	KLPN.0918.00056	No	NA	KLPN.0918.00056_2	array1	KP06_0218_00001_0001_array1_spacer12	0.96875	4.17e-11	100
KP06.0918.00001	KP06_0218_00001_0001	Yes	39	KLPN.0918.00046	No	NA	KLPN.0918.00046_1	array1	KP06_0218_00001_0001_array1_spacer12	0.96875	4.17e-11	100
KP06.0918.00001	KP06_0218_00001_0001	Yes	39	KLPN.0918.00013	No	NA	KLPN.0918.00013_2	array1	KP06_0218_00001_0001_array1_spacer12	0.96875	4.17e-11	100
KP06.0918.00001	KP06_0218_00001_0001	Yes	39	KLPN.0918.00196	Yes	45	KLPN.0918.00196_1	array1	KP06_0218_00001_0001_array1_spacer12	0.96875	1.02e-08	96.875
KP06.0918.00001	KP06_0218_00001_0001	Yes	39	KLPN.0918.00038	Yes	55	KLPN.0918.00038_1	array1	KP06_0218_00001_0001_array1_spacer12	0.96875	1.02e-08	96.875
KP06.0918.00001	KP06_0218_00001_0001	Yes	39	KLPN.0918.00001	Yes	25	KLPN.0918.00001_1	array1	KP06_0218_00001_0001_array1_spacer12	0.96875	1.02e-08	96.875
KP06.0918.00001	KP06_0218_00001_0001	Yes	39	KLOX.0918.00011	No	NA	KLOX.0918.00011_9	array1	KP06_0218_00001_0001_array1_spacer12	0.96875	1.02e-08	96.875
KP06.0918.00001	KP06_0218_00001_0001	Yes	39	KLOX.0918.00011	No	NA	KLOX.0918.00011_16	array1	KP06_0218_00001_0001_array1_spacer12	0.96875	1.02e-08	96.875
KP06.0918.00001	KP06_0218_00001_0001	Yes	39	KLAE.0918.00003	No	NA	KLAE.0918.00003_2	array1	KP06_0218_00001_0001_array1_spacer12	0.96875	1.02e-08	96.875
KLVA.0918.00002	KLVA001_C_00001_C001	No	NA	KLPN.0918.00162	No	NA	KLPN.0918.00162_4	array0	KLVA001_C_00001_C001_array0_spacer21	0.96875	4.17e-11	100
KLVA.0918.00002	KLVA001_C_00001_C001	No	NA	KLQU.0918.00003	No	NA	KLQU.0918.00003_4	array0	KLVA001_C_00001_C001_array0_spacer21	0.96875	2.48e-06	93.75
KLVA.0918.00002	KLVA001_C_00001_C001	No	NA	KLQU.0918.00002	No	NA	KLQU.0918.00002_4	array0	KLVA001_C_00001_C001_array0_spacer21	0.96875	2.48e-06	93.75
KLVA.0918.00002	KLVA001_C_00001_C001	No	NA	KLQU.0918.00002	No	NA	KLQU.0918.00002_3	array0	KLVA001_C_00001_C001_array0_spacer21	0.96875	2.48e-06	93.75
KLVA.0918.00002	KLVA001_C_00001_C001	No	NA	KLPN.0918.00167	No	NA	KLPN.0918.00167_3	array0	KLVA001_C_00001_C001_array0_spacer21	0.96875	2.48e-06	93.75
KLVA.0918.00002	KLVA001_C_00001_C001	No	NA	KLPN.0918.00162	No	NA	KLPN.0918.00162_1	array0	KLVA001_C_00001_C001_array0_spacer21	0.96875	2.48e-06	93.75
KLVA.0918.00002	KLVA001_C_00001_C001	No	NA	KLPN.0918.00125	No	NA	KLPN.0918.00125_3	array0	KLVA001_C_00001_C001_array0_spacer21	0.96875	2.48e-06	93.75
KLVA.0918.00002	KLVA001_C_00001_C001	No	NA	KLPN.0918.00113	No	NA	KLPN.0918.00113_3	array0	KLVA001_C_00001_C001_array0_spacer21	0.96875	2.48e-06	93.75
KLVA.0918.00002	KLVA001_C_00001_C001	No	NA	KLPN.0918.00082	No	NA	KLPN.0918.00082_2	array0	KLVA001_C_00001_C001_array0_spacer21	0.96875	2.48e-06	93.75
KLVA.0918.00002	KLVA001_C_00001_C001	No	NA	KLPN.0918.00081	No	NA	KLPN.0918.00081_5	array0	KLVA001_C_00001_C001_array0_spacer21	0.96875	2.48e-06	93.75
KLVA.0918.00002	KLVA001_C_00001_C001	No	NA	KLPN.0918.00052	No	NA	KLPN.0918.00052_1	array0	KLVA001_C_00001_C001_array0_spacer21	0.96875	2.48e-06	93.75
KLVA.0918.00002	KLVA001_C_00001_C001	No	NA	KLPN.0918.00051	No	NA	KLPN.0918.00051_1	array0	KLVA001_C_00001_C001_array0_spacer21	0.96875	2.48e-06	93.75
KLVA.0918.00002	KLVA001_C_00001_C001	No	NA	KLPN.0918.00049	No	NA	KLPN.0918.00049_1	array0	KLVA001_C_00001_C001_array0_spacer21	0.96875	2.48e-06	93.75
KLVA.0918.00002	KLVA001_C_00001_C001	No	NA	KLPN.0918.00046	No	NA	KLPN.0918.00046_2	array0	KLVA001_C_00001_C001_array0_spacer21	0.96875	2.48e-06	93.75
KLVA.0918.00002	KLVA001_C_00001_C001	No	NA	KLPN.0918.00044	No	NA	KLPN.0918.00044_3	array0	KLVA001_C_00001_C001_array0_spacer21	0.96875	2.48e-06	93.75
KLVA.0918.00002	KLVA001_C_00001_C001	No	NA	KLPN.0918.00031	No	NA	KLPN.0918.00031_2	array0	KLVA001_C_00001_C001_array0_spacer21	0.96875	2.48e-06	93.75
KLVA.0918.00002	KLVA001_C_00001_C001	No	NA	KLPN.0918.00022	No	NA	KLPN.0918.00022_2	array0	KLVA001_C_00001_C001_array0_spacer21	0.96875	2.48e-06	93.75
KLVA.0918.00002	KLVA001_C_00001_C001	No	NA	KLPN.0918.00019	No	NA	KLPN.0918.00019_1	array0	KLVA001_C_00001_C001_array0_spacer21	0.96875	2.48e-06	93.75
KLVA.0918.00002	KLVA001_C_00001_C001	No	NA	KLPN.0918.00009	No	NA	KLPN.0918.00009_1	array0	KLVA001_C_00001_C001_array0_spacer21	0.96875	2.48e-06	93.75
KLVA.0918.00002	KLVA001_C_00001_C001	No	NA	KLPN.0918.00004	No	NA	KLPN.0918.00004_2	array0	KLVA001_C_00001_C001_array0_spacer21	0.96875	2.48e-06	93.75
KLVA.0918.00002	KLVA001_C_00001_C001	No	NA	KLMI.0918.00007	No	NA	KLMI.0918.00007_2	array0	KLVA001_C_00001_C001_array0_spacer21	0.96875	2.48e-06	93.75
KLVA.0918.00002	KLVA001_C_00001_C001	No	NA	KLAE.0918.00005	No	NA	KLAE.0918.00005_2	array0	KLVA001_C_00001_C001_array0_spacer21	0.96875	2.48e-06	93.75
KLVA.0918.00002	KLVA001_C_00001_C001	No	NA	KLVA.0918.00005	Yes	24	KLVA.0918.00005_3	array0	KLVA001_C_00001_C001_array0_spacer20	0.96875	4.17e-11	100
KLVA.0918.00002	KLVA001_C_00001_C001	No	NA	KLPN.0918.00197	Yes	54	KLPN.0918.00197_3	array0	KLVA001_C_00001_C001_array0_spacer20	0.96875	4.17e-11	100
KLVA.0918.00002	KLVA001_C_00001_C001	No	NA	KLPN.0918.00165	No	NA	KLPN.0918.00165_1	array0	KLVA001_C_00001_C001_array0_spacer20	0.96875	4.17e-11	100
KLVA.0918.00002	KLVA001_C_00001_C001	No	NA	KLPN.0918.00163	Yes	62	KLPN.0918.00163_1	array0	KLVA001_C_00001_C001_array0_spacer20	0.96875	4.17e-11	100
KLVA.0918.00002	KLVA001_C_00001_C001	No	NA	KLPN.0918.00158	No	NA	KLPN.0918.00158_3	array0	KLVA001_C_00001_C001_array0_spacer20	0.96875	4.17e-11	100
KLVA.0918.00002	KLVA001_C_00001_C001	No	NA	KLPN.0918.00148	No	NA	KLPN.0918.00148_6	array0	KLVA001_C_00001_C001_array0_spacer20	0.96875	4.17e-11	100
KLVA.0918.00002	KLVA001_C_00001_C001	No	NA	KLPN.0918.00140	No	NA	KLPN.0918.00140_6	array0	KLVA001_C_00001_C001_array0_spacer20	0.96875	4.17e-11	100
KLVA.0918.00002	KLVA001_C_00001_C001	No	NA	KLPN.0918.00139	No	NA	KLPN.0918.00139_6	array0	KLVA001_C_00001_C001_array0_spacer20	0.96875	4.17e-11	100
KLVA.0918.00002	KLVA001_C_00001_C001	No	NA	KLPN.0918.00111	No	NA	KLPN.0918.00111_7	array0	KLVA001_C_00001_C001_array0_spacer20	0.96875	4.17e-11	100
KLVA.0918.00002	KLVA001_C_00001_C001	No	NA	KLPN.0918.00110	No	NA	KLPN.0918.00110_7	array0	KLVA001_C_00001_C001_array0_spacer20	0.96875	4.17e-11	100
KLVA.0918.00002	KLVA001_C_00001_C001	No	NA	KLPN.0918.00103	No	NA	KLPN.0918.00103_3	array0	KLVA001_C_00001_C001_array0_spacer20	0.96875	4.17e-11	100
KLVA.0918.00002	KLVA001_C_00001_C001	No	NA	KLPN.0918.00094	No	NA	KLPN.0918.00094_1	array0	KLVA001_C_00001_C001_array0_spacer20	0.96875	4.17e-11	100
KLVA.0918.00002	KLVA001_C_00001_C001	No	NA	KLPN.0918.00089	No	NA	KLPN.0918.00089_6	array0	KLVA001_C_00001_C001_array0_spacer20	0.96875	4.17e-11	100
KLVA.0918.00002	KLVA001_C_00001_C001	No	NA	KLPN.0918.00076	No	NA	KLPN.0918.00076_1	array0	KLVA001_C_00001_C001_array0_spacer20	0.96875	4.17e-11	100
KLVA.0918.00002	KLVA001_C_00001_C001	No	NA	KLPN.0918.00057	No	NA	KLPN.0918.00057_8	array0	KLVA001_C_00001_C001_array0_spacer20	0.96875	4.17e-11	100
KLVA.0918.00002	KLVA001_C_00001_C001	No	NA	KLPN.0918.00057	No	NA	KLPN.0918.00057_1	array0	KLVA001_C_00001_C001_array0_spacer20	0.96875	4.17e-11	100
KLVA.0918.00002	KLVA001_C_00001_C001	No	NA	KLPN.0918.00056	No	NA	KLPN.0918.00056_2	array0	KLVA001_C_00001_C001_array0_spacer20	0.96875	4.17e-11	100
KLVA.0918.00002	KLVA001_C_00001_C001	No	NA	KLPN.0918.00054	No	NA	KLPN.0918.00054_6	array0	KLVA001_C_00001_C001_array0_spacer20	0.96875	4.17e-11	100
KLVA.0918.00002	KLVA001_C_00001_C001	No	NA	KLPN.0918.00047	No	NA	KLPN.0918.00047_7	array0	KLVA001_C_00001_C001_array0_spacer20	0.96875	4.17e-11	100
KLVA.0918.00002	KLVA001_C_00001_C001	No	NA	KLPN.0918.00047	No	NA	KLPN.0918.00047_4	array0	KLVA001_C_00001_C001_array0_spacer20	0.96875	4.17e-11	100
KLVA.0918.00002	KLVA001_C_00001_C001	No	NA	KLPN.0918.00040	No	NA	KLPN.0918.00040_3	array0	KLVA001_C_00001_C001_array0_spacer20	0.96875	4.17e-11	100
KLVA.0918.00002	KLVA001_C_00001_C001	No	NA	KLPN.0918.00036	No	NA	KLPN.0918.00036_2	array0	KLVA001_C_00001_C001_array0_spacer20	0.96875	4.17e-11	100
KLVA.0918.00002	KLVA001_C_00001_C001	No	NA	KLPN.0918.00032	No	NA	KLPN.0918.00032_3	array0	KLVA001_C_00001_C001_array0_spacer20	0.96875	4.17e-11	100
KLVA.0918.00002	KLVA001_C_00001_C001	No	NA	KLPN.0918.00014	No	NA	KLPN.0918.00014_4	array0	KLVA001_C_00001_C001_array0_spacer20	0.96875	4.17e-11	100
KLVA.0918.00002	KLVA001_C_00001_C001	No	NA	KLAE.0918.00005	No	NA	KLAE.0918.00005_3	array0	KLVA001_C_00001_C001_array0_spacer20	0.96875	4.17e-11	100
KLVA.0918.00002	KLVA001_C_00001_C001	No	NA	KLAE.0918.00003	No	NA	KLAE.0918.00003_2	array0	KLVA001_C_00001_C001_array0_spacer20	0.96875	4.17e-11	100
KLVA.0918.00002	KLVA001_C_00001_C001	No	NA	KLPN.0918.00170	No	NA	KLPN.0918.00170_3	array0	KLVA001_C_00001_C001_array0_spacer20	0.96875	1.02e-08	96.875
KLPN.0918.00011	KLPN001_C_00055_C001	No	NA	KLPN.0918.00150	No	NA	KLPN.0918.00150_1	array0	KLPN001_C_00055_C001_array0_spacer13	0.96875	4.17e-11	100
KLPN.0918.00011	KLPN001_C_00055_C001	No	NA	KLPN.0918.00133	No	NA	KLPN.0918.00133_10	array0	KLPN001_C_00055_C001_array0_spacer13	0.96875	4.17e-11	100
KLPN.0918.00011	KLPN001_C_00055_C001	No	NA	KLPN.0918.00186	No	NA	KLPN.0918.00186_8	array0	KLPN001_C_00055_C001_array0_spacer13	0.96875	1.02e-08	96.875
KLPN.0918.00011	KLPN001_C_00055_C001	No	NA	KLPN.0918.00166	No	NA	KLPN.0918.00166_4	array0	KLPN001_C_00055_C001_array0_spacer13	0.96875	2.48e-06	93.75
KLPN.0918.00011	KLPN001_C_00055_C001	No	NA	KLPN.0918.00141	No	NA	KLPN.0918.00141_2	array0	KLPN001_C_00055_C001_array0_spacer13	0.96875	2.48e-06	93.75
KLPN.0918.00011	KLPN001_C_00055_C001	No	NA	KLPN.0918.00126	No	NA	KLPN.0918.00126_4	array0	KLPN001_C_00055_C001_array0_spacer13	0.96875	2.48e-06	93.75
KLPN.0918.00011	KLPN001_C_00055_C001	No	NA	KLPN.0918.00102	No	NA	KLPN.0918.00102_2	array0	KLPN001_C_00055_C001_array0_spacer13	0.96875	2.48e-06	93.75
KLPN.0918.00011	KLPN001_C_00055_C001	No	NA	KLPN.0918.00101	No	NA	KLPN.0918.00101_2	array0	KLPN001_C_00055_C001_array0_spacer13	0.96875	2.48e-06	93.75
KLPN.0918.00011	KLPN001_C_00055_C001	No	NA	KLPN.0918.00170	No	NA	KLPN.0918.00170_3	array0	KLPN001_C_00055_C001_array0_spacer11	0.96875	4.17e-11	100
KLPN.0918.00011	KLPN001_C_00055_C001	No	NA	KLPN.0918.00161	No	NA	KLPN.0918.00161_3	array0	KLPN001_C_00055_C001_array0_spacer11	0.96875	4.17e-11	100
KLPN.0918.00011	KLPN001_C_00055_C001	No	NA	KLPN.0918.00156	No	NA	KLPN.0918.00156_2	array0	KLPN001_C_00055_C001_array0_spacer11	0.96875	4.17e-11	100
KLPN.0918.00011	KLPN001_C_00055_C001	No	NA	KLPN.0918.00154	No	NA	KLPN.0918.00154_3	array0	KLPN001_C_00055_C001_array0_spacer11	0.96875	4.17e-11	100
KLPN.0918.00011	KLPN001_C_00055_C001	No	NA	KLPN.0918.00149	No	NA	KLPN.0918.00149_7	array0	KLPN001_C_00055_C001_array0_spacer11	0.96875	4.17e-11	100
KLPN.0918.00011	KLPN001_C_00055_C001	No	NA	KLPN.0918.00138	No	NA	KLPN.0918.00138_3	array0	KLPN001_C_00055_C001_array0_spacer11	0.96875	4.17e-11	100
KLPN.0918.00011	KLPN001_C_00055_C001	No	NA	KLPN.0918.00135	No	NA	KLPN.0918.00135_9	array0	KLPN001_C_00055_C001_array0_spacer11	0.96875	4.17e-11	100
KLPN.0918.00011	KLPN001_C_00055_C001	No	NA	KLPN.0918.00131	No	NA	KLPN.0918.00131_3	array0	KLPN001_C_00055_C001_array0_spacer11	0.96875	4.17e-11	100
KLPN.0918.00011	KLPN001_C_00055_C001	No	NA	KLPN.0918.00127	No	NA	KLPN.0918.00127_3	array0	KLPN001_C_00055_C001_array0_spacer11	0.96875	4.17e-11	100
KLPN.0918.00011	KLPN001_C_00055_C001	No	NA	KLPN.0918.00117	No	NA	KLPN.0918.00117_7	array0	KLPN001_C_00055_C001_array0_spacer11	0.96875	4.17e-11	100
KLPN.0918.00011	KLPN001_C_00055_C001	No	NA	KLPN.0918.00116	No	NA	KLPN.0918.00116_7	array0	KLPN001_C_00055_C001_array0_spacer11	0.96875	4.17e-11	100
KLPN.0918.00011	KLPN001_C_00055_C001	No	NA	KLPN.0918.00115	No	NA	KLPN.0918.00115_7	array0	KLPN001_C_00055_C001_array0_spacer11	0.96875	4.17e-11	100
KLPN.0918.00011	KLPN001_C_00055_C001	No	NA	KLPN.0918.00092	No	NA	KLPN.0918.00092_7	array0	KLPN001_C_00055_C001_array0_spacer11	0.96875	4.17e-11	100
KLPN.0918.00011	KLPN001_C_00055_C001	No	NA	KLPN.0918.00083	No	NA	KLPN.0918.00083_10	array0	KLPN001_C_00055_C001_array0_spacer11	0.96875	4.17e-11	100
KLPN.0918.00011	KLPN001_C_00055_C001	No	NA	KLPN.0918.00073	No	NA	KLPN.0918.00073_7	array0	KLPN001_C_00055_C001_array0_spacer11	0.96875	4.17e-11	100
KLPN.0918.00011	KLPN001_C_00055_C001	No	NA	KLPN.0918.00071	No	NA	KLPN.0918.00071_5	array0	KLPN001_C_00055_C001_array0_spacer11	0.96875	4.17e-11	100
KLPN.0918.00011	KLPN001_C_00055_C001	No	NA	KLPN.0918.00068	No	NA	KLPN.0918.00068_11	array0	KLPN001_C_00055_C001_array0_spacer11	0.96875	4.17e-11	100
KLPN.0918.00011	KLPN001_C_00055_C001	No	NA	KLPN.0918.00067	No	NA	KLPN.0918.00067_11	array0	KLPN001_C_00055_C001_array0_spacer11	0.96875	4.17e-11	100
KLPN.0918.00011	KLPN001_C_00055_C001	No	NA	KLPN.0918.00066	Yes	63	KLPN.0918.00066_5	array0	KLPN001_C_00055_C001_array0_spacer11	0.96875	4.17e-11	100
KLPN.0918.00011	KLPN001_C_00055_C001	No	NA	KLPN.0918.00037	No	NA	KLPN.0918.00037_9	array0	KLPN001_C_00055_C001_array0_spacer11	0.96875	4.17e-11	100
KLPN.0918.00011	KLPN001_C_00055_C001	No	NA	KLPN.0918.00033	No	NA	KLPN.0918.00033_6	array0	KLPN001_C_00055_C001_array0_spacer11	0.96875	4.17e-11	100
KLPN.0918.00011	KLPN001_C_00055_C001	No	NA	KLPN.0918.00024	Yes	59	KLPN.0918.00024_3	array0	KLPN001_C_00055_C001_array0_spacer11	0.96875	4.17e-11	100
KLPN.0918.00011	KLPN001_C_00055_C001	No	NA	KLPN.0918.00023	Yes	57	KLPN.0918.00023_3	array0	KLPN001_C_00055_C001_array0_spacer11	0.96875	4.17e-11	100
KLPN.0918.00011	KLPN001_C_00055_C001	No	NA	KLPN.0918.00018	No	NA	KLPN.0918.00018_11	array0	KLPN001_C_00055_C001_array0_spacer11	0.96875	4.17e-11	100
KLPN.0918.00011	KLPN001_C_00055_C001	No	NA	KLPN.0918.00017	No	NA	KLPN.0918.00017_9	array0	KLPN001_C_00055_C001_array0_spacer11	0.96875	4.17e-11	100
KLPN.0918.00091	KLPN001_C_00110_P002	No	NA	KLPN.0918.00131	No	NA	KLPN.0918.00131_14	array0	KLPN001_C_00110_P002_array0_spacer10	0.96875	4.17e-11	100
KLPN.0918.00025	KLPN001_C_00001_C001	Yes	56	KLVA.0918.00002	No	NA	KLVA.0918.00002_1	array3	KLPN001_C_00001_C001_array3_spacer12	0.969697	1.12e-11	100
KLPN.0918.00025	KLPN001_C_00001_C001	Yes	56	KLVA.0918.00001	Yes	61	KLVA.0918.00001_1	array3	KLPN001_C_00001_C001_array3_spacer12	0.969697	1.12e-11	100
KLPN.0918.00087	KLPN001_C_00077_C001	No	NA	KLPN.0918.00171	No	NA	KLPN.0918.00171_5	array3	KLPN001_C_00077_C001_array3_spacer28	0.96875	4.17e-11	100
KLPN.0918.00087	KLPN001_C_00077_C001	No	NA	KLPN.0918.00155	No	NA	KLPN.0918.00155_4	array3	KLPN001_C_00077_C001_array3_spacer28	0.96875	4.17e-11	100
KLPN.0918.00087	KLPN001_C_00077_C001	No	NA	KLPN.0918.00153	No	NA	KLPN.0918.00153_5	array3	KLPN001_C_00077_C001_array3_spacer28	0.96875	4.17e-11	100
KLPN.0918.00087	KLPN001_C_00077_C001	No	NA	KLPN.0918.00124	No	NA	KLPN.0918.00124_5	array3	KLPN001_C_00077_C001_array3_spacer28	0.96875	4.17e-11	100
KLPN.0918.00087	KLPN001_C_00077_C001	No	NA	KLPN.0918.00122	No	NA	KLPN.0918.00122_7	array3	KLPN001_C_00077_C001_array3_spacer28	0.96875	4.17e-11	100
KLPN.0918.00087	KLPN001_C_00077_C001	No	NA	KLPN.0918.00117	No	NA	KLPN.0918.00117_5	array3	KLPN001_C_00077_C001_array3_spacer28	0.96875	4.17e-11	100
KLPN.0918.00087	KLPN001_C_00077_C001	No	NA	KLPN.0918.00116	No	NA	KLPN.0918.00116_5	array3	KLPN001_C_00077_C001_array3_spacer28	0.96875	4.17e-11	100
KLPN.0918.00087	KLPN001_C_00077_C001	No	NA	KLPN.0918.00115	No	NA	KLPN.0918.00115_5	array3	KLPN001_C_00077_C001_array3_spacer28	0.96875	4.17e-11	100
KLPN.0918.00087	KLPN001_C_00077_C001	No	NA	KLPN.0918.00108	No	NA	KLPN.0918.00108_3	array3	KLPN001_C_00077_C001_array3_spacer28	0.96875	4.17e-11	100
KLPN.0918.00087	KLPN001_C_00077_C001	No	NA	KLPN.0918.00099	No	NA	KLPN.0918.00099_4	array3	KLPN001_C_00077_C001_array3_spacer28	0.96875	4.17e-11	100
KLPN.0918.00087	KLPN001_C_00077_C001	No	NA	KLPN.0918.00098	No	NA	KLPN.0918.00098_2	array3	KLPN001_C_00077_C001_array3_spacer28	0.96875	4.17e-11	100
KLPN.0918.00087	KLPN001_C_00077_C001	No	NA	KLPN.0918.00092	No	NA	KLPN.0918.00092_5	array3	KLPN001_C_00077_C001_array3_spacer28	0.96875	4.17e-11	100
KLPN.0918.00087	KLPN001_C_00077_C001	No	NA	KLPN.0918.00084	No	NA	KLPN.0918.00084_1	array3	KLPN001_C_00077_C001_array3_spacer28	0.96875	4.17e-11	100
KLPN.0918.00087	KLPN001_C_00077_C001	No	NA	KLPN.0918.00073	No	NA	KLPN.0918.00073_5	array3	KLPN001_C_00077_C001_array3_spacer28	0.96875	4.17e-11	100
KLPN.0918.00087	KLPN001_C_00077_C001	No	NA	KLPN.0918.00072	No	NA	KLPN.0918.00072_4	array3	KLPN001_C_00077_C001_array3_spacer28	0.96875	4.17e-11	100
KLPN.0918.00087	KLPN001_C_00077_C001	No	NA	KLPN.0918.00062	No	NA	KLPN.0918.00062_4	array3	KLPN001_C_00077_C001_array3_spacer28	0.96875	4.17e-11	100
KLPN.0918.00087	KLPN001_C_00077_C001	No	NA	KLPN.0918.00061	No	NA	KLPN.0918.00061_4	array3	KLPN001_C_00077_C001_array3_spacer28	0.96875	4.17e-11	100
KLPN.0918.00025	KLPN001_C_00001_C001	Yes	56	KLQU.0918.00002	No	NA	KLQU.0918.00002_4	array3	KLPN001_C_00001_C001_array3_spacer11	0.969697	1.12e-11	100
KLPN.0918.00025	KLPN001_C_00001_C001	Yes	56	KLPN.0918.00166	No	NA	KLPN.0918.00166_3	array3	KLPN001_C_00001_C001_array3_spacer11	0.969697	1.12e-11	100
KLPN.0918.00025	KLPN001_C_00001_C001	Yes	56	KLPN.0918.00111	No	NA	KLPN.0918.00111_3	array3	KLPN001_C_00001_C001_array3_spacer11	0.969697	1.12e-11	100
KLPN.0918.00025	KLPN001_C_00001_C001	Yes	56	KLPN.0918.00110	No	NA	KLPN.0918.00110_3	array3	KLPN001_C_00001_C001_array3_spacer11	0.969697	1.12e-11	100
KLPN.0918.00025	KLPN001_C_00001_C001	Yes	56	KLPN.0918.00005	No	NA	KLPN.0918.00005_2	array3	KLPN001_C_00001_C001_array3_spacer11	0.969697	1.12e-11	100
KLPN.0918.00025	KLPN001_C_00001_C001	Yes	56	KLPN.0918.00169	No	NA	KLPN.0918.00169_2	array3	KLPN001_C_00001_C001_array3_spacer11	0.969697	1.12e-11	100
KLPN.0918.00025	KLPN001_C_00001_C001	Yes	56	KLPN.0918.00168	No	NA	KLPN.0918.00168_2	array3	KLPN001_C_00001_C001_array3_spacer11	0.969697	1.12e-11	100
KLPN.0918.00025	KLPN001_C_00001_C001	Yes	56	KLPN.0918.00150	No	NA	KLPN.0918.00150_1	array3	KLPN001_C_00001_C001_array3_spacer11	0.969697	1.12e-11	100
KLPN.0918.00025	KLPN001_C_00001_C001	Yes	56	KLPN.0918.00146	No	NA	KLPN.0918.00146_2	array3	KLPN001_C_00001_C001_array3_spacer11	0.969697	1.12e-11	100
KLPN.0918.00025	KLPN001_C_00001_C001	Yes	56	KLPN.0918.00145	No	NA	KLPN.0918.00145_2	array3	KLPN001_C_00001_C001_array3_spacer11	0.969697	1.12e-11	100
KLPN.0918.00025	KLPN001_C_00001_C001	Yes	56	KLPN.0918.00144	No	NA	KLPN.0918.00144_2	array3	KLPN001_C_00001_C001_array3_spacer11	0.969697	1.12e-11	100
KLPN.0918.00025	KLPN001_C_00001_C001	Yes	56	KLPN.0918.00143	No	NA	KLPN.0918.00143_2	array3	KLPN001_C_00001_C001_array3_spacer11	0.969697	1.12e-11	100
KLPN.0918.00025	KLPN001_C_00001_C001	Yes	56	KLPN.0918.00142	No	NA	KLPN.0918.00142_2	array3	KLPN001_C_00001_C001_array3_spacer11	0.969697	1.12e-11	100
KLPN.0918.00025	KLPN001_C_00001_C001	Yes	56	KLPN.0918.00125	No	NA	KLPN.0918.00125_3	array3	KLPN001_C_00001_C001_array3_spacer11	0.969697	1.12e-11	100
KLPN.0918.00025	KLPN001_C_00001_C001	Yes	56	KLPN.0918.00121	No	NA	KLPN.0918.00121_2	array3	KLPN001_C_00001_C001_array3_spacer11	0.969697	1.12e-11	100
KLPN.0918.00025	KLPN001_C_00001_C001	Yes	56	KLPN.0918.00114	No	NA	KLPN.0918.00114_3	array3	KLPN001_C_00001_C001_array3_spacer11	0.969697	1.12e-11	100
KLPN.0918.00025	KLPN001_C_00001_C001	Yes	56	KLPN.0918.00081	No	NA	KLPN.0918.00081_3	array3	KLPN001_C_00001_C001_array3_spacer11	0.969697	1.12e-11	100
KLPN.0918.00025	KLPN001_C_00001_C001	Yes	56	KLPN.0918.00065	No	NA	KLPN.0918.00065_2	array3	KLPN001_C_00001_C001_array3_spacer11	0.969697	1.12e-11	100
KLPN.0918.00025	KLPN001_C_00001_C001	Yes	56	KLPN.0918.00064	No	NA	KLPN.0918.00064_2	array3	KLPN001_C_00001_C001_array3_spacer11	0.969697	1.12e-11	100
KLPN.0918.00025	KLPN001_C_00001_C001	Yes	56	KLPN.0918.00063	No	NA	KLPN.0918.00063_2	array3	KLPN001_C_00001_C001_array3_spacer11	0.969697	1.12e-11	100
KLPN.0918.00025	KLPN001_C_00001_C001	Yes	56	KLPN.0918.00060	No	NA	KLPN.0918.00060_2	array3	KLPN001_C_00001_C001_array3_spacer11	0.969697	1.12e-11	100
KLPN.0918.00025	KLPN001_C_00001_C001	Yes	56	KLPN.0918.00059	No	NA	KLPN.0918.00059_2	array3	KLPN001_C_00001_C001_array3_spacer11	0.969697	1.12e-11	100
KLPN.0918.00025	KLPN001_C_00001_C001	Yes	56	KLPN.0918.00053	No	NA	KLPN.0918.00053_2	array3	KLPN001_C_00001_C001_array3_spacer11	0.969697	1.12e-11	100
KLPN.0918.00025	KLPN001_C_00001_C001	Yes	56	KLPN.0918.00049	No	NA	KLPN.0918.00049_5	array3	KLPN001_C_00001_C001_array3_spacer11	0.969697	1.12e-11	100
KLPN.0918.00025	KLPN001_C_00001_C001	Yes	56	KLPN.0918.00014	No	NA	KLPN.0918.00014_2	array3	KLPN001_C_00001_C001_array3_spacer11	0.969697	1.12e-11	100
KLPN.0918.00025	KLPN001_C_00001_C001	Yes	56	KLPN.0918.00009	No	NA	KLPN.0918.00009_1	array3	KLPN001_C_00001_C001_array3_spacer11	0.969697	1.12e-11	100
KLPN.0918.00025	KLPN001_C_00001_C001	Yes	56	KLPN.0918.00113	No	NA	KLPN.0918.00113_5	array3	KLPN001_C_00001_C001_array3_spacer11	0.969697	2.73e-09	96.97
KLPN.0918.00025	KLPN001_C_00001_C001	Yes	56	KLPN.0918.00031	No	NA	KLPN.0918.00031_4	array3	KLPN001_C_00001_C001_array3_spacer11	0.969697	2.73e-09	96.97
KLPN.0918.00025	KLPN001_C_00001_C001	Yes	56	KLPN.0918.00167	No	NA	KLPN.0918.00167_1	array3	KLPN001_C_00001_C001_array3_spacer11	0.969697	2.73e-09	96.97
KLPN.0918.00025	KLPN001_C_00001_C001	Yes	56	KLPN.0918.00049	No	NA	KLPN.0918.00049_1	array3	KLPN001_C_00001_C001_array3_spacer11	0.969697	2.73e-09	96.97
KLPN.0918.00025	KLPN001_C_00001_C001	Yes	56	KLPN.0918.00035	No	NA	KLPN.0918.00035_1	array3	KLPN001_C_00001_C001_array3_spacer11	0.969697	2.73e-09	96.97
KLPN.0918.00025	KLPN001_C_00001_C001	Yes	56	KLPN.0918.00013	No	NA	KLPN.0918.00013_3	array3	KLPN001_C_00001_C001_array3_spacer11	0.969697	2.73e-09	96.97
KLPN.0918.00025	KLPN001_C_00001_C001	Yes	56	KLVA.0918.00005	Yes	24	KLVA.0918.00005_3	array3	KLPN001_C_00001_C001_array3_spacer16	0.969697	1.12e-11	100
KLPN.0918.00025	KLPN001_C_00001_C001	Yes	56	KLSP.0918.00002	No	NA	KLSP.0918.00002_2	array3	KLPN001_C_00001_C001_array3_spacer16	0.969697	1.12e-11	100
KLPN.0918.00025	KLPN001_C_00001_C001	Yes	56	KLPN.0918.00197	Yes	54	KLPN.0918.00197_3	array3	KLPN001_C_00001_C001_array3_spacer16	0.969697	1.12e-11	100
KLPN.0918.00025	KLPN001_C_00001_C001	Yes	56	KLPN.0918.00167	No	NA	KLPN.0918.00167_5	array3	KLPN001_C_00001_C001_array3_spacer16	0.969697	1.12e-11	100
KLPN.0918.00025	KLPN001_C_00001_C001	Yes	56	KLPN.0918.00158	No	NA	KLPN.0918.00158_3	array3	KLPN001_C_00001_C001_array3_spacer16	0.969697	1.12e-11	100
KLPN.0918.00025	KLPN001_C_00001_C001	Yes	56	KLPN.0918.00148	No	NA	KLPN.0918.00148_6	array3	KLPN001_C_00001_C001_array3_spacer16	0.969697	1.12e-11	100
KLPN.0918.00025	KLPN001_C_00001_C001	Yes	56	KLPN.0918.00140	No	NA	KLPN.0918.00140_2	array3	KLPN001_C_00001_C001_array3_spacer16	0.969697	1.12e-11	100
KLPN.0918.00025	KLPN001_C_00001_C001	Yes	56	KLPN.0918.00139	No	NA	KLPN.0918.00139_2	array3	KLPN001_C_00001_C001_array3_spacer16	0.969697	1.12e-11	100
KLPN.0918.00025	KLPN001_C_00001_C001	Yes	56	KLPN.0918.00103	No	NA	KLPN.0918.00103_3	array3	KLPN001_C_00001_C001_array3_spacer16	0.969697	1.12e-11	100
KLPN.0918.00025	KLPN001_C_00001_C001	Yes	56	KLPN.0918.00097	No	NA	KLPN.0918.00097_2	array3	KLPN001_C_00001_C001_array3_spacer16	0.969697	1.12e-11	100
KLPN.0918.00025	KLPN001_C_00001_C001	Yes	56	KLPN.0918.00089	No	NA	KLPN.0918.00089_6	array3	KLPN001_C_00001_C001_array3_spacer16	0.969697	1.12e-11	100
KLPN.0918.00025	KLPN001_C_00001_C001	Yes	56	KLPN.0918.00054	No	NA	KLPN.0918.00054_6	array3	KLPN001_C_00001_C001_array3_spacer16	0.969697	1.12e-11	100
KLPN.0918.00025	KLPN001_C_00001_C001	Yes	56	KLPN.0918.00047	No	NA	KLPN.0918.00047_7	array3	KLPN001_C_00001_C001_array3_spacer16	0.969697	1.12e-11	100
KLPN.0918.00025	KLPN001_C_00001_C001	Yes	56	KLPN.0918.00040	No	NA	KLPN.0918.00040_3	array3	KLPN001_C_00001_C001_array3_spacer16	0.969697	1.12e-11	100
KLPN.0918.00025	KLPN001_C_00001_C001	Yes	56	KLPN.0918.00015	No	NA	KLPN.0918.00015_5	array3	KLPN001_C_00001_C001_array3_spacer16	0.969697	1.12e-11	100
KLPN.0918.00025	KLPN001_C_00001_C001	Yes	56	KLPN.0918.00014	No	NA	KLPN.0918.00014_4	array3	KLPN001_C_00001_C001_array3_spacer16	0.969697	1.12e-11	100
KLPN.0918.00025	KLPN001_C_00001_C001	Yes	56	KLPN.0918.00013	No	NA	KLPN.0918.00013_2	array3	KLPN001_C_00001_C001_array3_spacer16	0.969697	1.12e-11	100
KLPN.0918.00025	KLPN001_C_00001_C001	Yes	56	KLPN.0918.00006	No	NA	KLPN.0918.00006_4	array3	KLPN001_C_00001_C001_array3_spacer16	0.969697	1.12e-11	100
KLPN.0918.00025	KLPN001_C_00001_C001	Yes	56	KLPN.0918.00001	Yes	25	KLPN.0918.00001_1	array3	KLPN001_C_00001_C001_array3_spacer16	0.969697	1.12e-11	100
KLPN.0918.00025	KLPN001_C_00001_C001	Yes	56	KLMI.0918.00006	No	NA	KLMI.0918.00006_6	array3	KLPN001_C_00001_C001_array3_spacer16	0.969697	1.12e-11	100
KLPN.0918.00025	KLPN001_C_00001_C001	Yes	56	KLPN.0918.00188	No	NA	KLPN.0918.00188_7	array3	KLPN001_C_00001_C001_array3_spacer16	0.969697	1.12e-11	100
KLPN.0918.00025	KLPN001_C_00001_C001	Yes	56	KLPN.0918.00162	No	NA	KLPN.0918.00162_5	array3	KLPN001_C_00001_C001_array3_spacer16	0.969697	1.12e-11	100
KLPN.0918.00025	KLPN001_C_00001_C001	Yes	56	KLPN.0918.00151	No	NA	KLPN.0918.00151_6	array3	KLPN001_C_00001_C001_array3_spacer16	0.969697	1.12e-11	100
KLPN.0918.00025	KLPN001_C_00001_C001	Yes	56	KLPN.0918.00128	No	NA	KLPN.0918.00128_3	array3	KLPN001_C_00001_C001_array3_spacer16	0.969697	1.12e-11	100
KLPN.0918.00025	KLPN001_C_00001_C001	Yes	56	KLPN.0918.00113	No	NA	KLPN.0918.00113_1	array3	KLPN001_C_00001_C001_array3_spacer16	0.969697	1.12e-11	100
KLPN.0918.00025	KLPN001_C_00001_C001	Yes	56	KLPN.0918.00044	No	NA	KLPN.0918.00044_1	array3	KLPN001_C_00001_C001_array3_spacer16	0.969697	1.12e-11	100
KLPN.0918.00025	KLPN001_C_00001_C001	Yes	56	KLPN.0918.00038	Yes	55	KLPN.0918.00038_1	array3	KLPN001_C_00001_C001_array3_spacer16	0.969697	1.12e-11	100
KLPN.0918.00025	KLPN001_C_00001_C001	Yes	56	KLPN.0918.00026	No	NA	KLPN.0918.00026_1	array3	KLPN001_C_00001_C001_array3_spacer16	0.969697	1.12e-11	100
KLPN.0918.00025	KLPN001_C_00001_C001	Yes	56	KLMI.0918.00005	No	NA	KLMI.0918.00005_5	array3	KLPN001_C_00001_C001_array3_spacer16	0.969697	1.12e-11	100
KLPN.0918.00025	KLPN001_C_00001_C001	Yes	56	KLMI.0918.00004	No	NA	KLMI.0918.00004_2	array3	KLPN001_C_00001_C001_array3_spacer16	0.969697	1.12e-11	100
KLPN.0918.00025	KLPN001_C_00001_C001	Yes	56	KLPN.0918.00184	No	NA	KLPN.0918.00184_3	array3	KLPN001_C_00001_C001_array3_spacer16	0.969697	2.73e-09	96.97
KLPN.0918.00025	KLPN001_C_00001_C001	Yes	56	KLPN.0918.00182	No	NA	KLPN.0918.00182_3	array3	KLPN001_C_00001_C001_array3_spacer16	0.969697	2.73e-09	96.97
KLPN.0918.00025	KLPN001_C_00001_C001	Yes	56	KLPN.0918.00161	No	NA	KLPN.0918.00161_7	array3	KLPN001_C_00001_C001_array3_spacer16	0.969697	2.73e-09	96.97
KLPN.0918.00025	KLPN001_C_00001_C001	Yes	56	KLPN.0918.00138	No	NA	KLPN.0918.00138_6	array3	KLPN001_C_00001_C001_array3_spacer16	0.969697	2.73e-09	96.97
KLPN.0918.00025	KLPN001_C_00001_C001	Yes	56	KLPN.0918.00130	No	NA	KLPN.0918.00130_3	array3	KLPN001_C_00001_C001_array3_spacer16	0.969697	2.73e-09	96.97
[truncated: 15,467 more rows]

## Sheet: Spacer sequence
KLPN001_C_00095_C001_array0_spacer3	GAAACCCCATCAGATGACCCTCCCCATGTTGGC
[truncated: 2,739 more rows]
